# Supplementary material for: Targeted removal of the 16S rRNA anti-Shine–Dalgarno sequence by a Mycobacterium tuberculosis MazF toxin
Source: J Biol Chem. 2025 May 30;301(7):110323. doi: 10.1016/j.jbc.2025.110323 (PMC12274833; doi:10.1016/j.jbc.2025.110323)
Supplement: Supplementary Table 1 [file mmc2.xlsx]

## Sheet: E. coli MazF-mt11
Supplemental Table #1: MORE RNA-seq of MazF-mt11 in E. coli
Genome Position	Strand	Sequence	Count Induced	Count Uninduced	Fold Change	Locus tag	Gene Product	Description	Gene start	Seq position	Gene end
4155662	+	cgccatcaaccagagatcgccacacAcctcggtgctgacgttatcttcacc	27.346	0.031	882	argC	N-acetyl-gamma-glutamylphosphate reductase	ID=cds3884;Parent=gene-b3958;Dbxref=ASAP:ABE-0012964,UniProtKB/Swiss-Prot:P11446,Genbank:NP_418393.1,EcoGene:EG10065,GeneID:948455;Name=NP_418393.1;Note=N-acetyl-gamma-glutamylphosphate reductase;Ontology_term=GO:0005737,GO:0006526;gbkey=CDS;gene=argC;go_component=cytoplasm|0005737||;go_process=arginine biosynthetic process|0006526||;product=N-acetyl-gamma-glutamylphosphate reductase%2C NAD(P)-bi…	4155001	662	4156005
3308246	-	gctcaaggcggacgcaacggataacAcctcgctcgctgagcatctcagtga	13.956	0.031	450	nlpI	lipoprotein involved in osmotic sensitivity and filamentation	ID=cds3109;Parent=gene-b3163;Dbxref=ASAP:ABE-0010395,UniProtKB/Swiss-Prot:P0AFB1,Genbank:NP_417632.1,EcoGene:EG12371,GeneID:947673;Name=NP_417632.1;gbkey=CDS;gene=nlpI;product=lipoprotein involved in osmotic sensitivity and filamentation;protein_id=NP_417632.1;transl_table=11	3308040	679	3308924
762753	+	ctggacgtgtagtagtttaagtttcAcctgcactgtagaccggataaggca	13.565	0.031	437			ND	0	0	0
4155334	+	cggcgcgtttcgtgttaacgacgccAccttctatgaaaaatattacggctt	12.594	0.031	406	argC	N-acetyl-gamma-glutamylphosphate reductase	ID=cds3884;Parent=gene-b3958;Dbxref=ASAP:ABE-0012964,UniProtKB/Swiss-Prot:P11446,Genbank:NP_418393.1,EcoGene:EG10065,GeneID:948455;Name=NP_418393.1;Note=N-acetyl-gamma-glutamylphosphate reductase;Ontology_term=GO:0005737,GO:0006526;gbkey=CDS;gene=argC;go_component=cytoplasm|0005737||;go_process=arginine biosynthetic process|0006526||;product=N-acetyl-gamma-glutamylphosphate reductase%2C NAD(P)-bi…	4155001	334	4156005
3319027	+	cgtgaatatctggggtgacggtagcAcctacaaaggaaacgatatcgaacg	73.018	0.186	392	argG	argininosuccinate synthetase	ID=cds3117;Parent=gene-b3172;Dbxref=ASAP:ABE-0010428,UniProtKB/Swiss-Prot:P0A6E4,Genbank:NP_417640.1,EcoGene:EG10068,GeneID:947590;Name=NP_417640.1;Ontology_term=GO:0005737,GO:0006526;gbkey=CDS;gene=argG;go_component=cytoplasm|0005737||;go_process=arginine biosynthetic process|0006526||;product=argininosuccinate synthetase;protein_id=NP_417640.1;transl_table=11	3318637	391	3319980
1745012	-	tgcaaaccagtgcaaaagaaatttcAcctgacttcatcaatgtgaaagggg	11.664	0.031	376	ydhQ	autotransporter adhesin-related protein	ID=cds1654;Parent=gene-b1664;Dbxref=ASAP:ABE-0005563,UniProtKB/Swiss-Prot:P77552,Genbank:NP_416181.1,EcoGene:EG13951,GeneID:944851;Name=NP_416181.1;Note=possible enzyme;gbkey=CDS;gene=ydhQ;product=autotransporter adhesin-related protein;protein_id=NP_416181.1;transl_table=11	1744871	1116	1746127
4217832	+	cgatgctgatgcggcggatctgatcAcctccgattgcgacccgtatgacag	11.583	0.031	373	aceA	isocitrate lyase	ID=cds3929;Parent=gene-b4015;Dbxref=ASAP:ABE-0013128,UniProtKB/Swiss-Prot:P0A9G6,Genbank:NP_418439.1,EcoGene:EG10022,GeneID:948517;Name=NP_418439.1;Ontology_term=GO:0005737,GO:0006097;experiment=N-terminus verified by Edman degradation: PMID 3049537%2C10094700;gbkey=CDS;gene=aceA;go_component=cytoplasm|0005737||;go_process=glyoxylate cycle|0006097||;product=isocitrate lyase;protein_id=NP_418439.1…	4217109	724	4218413
1987001	+	ttttacgcatccaatctctaccttcAcctgagtaactggtgttctgaacag	11.502	0.031	371	ftnB	ferritin B	ID=cds1893;Parent=gene-b1902;Dbxref=ASAP:ABE-0006333,UniProtKB/Swiss-Prot:P0A9A2,Genbank:NP_416415.1,EcoGene:EG13175,GeneID:946407;Name=NP_416415.1;Note=ferritin-like protein;Ontology_term=GO:0005737,GO:0006826;gbkey=CDS;gene=ftnB;go_component=cytoplasm|0005737||;go_process=iron ion transport|0006826||;product=ferritin B%2C putative ferrous iron reservoir;protein_id=NP_416415.1;transl_table=11	1986925	77	1987428
4477651	-	tattacgctgactgaagatgtcgcgAagggagttgaaggtgctgactttat	10.814	0.031	348	argI	ornithine carbamoyltransferase 1	ID=cds4169;Parent=gene-b4254;Dbxref=ASAP:ABE-0013927,UniProtKB/Swiss-Prot:P04391,Genbank:NP_418675.1,EcoGene:EG10069,GeneID:948774;Name=NP_418675.1;Ontology_term=GO:0005737,GO:0006526;gbkey=CDS;gene=argI;go_component=cytoplasm|0005737||;go_process=arginine biosynthetic process|0006526||;product=ornithine carbamoyltransferase 1;protein_id=NP_418675.1;transl_table=11	4477307	661	4478311
4156847	+	ttgaatttcaaaataaggaaacagaGttatggcactttggggcgggcgttt	10.626	0.031	342			ND	0	0	0
2867556	-	cgtcaagggatcacgggtaggagccAccttatgagtcagaatacgctgaaa	10.383	0.031	334			ND	0	0	0
1987989	-	atattataagcgcaaagacaataacAcctgtataacaaatggtcggagtgc	60.801	0.186	326			ND	0	0	0
1865740	-	gactggcctgatttctaccgggatcAcctacaaattctgataatgcatctt	37.203	0.124	300	mipA	scaffolding protein for murein synthesizing machinery	ID=cds1770;Parent=gene-b1782;Dbxref=ASAP:ABE-0005928,UniProtKB/Swiss-Prot:P0A908,Genbank:NP_416296.1,EcoGene:EG13492,GeneID:946301;Name=NP_416296.1;Ontology_term=GO:0009274,GO:0009279,GO:0009252;gbkey=CDS;gene=mipA;go_component=peptidoglycan-based cell wall|0009274||,cell outer membrane|0009279||;go_process=peptidoglycan biosynthetic process|0009252||;product=scaffolding protein for murein synthe…	1865726	733	1866472
4004827	+	taaaatagcccgcagaaaaatattcAccttatcaataattcgttacggaga	9.223	0.031	297			ND	0	0	0
980658	+	aaatatcagcccggagaaaggcaccAcctataaactggtgcgtaaagtctt	9.169	0.031	295	mukB	chromosome condensin MukBEF	ID=cds904;Parent=gene-b0924;Dbxref=ASAP:ABE-0003138,UniProtKB/Swiss-Prot:P22523,Genbank:NP_415444.1,EcoGene:EG10618,GeneID:945549;Name=NP_415444.1;Note=kinesin-like cell division protein involved in chromosome partitioning;experiment=N-terminus verified by Edman degradation: PMID 1464330;gbkey=CDS;gene=mukB;product=chromosome condensin MukBEF%2C ATPase and DNA-binding subunit;protein_id=NP_415444…	976326	4333	980786
291353	+	tgatagaaacagaagccactggagcAcctcaaaaacaccatcatacactaa	17.813	0.062	287			ND	0	0	0
3707808	-	tgatgttaattagtacggcatccccAcctcataacgttgacccgaccgggc	26.281	0.093	282			ND	0	0	0
3540584	+	ggtcacgctggtggacctgcccggcAcctattctctgaccaccatctcatc	47.802	0.186	256	feoB	ferrous iron transporter protein B and GTP-binding protein	ID=cds3346;Parent=gene-b3409;Dbxref=ASAP:ABE-0011126,UniProtKB/Swiss-Prot:P33650,Genbank:NP_417868.1,EcoGene:EG12102,GeneID:947919;Name=NP_417868.1;Note=ferrous iron transport protein B;Ontology_term=GO:0009274,GO:0019866,GO:0006826;gbkey=CDS;gene=feoB;go_component=peptidoglycan-based cell wall|0009274||,organelle inner membrane|0019866||;go_process=iron ion transport|0006826||;product=ferrous ir…	3540407	178	3542728
220319	-	aatcgctctggcagttatcaataccAcctatgccagccagattggcctgac	79.14	0.31	255	metQ	DL-methionine transporter subunit	ID=cds192;Parent=gene-b0197;Dbxref=ASAP:ABE-0000666,UniProtKB/Swiss-Prot:P28635,Genbank:NP_414739.1,EcoGene:EG11504,GeneID:944893;Name=NP_414739.1;Note=D-methionine transport protein (ABC superfamily%2C peri_bind);Ontology_term=GO:0009274,GO:0042597;gbkey=CDS;gene=metQ;go_component=peptidoglycan-based cell wall|0009274||,periplasmic space|0042597||;product=DL-methionine transporter subunit;protei…	220113	610	220928
985887	-	tatcgtttaccagttctaatagcacAcctctttgttaaatgccgaaaaaac	7.888	0.031	254			ND	0	0	0
1655778	+	cgtccgcagtggatggtgtagaatcAcctttaatcattcatacagggaatg	7.902	0.031	254			ND	0	0	0
2001011	-	caggagttcttaatgatggtgcagcAcctgaaaagacggccattaagccgc	7.834	0.031	252	fliZ	RpoS antagonist	ID=cds1910;Parent=gene-b1921;Dbxref=ASAP:ABE-0006394,UniProtKB/Swiss-Prot:P52627,Genbank:NP_416431.2,EcoGene:EG11356,GeneID:946833;Name=NP_416431.2;gbkey=CDS;gene=fliZ;product=RpoS antagonist%3B putative regulator of FliA activity;protein_id=NP_416431.2;transl_table=11	2000473	14	2001024
3184816	+	ttatcgcactacaatggcactcaacAcctatcagtacagggaaactacaat	7.74	0.031	249			ND	0	0	0
3921943	-	ggtggatccacaaaaccccccagccAccttctggacaatcaatattgactc	15.494	0.062	249	atpB	F0 sector of membrane-bound ATP synthase	ID=cds3686;Parent=gene-b3738;Dbxref=ASAP:ABE-0012222,UniProtKB/Swiss-Prot:P0AB98,Genbank:NP_418194.1,EcoGene:EG10099,GeneID:948252;Name=NP_418194.1;Note=membrane-bound ATP synthase%2C F0 sector%2C subunit a;Ontology_term=GO:0009274,GO:0019866,GO:0015986,GO:0006457;gbkey=CDS;gene=atpB;go_component=peptidoglycan-based cell wall|0009274||,organelle inner membrane|0019866||;go_process=ATP synthesis c…	3921236	109	3922051
2316830	+	taagtccggcagataaagactaatcAcctgtaggccagataagacgcgtta	7.7	0.031	248			ND	0	0	0
825009	+	ctggcgaaagataagaagttacatcAccttacgtctaaacatcgcgtacgc	7.632	0.031	246	ybhQ	inner membrane protein	ID=cds772;Parent=gene-b0791;Dbxref=ASAP:ABE-0002699,UniProtKB/Swiss-Prot:P0AAW5,Genbank:NP_415312.1,EcoGene:EG13673,GeneID:945405;Name=NP_415312.1;gbkey=CDS;gene=ybhQ;product=inner membrane protein;protein_id=NP_415312.1;transl_table=11	824630	380	825040
1714706	+	ccaccgagctgcataaaggtttcacAcctctgtttcgccctgatacaccgg	37.5	0.155	241	gstA	glutathionine S-transferase	ID=cds1624;Parent=gene-b1635;Dbxref=ASAP:ABE-0005473,UniProtKB/Swiss-Prot:P0A9D2,Genbank:NP_416152.1,EcoGene:EG12613,GeneID:945758;Name=NP_416152.1;experiment=N-terminus verified by Edman degradation: PMID 2185038%2C7798255;gbkey=CDS;gene=gstA;product=glutathionine S-transferase;protein_id=NP_416152.1;transl_table=11	1714377	330	1714982
2245122	-	tgaatggaaactgtcgatcaactacAcctacaacgatggtcgtgatgtcag	14.496	0.062	233	cirA	colicin IA outer membrane receptor and translocator	ID=cds2139;Parent=gene-b2155;Dbxref=ASAP:ABE-0007126,UniProtKB/Swiss-Prot:P17315,Genbank:NP_416660.1,EcoGene:EG10155,GeneID:949042;Name=NP_416660.1;Note=ferric iron outer membrane transporter%2C TonB-dependent%3B surface receptor and translocator for colicin I;Ontology_term=GO:0009274,GO:0009279;gbkey=CDS;gene=cirA;go_component=peptidoglycan-based cell wall|0009274||,cell outer membrane|0009279||…	2244778	1648	2246769
408435	+	gtttcatctgcaagttgccgaacccAcctcttatctgtgccgctatctgta	14.361	0.062	231	yaiE	UPF0345 family protein	ID=cds384;Parent=gene-b0391;Dbxref=ASAP:ABE-0001360,UniProtKB/Swiss-Prot:P0C037,Genbank:NP_414925.1,EcoGene:EG12159,GeneID:945048;Name=NP_414925.1;gbkey=CDS;gene=yaiE;product=UPF0345 family protein;protein_id=NP_414925.1;transl_table=11	408177	259	408461
39756	-	gcgtatggatagctgctgtgaaatcAcctttgacgacgtggaactggacga	7.133	0.031	230	caiA	crotonobetaine reductase subunit II	ID=cds37;Parent=gene-b0039;Dbxref=ASAP:ABE-0000139,UniProtKB/Swiss-Prot:P60584,Genbank:NP_414581.1,EcoGene:EG11560,GeneID:949064;Name=NP_414581.1;Note=probable carnitine operon oxidoreductase;Ontology_term=GO:0005737,GO:0006097,GO:0009310,GO:0042413;experiment=N-terminus verified by Edman degradation: PMID 10209289;gbkey=CDS;gene=caiA;go_component=cytoplasm|0005737||;go_process=glyoxylate cycle|0…	39244	631	40386
1150385	+	actggcagtagaattagcgaaaatcAcctttaacgcaccaacagttcctgt	7.106	0.031	229	fabD	malonyl-CoA-	ID=cds1069;Parent=gene-b1092;Dbxref=ASAP:ABE-0003698,UniProtKB/Swiss-Prot:P0AAI9,Genbank:NP_415610.1,EcoGene:EG11317,GeneID:945766;Name=NP_415610.1;Ontology_term=GO:0005737;gbkey=CDS;gene=fabD;go_component=cytoplasm|0005737||;product=malonyl-CoA-[acyl-carrier-protein] transacylase;protein_id=NP_415610.1;transl_table=11	1149728	658	1150657
2576601	-	cgcgctgctgctgccgagtggtaacAcctttattgccgatacatatgttaa	7.079	0.031	228	maeB	malic enzyme	ID=cds2442;Parent=gene-b2463;Dbxref=ASAP:ABE-0008111,UniProtKB/Swiss-Prot:P76558,Genbank:NP_416958.1,EcoGene:EG14193,GeneID:946947;Name=NP_416958.1;Note=putative multimodular enzyme;gbkey=CDS;gene=maeB;product=malic enzyme: putative oxidoreductase/phosphotransacetylase;protein_id=NP_416958.1;transl_table=11	2576098	1777	2578377
2737321	+	ttgttgctgacgccacaatcaatacAcctaacggcgttctggttgccagtg	268.393	1.207	222	raiA	cold shock protein associated with 30S ribosomal subunit	ID=cds2575;Parent=gene-b2597;Dbxref=ASAP:ABE-0008540,UniProtKB/Swiss-Prot:P0AD49,Genbank:NP_417088.1,EcoGene:EG11151,GeneID:947129;Name=NP_417088.1;Note=putative yhbH sigma 54 modulator;Ontology_term=GO:0006412;gbkey=CDS;gene=raiA;go_process=translation|0006412||;product=cold shock protein associated with 30S ribosomal subunit;protein_id=NP_417088.1;transl_table=11	2737154	168	2737495
2004673	+	ccagacgctaaccatcactcaggacAcctccaaagcgcaaacggcgattaa	13.754	0.062	221	fliD	flagellar filament capping protein	ID=cds1913;Parent=gene-b1924;Dbxref=ASAP:ABE-0006407,UniProtKB/Swiss-Prot:P24216,Genbank:NP_416434.1,EcoGene:EG10841,GeneID:946428;Name=NP_416434.1;Note=flagellar biosynthesis%3B filament capping protein%3B enables filament assembly;Ontology_term=GO:0019861,GO:0009296,GO:0042330;gbkey=CDS;gene=fliD;go_component=flagellum|0019861||;go_process=flagellum assembly|0009296||,taxis|0042330||;product=fl…	2003872	802	2005278
900626	-	attcacttgatggcattgttatcccAtgccgcagacacggccaaaaatcat	6.81	0.031	219			ND	0	0	0
136695	-	ccagtgggacctcagtaattacgacAccttcgacatgaaagccctcggtga	6.783	0.031	218	yacC	PulS_OutS family protein	ID=cds117;Parent=gene-b0122;Dbxref=ASAP:ABE-0000423,UniProtKB/Swiss-Prot:P0AA95,Genbank:NP_414664.4,EcoGene:EG11089,GeneID:948472;Name=NP_414664.4;gbkey=CDS;gene=yacC;product=PulS_OutS family protein;protein_id=NP_414664.4;transl_table=11	136570	223	136917
953308	-	tgacaccgctgttgcttccaccatcAcctctcacgacgctggctacatcaa	20.307	0.093	218	pflB	formate C-acetyltransferase 1	ID=cds883;Parent=gene-b0903;Dbxref=ASAP:ABE-0003071,UniProtKB/Swiss-Prot:P09373,Genbank:NP_415423.1,EcoGene:EG10701,GeneID:945514;Name=NP_415423.1;Note=formate acetyltransferase 1;Ontology_term=GO:0005737,GO:0009061,GO:0009063;gbkey=CDS;gene=pflB;go_component=cytoplasm|0005737||;go_process=anaerobic respiration|0009061||,cellular amino acid catabolic process|0009063||;product=formate C-acetyltran…	951272	247	953554
3797853	+	ttggtttaaatatattcataaagtcAcctttttcatttagatcagcagagt	6.702	0.031	216	waaL	O-antigen ligase	ID=cds3568;Parent=gene-b3622;Dbxref=ASAP:ABE-0011849,UniProtKB/Swiss-Prot:P27243,Genbank:NP_418079.1,EcoGene:EG11424,GeneID:948148;Name=NP_418079.1;Note=O-antigen ligase%3B lipopolysaccharide core biosynthesis;Ontology_term=GO:0009274,GO:0019866,GO:0009244,GO:0042280;gbkey=CDS;gene=waaL;go_component=peptidoglycan-based cell wall|0009274||,organelle inner membrane|0019866||;go_function=cell surfac…	3796948	906	3798207
2111914	-	gttgggaactacagcgtgctctggcAcctttgggtaatttgattgcttttg	6.688	0.031	215	rfbD	dTDP-L-rhamnose synthase	ID=cds2024;Parent=gene-b2040;Dbxref=ASAP:ABE-0006764,UniProtKB/Swiss-Prot:P37760,Genbank:NP_416544.1,EcoGene:EG12411,GeneID:947117;Name=NP_416544.1;Note=dTDP-6-deoxy-L-mannose-dehydrogenase;Ontology_term=GO:0005737,GO:0009243,GO:0009226;gbkey=CDS;gene=rfbD;go_component=cytoplasm|0005737||;go_process=O antigen biosynthetic process|0009243||,nucleotide-sugar biosynthetic process|0009226||;product=d…	2111077	63	2111976
20515	+	tgatagaaacagaagccactggagcAcctcaaaaacaccatcatacactaa	19.862	0.093	213			ND	0	0	0
940481	+	ggaagtatggatcccggcacagaacAcctaccgtgagatctcttcctgctc	6.472	0.031	208	serS	seryl-tRNA synthetase	ID=cds873;Parent=gene-b0893;Dbxref=ASAP:ABE-0003038,UniProtKB/Swiss-Prot:P0A8L1,Genbank:NP_415413.1,EcoGene:EG10947,GeneID:945506;Name=NP_415413.1;Note=serine tRNA synthetase%3B also charges selenocystein tRNA with serine;Ontology_term=GO:0005737,GO:0006418;gbkey=CDS;gene=serS;go_component=cytoplasm|0005737||;go_process=tRNA aminoacylation for protein translation|0006418||;product=seryl-tRNA synt…	939428	1054	940720
2243325	-	cgtgcgcgatatcactctgaccagcAcctgtgaacaccattttgttaccat	6.392	0.031	206	folE	GTP cyclohydrolase I	ID=cds2137;Parent=gene-b2153;Dbxref=ASAP:ABE-0007117,UniProtKB/Swiss-Prot:P0A6T5,Genbank:NP_416658.1,EcoGene:EG11375,GeneID:949040;Name=NP_416658.1;Ontology_term=GO:0046656;gbkey=CDS;gene=folE;go_process=folic acid biosynthetic process|0046656||;product=GTP cyclohydrolase I;protein_id=NP_416658.1;transl_table=11	2242984	328	2243652
3489331	-	gtttcatcctggttctcacggttccAcctacggcggtaatcctctggcctg	12.729	0.062	205	argD	bifunctional acetylornithine aminotransferase and succinyldiaminopimelate aminotransferase	ID=cds3297;Parent=gene-b3359;Dbxref=ASAP:ABE-0010976,UniProtKB/Swiss-Prot:P18335,Genbank:NP_417818.1,EcoGene:EG10066,GeneID:947864;Name=NP_417818.1;Note=acetylornithine delta-aminotransferase;Ontology_term=GO:0005737,GO:0006526,GO:0009089;gbkey=CDS;gene=argD;go_component=cytoplasm|0005737||;go_process=arginine biosynthetic process|0006526||,lysine biosynthetic process via diaminopimelate|0009089|…	3488960	850	3490180
1979222	+	tgatagaaacagaagccactggagcAcctcaaaaacaccatcatacactaa	18.919	0.093	203			ND	0	0	0
1495028	-	tttagtcagcgcatccgtttgcgccAccttcatacattcgtagctgtcgca	6.243	0.031	201	ydcI	putative DNA-binding transcriptional regulator	ID=cds1409;Parent=gene-b1422;Dbxref=ASAP:ABE-0004746,UniProtKB/Swiss-Prot:P77171,Genbank:NP_415939.2,EcoGene:EG13752,GeneID:948865;Name=NP_415939.2;Note=putative transcriptional regulator LYSR-type;Ontology_term=GO:0006350,GO:0016563,GO:0016564;gbkey=CDS;gene=ydcI;go_function=transcription activator activity|0016563||,transcription repressor activity|0016564||;go_process=transcription|0006350||;p…	1494148	44	1495071
1896912	+	ttagttcgttactggaagtccagtcAccttgtcaggagtattatcgtgatt	6.257	0.031	201			ND	0	0	0
1314404	+	cgttggggcaggtattaactacaccAccttctttgataatggatttaacga	6.23	0.031	200	ompW	outer membrane protein W	ID=cds1236;Parent=gene-b1256;Dbxref=ASAP:ABE-0004210,UniProtKB/Swiss-Prot:P0A915,Genbank:NP_415772.1,EcoGene:EG11124,GeneID:945128;Name=NP_415772.1;Note=putative outer membrane protein;Ontology_term=GO:0009274,GO:0009279;gbkey=CDS;gene=ompW;go_component=peptidoglycan-based cell wall|0009274||,cell outer membrane|0009279||;product=outer membrane protein W;protein_id=NP_415772.1;transl_table=11	1314020	385	1314658
3852823	-	accgggcggggtttttcgtttaagcAcctcccggaaagtcggcccagaaga	12.46	0.062	200			ND	0	0	0
4401096	+	acgcgcctggtgcgtggctggacccAccttgaaagacagaaaggcgggata	6.203	0.031	200	hflX	GTPase	ID=cds4091;Parent=gene-b4173;Dbxref=ASAP:ABE-0013661,UniProtKB/Swiss-Prot:P25519,Genbank:NP_418594.1,EcoGene:EG10437,GeneID:948688;Name=NP_418594.1;Note=GTP - binding subunit of protease specific for phage lambda cII repressor;gbkey=CDS;gene=hflX;product=GTPase%2C stimulated by 50S subunit binding%3B Mn(2+) homeostasis regulator;protein_id=NP_418594.1;transl_table=11	4400672	425	4401952
2684558	-	gtggtttccggcggcactgataaccAcctgttcctggttgatctggttgat	6.149	0.031	198	glyA	serine hydroxymethyltransferase	ID=cds2533;Parent=gene-b2551;Dbxref=ASAP:ABE-0008389,UniProtKB/Swiss-Prot:P0A825,Genbank:NP_417046.1,EcoGene:EG10408,GeneID:947022;Name=NP_417046.1;Ontology_term=GO:0005737,GO:0009063,GO:0006545,GO:0046656;experiment=N-terminus verified by Edman degradation: PMID 2034230%2C9119048%2C9298646%2C9740056%2C10972807;gbkey=CDS;gene=glyA;go_component=cytoplasm|0005737||;go_process=cellular amino acid ca…	2684254	950	2685507
3089445	+	gctgaaaggccgcgattttggcatcAcctgctccactgccaccaactggat	6.162	0.031	198	galP	D-galactose transporter	ID=cds2897;Parent=gene-b2943;Dbxref=ASAP:ABE-0009654,UniProtKB/Swiss-Prot:P0AEP1,Genbank:NP_417418.1,EcoGene:EG12148,GeneID:947434;Name=NP_417418.1;Note=galactose-proton symport of transport system;Ontology_term=GO:0009274,GO:0019866,GO:0016052;gbkey=CDS;gene=galP;go_component=peptidoglycan-based cell wall|0009274||,organelle inner membrane|0019866||;go_process=carbohydrate catabolic process|0016…	3088284	1162	3089678
427246	+	accagcgtcaggggcgagaagtaccAcctttgaacgttgattaatattaat	201.915	1.021	197	tgt	tRNA-guanine transglycosylase	ID=cds398;Parent=gene-b0406;Dbxref=ASAP:ABE-0001413,UniProtKB/Swiss-Prot:P0A847,Genbank:NP_414940.1,EcoGene:EG10996,GeneID:949130;Name=NP_414940.1;Ontology_term=GO:0005737,GO:0009451;experiment=N-terminus verified by Edman degradation: PMID 8323579;gbkey=CDS;gene=tgt;go_component=cytoplasm|0005737||;go_process=RNA modification|0009451||;product=tRNA-guanine transglycosylase;protein_id=NP_414940.1…	426137	1110	427264
4116430	-	cgtgaaagaagggatggcgaagaacAcctatggcactggctgctttatgct	42.408	0.217	195	glpK	glycerol kinase	ID=cds3853;Parent=gene-b3926;Dbxref=ASAP:ABE-0012825,UniProtKB/Swiss-Prot:P0A6F3,Genbank:NP_418361.1,EcoGene:EG10398,GeneID:948423;Name=NP_418361.1;Ontology_term=GO:0006071;gbkey=CDS;gene=glpK;go_process=glycerol metabolic process|0006071||;product=glycerol kinase;protein_id=NP_418361.1;transl_table=11	4115714	793	4117222
3563081	+	gtcggtattcggcggtaagctgaccAcctaccgaaaactggcggaacatgc	53.91	0.279	193	glpD	sn-glycerol-3-phosphate dehydrogenase	ID=cds3362;Parent=gene-b3426;Dbxref=ASAP:ABE-0011191,UniProtKB/Swiss-Prot:P13035,Genbank:NP_417884.1,EcoGene:EG10394,GeneID:947934;Name=NP_417884.1;Note=sn-glycerol-3-phosphate dehydrogenase (aerobic);Ontology_term=GO:0005737,GO:0009060,GO:0006071;experiment=N-terminus verified by Edman degradation: PMID 8982270;gbkey=CDS;gene=glpD;go_component=cytoplasm|0005737||;go_process=aerobic respiration|0…	3562013	1069	3563518
258627	+	tgatagaaacagaagccactggagcAcctcaaaaacaccatcatacactaa	17.799	0.093	191			ND	0	0	0
2311753	-	ctactacttcaacaaaaacatgtccAcctacgttgactacaaaatcaacct	148.004	0.774	191	ompC	outer membrane porin protein C	ID=cds2198;Parent=gene-b2215;Dbxref=ASAP:ABE-0007321,UniProtKB/Swiss-Prot:P06996,Genbank:NP_416719.1,EcoGene:EG10670,GeneID:946716;Name=NP_416719.1;Note=outer membrane protein 1b (Ib%3Bc);Ontology_term=GO:0009274,GO:0009279;gbkey=CDS;gene=ompC;go_component=peptidoglycan-based cell wall|0009274||,cell outer membrane|0009279||;product=outer membrane porin protein C;protein_id=NP_416719.1;transl_tab…	2311646	997	2312749
3967447	+	aaaggtacaggcaacatggaactgcAcctctctcgtaagatcgctgaaaaa	5.933	0.031	191	rho	transcription termination factor	ID=cds3722;Parent=gene-b3783;Dbxref=ASAP:ABE-0012362,UniProtKB/Swiss-Prot:P0AG30,Genbank:NP_418230.1,EcoGene:EG10845,GeneID:948297;Name=NP_418230.1;Note=transcription termination factor Rho%3B polarity suppressor;Ontology_term=GO:0005737,GO:0006350,GO:0016564;experiment=N-terminus verified by Edman degradation: PMID 6219230%2C9298646%2C9723924;gbkey=CDS;gene=rho;go_component=cytoplasm|0005737||;g…	3966417	1031	3967676
4448442	-	tctttttatggtaatacgcatctgcAcctccttaagttatacaaagtataa	11.893	0.062	191			ND	0	0	0
899906	-	cctgctggaaaaactgaataacgcgCtggcagcaattaaagctgacggtac	5.92	0.031	190	artJ	arginine ABC transporter periplasmic binding protein	ID=cds841;Parent=gene-b0860;Dbxref=ASAP:ABE-0002927,UniProtKB/Swiss-Prot:P30860,Genbank:NP_415381.1,EcoGene:EG11628,GeneID:948981;Name=NP_415381.1;Note=arginine 3rd transport system periplasmic binding protein;Ontology_term=GO:0042597,GO:0006526;gbkey=CDS;gene=artJ;go_component=periplasmic space|0042597||;go_process=arginine biosynthetic process|0006526||;product=arginine ABC transporter periplas…	899844	670	900575
3706475	-	agtcggcgtgcaggccaaaattgtcAcctacgaatggggtgagtacctcaa	11.772	0.062	189	dppA	dipeptide/heme ABC transporter periplasmic binding protein	ID=cds3481;Parent=gene-b3544;Dbxref=ASAP:ABE-0011576,UniProtKB/Swiss-Prot:P23847,Genbank:NP_418001.1,EcoGene:EG10248,GeneID:948062;Name=NP_418001.1;Note=dipeptide transport protein%3B periplasmic-binding component of ABC superfamily;Ontology_term=GO:0042597,GO:0009063;gbkey=CDS;gene=dppA;go_component=periplasmic space|0042597||;go_process=cellular amino acid catabolic process|0009063||;product=di…	3706098	1231	3707705
1019975	-	agcgcaggccgctccgaaagataacAcctggtacactggtgctaaactggg	17.489	0.093	188	ompA	outer membrane protein A	ID=cds937;Parent=gene-b0957;Dbxref=ASAP:ABE-0003240,UniProtKB/Swiss-Prot:P0A910,Genbank:NP_415477.1,EcoGene:EG10669,GeneID:945571;Name=NP_415477.1;Note=outer membrane protein 3a (II*%3BG%3Bd);Ontology_term=GO:0009274,GO:0009279;gbkey=CDS;gene=ompA;go_component=peptidoglycan-based cell wall|0009274||,cell outer membrane|0009279||;product=outer membrane protein A (3a%3BII*%3BG%3Bd);protein_id=NP_41…	1019013	79	1020053
4606248	+	cccccacgtccgtaagaacactaacAcctgaagctagcgcgtctaccaatt	5.798	0.031	187			ND	0	0	0
1301698	+	tattgatgatcacacattagaagtcAccttaagtgaacccgttccgtactt	23.166	0.124	186	oppA	oligopeptide ABC transporter periplasmic binding protein	ID=cds1222;Parent=gene-b1243;Dbxref=ASAP:ABE-0004172,UniProtKB/Swiss-Prot:P23843,Genbank:NP_415759.1,EcoGene:EG10674,GeneID:945830;Name=NP_415759.1;Note=oligopeptide transport%3B periplasmic binding protein%3B periplasmic-binding component of ABC superfamily;Ontology_term=GO:0009274,GO:0042597,GO:0000270,GO:0006457;gbkey=CDS;gene=oppA;go_component=peptidoglycan-based cell wall|0009274||,periplasm…	1301182	517	1302813
2312347	-	cgtactgccagaattcggtggtgacAcctacggttctgacaacttcatgca	28.708	0.155	185	ompC	outer membrane porin protein C	ID=cds2198;Parent=gene-b2215;Dbxref=ASAP:ABE-0007321,UniProtKB/Swiss-Prot:P06996,Genbank:NP_416719.1,EcoGene:EG10670,GeneID:946716;Name=NP_416719.1;Note=outer membrane protein 1b (Ib%3Bc);Ontology_term=GO:0009274,GO:0009279;gbkey=CDS;gene=ompC;go_component=peptidoglycan-based cell wall|0009274||,cell outer membrane|0009279||;product=outer membrane porin protein C;protein_id=NP_416719.1;transl_tab…	2311646	403	2312749
574597	-	gagaagaatttccccgcttattcgcAccttccctaaagcactcggtgtaag	11.367	0.062	183			ND	0	0	0
225304	+	ccgtaggggaacctgcggttggatcAcctccttaccttaaagaagcgtact	3652.06	20.272	180	rrsH	16S ribosomal RNA of rrnH operon	ID=rna3;Parent=gene-b0201;Dbxref=ASAP:ABE-0000677,EcoGene:EG30090,GeneID:944897;gbkey=rRNA;gene=rrsH;product=16S ribosomal RNA of rrnH operon	223771	1534	225312
169443	+	catggcttcgttgtgggctgactacAccttctttgacggtccgctttcagg	11.138	0.062	179	fhuA	ferrichrome outer membrane transporter	ID=cds145;Parent=gene-b0150;Dbxref=ASAP:ABE-0000520,UniProtKB/Swiss-Prot:P06971,Genbank:NP_414692.1,EcoGene:EG10302,GeneID:944856;Name=NP_414692.1;Note=outer membrane protein receptor for ferrichrome%2C colicin M%2C and phages T1%2C T5%2C and phi80;Ontology_term=GO:0009274,GO:0009279;gbkey=CDS;gene=fhuA;go_component=peptidoglycan-based cell wall|0009274||,cell outer membrane|0009279||;product=fer…	167484	1960	169727
3943341	+	ccgtaggggaacctgcggttggatcAcctccttaccttaaagaagcgttct	3658.74	20.52	178	rrsC	16S ribosomal RNA of rrnC operon	ID=rna134;Parent=gene-b3756;Dbxref=ASAP:ABE-0012279,EcoGene:EG30086,GeneID:948270;gbkey=rRNA;gene=rrsC;product=16S ribosomal RNA of rrnC operon	3941808	1534	3943349
1019126	-	cgaatccaacccggttactggcaacAcctgtgacaacgtgaaacagcgtgc	319.498	1.795	177	ompA	outer membrane protein A	ID=cds937;Parent=gene-b0957;Dbxref=ASAP:ABE-0003240,UniProtKB/Swiss-Prot:P0A910,Genbank:NP_415477.1,EcoGene:EG10669,GeneID:945571;Name=NP_415477.1;Note=outer membrane protein 3a (II*%3BG%3Bd);Ontology_term=GO:0009274,GO:0009279;gbkey=CDS;gene=ompA;go_component=peptidoglycan-based cell wall|0009274||,cell outer membrane|0009279||;product=outer membrane protein A (3a%3BII*%3BG%3Bd);protein_id=NP_41…	1019013	928	1020053
4168192	+	ccgtaggggaacctgcggttggatcAcctccttaccttaaagaagcgtact	3633.04	20.582	176	rrsB	16S ribosomal RNA of rrnB operon	ID=rna154;Parent=gene-b3968;Dbxref=ASAP:ABE-0012991,EcoGene:EG30085,GeneID:948466;gbkey=rRNA;gene=rrsB;product=16S ribosomal RNA of rrnB operon	4166659	1534	4168200
4209680	+	ccgtaggggaacctgcggttggatcAcctccttaccttaaagaagcgttct	3629.61	20.737	175	rrsE	16S ribosomal RNA of rrnE operon	ID=rna163;Parent=gene-b4007;Dbxref=ASAP:ABE-0013103,EcoGene:EG30088,GeneID:948511;gbkey=rRNA;gene=rrsE;product=16S ribosomal RNA of rrnE operon	4208147	1534	4209688
3926167	-	cggtattggcagtcgtgaatatgacAccttttgtggggctatcgataaact	10.787	0.062	173	mioC	FMN-binding protein MioC	ID=cds3690;Parent=gene-b3742;Dbxref=ASAP:ABE-0012235,UniProtKB/Swiss-Prot:P03817,Genbank:NP_418198.1,EcoGene:EG11199,GeneID:948249;Name=NP_418198.1;Note=initiation of chromosome replication;Ontology_term=GO:0006261;gbkey=CDS;gene=mioC;go_process=DNA-dependent DNA replication|0006261||;product=FMN-binding protein MioC;protein_id=NP_418198.1;transl_table=11	3926012	289	3926455
4037064	+	ccgtaggggaacctgcggttggatcAcctccttaccttaaagaagcgttct	3618.96	20.891	173	rrsA	16S ribosomal RNA of rrnA operon	ID=rna146;Parent=gene-b3851;Dbxref=ASAP:ABE-0012579,EcoGene:EG30084,GeneID:948332;gbkey=rRNA;gene=rrsA;product=16S ribosomal RNA of rrnA operon	4035531	1534	4037072
3071881	-	tgacgaagctaaacgtctgctgaccAcctgcaacatcccggttccgtctga	10.666	0.062	172	pgk	phosphoglycerate kinase	ID=cds2882;Parent=gene-b2926;Dbxref=ASAP:ABE-0009605,UniProtKB/Swiss-Prot:P0A799,Genbank:NP_417401.1,EcoGene:EG10703,GeneID:947414;Name=NP_417401.1;Ontology_term=GO:0005737,GO:0006096,GO:0006094;gbkey=CDS;gene=pgk;go_component=cytoplasm|0005737||;go_process=glycolysis|0006096||,gluconeogenesis|0006094||;product=phosphoglycerate kinase;protein_id=NP_417401.1;transl_table=11	3071459	742	3072622
4043389	+	tacaagaaccccctttgcaattaacAcctatgtattaatcggagagagtag	48.112	0.279	172	srkA	Cpx stress response Thr/Ser protein kinase	ID=cds3787;Parent=gene-b3859;Dbxref=ASAP:ABE-0012604,UniProtKB/Swiss-Prot:P0C0K3,Genbank:NP_418296.1,EcoGene:EG11831,GeneID:948346;Name=NP_418296.1;gbkey=CDS;gene=srkA;product=Cpx stress response Thr/Ser protein kinase%3B MazF antagonist protein;protein_id=NP_418296.1;transl_table=11	4042415	975	4043401
3540159	+	tccagttaatgagaaacaagtaggcAcctatgcaatacactccagatactg	31.917	0.186	171			ND	0	0	0
3965780	+	ttatatatgagcgataaaattattcAcctgactgacgacagttttgacacg	53.263	0.31	171	trxA	thioredoxin 1	ID=cds3721;Parent=gene-b3781;Dbxref=ASAP:ABE-0012357,UniProtKB/Swiss-Prot:P0AA25,Genbank:NP_418228.2,EcoGene:EG11031,GeneID:948289;Name=NP_418228.2;gbkey=CDS;gene=trxA;product=thioredoxin 1;protein_id=NP_418228.2;transl_table=11	3965761	20	3966090
3706649	-	ctataacgacgacgttcaggactacAcctacgatcctgaaaaagcgaaagc	5.272	0.031	170	dppA	dipeptide/heme ABC transporter periplasmic binding protein	ID=cds3481;Parent=gene-b3544;Dbxref=ASAP:ABE-0011576,UniProtKB/Swiss-Prot:P23847,Genbank:NP_418001.1,EcoGene:EG10248,GeneID:948062;Name=NP_418001.1;Note=dipeptide transport protein%3B periplasmic-binding component of ABC superfamily;Ontology_term=GO:0042597,GO:0009063;gbkey=CDS;gene=dppA;go_component=periplasmic space|0042597||;go_process=cellular amino acid catabolic process|0009063||;product=di…	3706098	1057	3707705
1244209	-	ggcatttattaccgtaccgcctcccAccttatggtttgtacaacgacgccg	10.518	0.062	169	ycgR	flagellar velocity braking protein	ID=cds1174;Parent=gene-b1194;Dbxref=ASAP:ABE-0004009,UniProtKB/Swiss-Prot:P76010,Genbank:NP_415712.1,EcoGene:EG13899,GeneID:947609;Name=NP_415712.1;Ontology_term=GO:0006355;gbkey=CDS;gene=ycgR;go_process=regulation of transcription%2C DNA-dependent|0006355||;product=flagellar velocity braking protein%2C c-di-GMP-regulated;protein_id=NP_415712.1;transl_table=11	1243793	319	1244527
4209681	+	cgtaggggaacctgcggttggatcaCctccttaccttaaagaagcgttctt	41.882	0.248	168	rrsE	16S ribosomal RNA of rrnE operon	ID=rna163;Parent=gene-b4007;Dbxref=ASAP:ABE-0013103,EcoGene:EG30088,GeneID:948511;gbkey=rRNA;gene=rrsE;product=16S ribosomal RNA of rrnE operon	4208147	1535	4209688
4209688	+	gaacctgcggttggatcacctccttAccttaaagaagcgttctttgcagtg	56.796	0.34	167	rrsE	16S ribosomal RNA of rrnE operon	ID=rna163;Parent=gene-b4007;Dbxref=ASAP:ABE-0013103,EcoGene:EG30088,GeneID:948511;gbkey=rRNA;gene=rrsE;product=16S ribosomal RNA of rrnE operon	4208147	1542	4209688
1250604	-	gggggcctgtccgggcgaaattttcAcctcaccgacgcccgataaaatctt	5.138	0.031	165	dhaK	dihydroxyacetone kinase	ID=cds1180;Parent=gene-b1200;Dbxref=ASAP:ABE-0004029,UniProtKB/Swiss-Prot:P76015,Genbank:NP_415718.6,EcoGene:EG13901,GeneID:945747;Name=NP_415718.6;gbkey=CDS;gene=dhaK;product=dihydroxyacetone kinase%2C PTS-dependent%2C dihydroxyacetone-binding subunit;protein_id=NP_415718.6;transl_table=11	1249768	235	1250838
3562529	+	cgaagtgcttactcggactcgcgccAcctctgctcgccgcgaaaacggcct	10.248	0.062	165	glpD	sn-glycerol-3-phosphate dehydrogenase	ID=cds3362;Parent=gene-b3426;Dbxref=ASAP:ABE-0011191,UniProtKB/Swiss-Prot:P13035,Genbank:NP_417884.1,EcoGene:EG10394,GeneID:947934;Name=NP_417884.1;Note=sn-glycerol-3-phosphate dehydrogenase (aerobic);Ontology_term=GO:0005737,GO:0009060,GO:0006071;experiment=N-terminus verified by Edman degradation: PMID 8982270;gbkey=CDS;gene=glpD;go_component=cytoplasm|0005737||;go_process=aerobic respiration|0…	3562013	517	3563518
1524048	+	taccgccaggcagcgtgcatttatcAccgattctaaagccgcagaagtgtt	5.057	0.031	163	yncE	ATP-binding protein	ID=cds1440;Parent=gene-b1452;Dbxref=ASAP:ABE-0004843,UniProtKB/Swiss-Prot:P76116,Genbank:NP_415969.1,EcoGene:EG13775,GeneID:946006;Name=NP_415969.1;Note=putative receptor;gbkey=CDS;gene=yncE;product=ATP-binding protein%2C periplasmic%2C function unknown;protein_id=NP_415969.1;transl_table=11	1523307	742	1524368
2907367	-	cgcatgggttctgaagttttccatcAcctggcaaaagttctgaaagcgaaa	30.353	0.186	163	eno	enolase	ID=cds2741;Parent=gene-b2779;Dbxref=ASAP:ABE-0009110,UniProtKB/Swiss-Prot:P0A6P9,Genbank:NP_417259.1,EcoGene:EG10258,GeneID:945032;Name=NP_417259.1;Ontology_term=GO:0005737,GO:0006096,GO:0009061,GO:0006094;gbkey=CDS;gene=eno;go_component=cytoplasm|0005737||;go_process=glycolysis|0006096||,anaerobic respiration|0009061||,gluconeogenesis|0006094||;product=enolase;protein_id=NP_417259.1;transl_table…	2906643	575	2907941
4478344	-	taatcatccatataaattgaattttAattcattgaggcgttagccacagga	5.043	0.031	162			ND	0	0	0
952372	-	attcgccgctaaagtgtccatcgacAcctcttctctgcagtatgagaacga	15.008	0.093	161	pflB	formate C-acetyltransferase 1	ID=cds883;Parent=gene-b0903;Dbxref=ASAP:ABE-0003071,UniProtKB/Swiss-Prot:P09373,Genbank:NP_415423.1,EcoGene:EG10701,GeneID:945514;Name=NP_415423.1;Note=formate acetyltransferase 1;Ontology_term=GO:0005737,GO:0009061,GO:0009063;gbkey=CDS;gene=pflB;go_component=cytoplasm|0005737||;go_process=anaerobic respiration|0009061||,cellular amino acid catabolic process|0009063||;product=formate C-acetyltran…	951272	1183	953554
168402	+	ctttaatgaaggggcgaagaacaacAcctattctcgtaatgagaagatggt	4.935	0.031	159	fhuA	ferrichrome outer membrane transporter	ID=cds145;Parent=gene-b0150;Dbxref=ASAP:ABE-0000520,UniProtKB/Swiss-Prot:P06971,Genbank:NP_414692.1,EcoGene:EG10302,GeneID:944856;Name=NP_414692.1;Note=outer membrane protein receptor for ferrichrome%2C colicin M%2C and phages T1%2C T5%2C and phi80;Ontology_term=GO:0009274,GO:0009279;gbkey=CDS;gene=fhuA;go_component=peptidoglycan-based cell wall|0009274||,cell outer membrane|0009279||;product=fer…	167484	919	169727
1982958	-	ctttggtttgctgctgaataaaaccAcctttggtcgtaacaccctggcgat	9.763	0.062	157	araH	L-arabinose ABC transporter permease	ID=cds1890;Parent=gene-b4460;Dbxref=ASAP:ABE-0174093,UniProtKB/Swiss-Prot:P0AE26,Genbank:YP_026162.2,EcoGene:EG10059,GeneID:948923;Name=YP_026162.2;Note=high-affinity L-arabinose transport protein (ABC superfamily%2C membrane);Ontology_term=GO:0009274,GO:0019866,GO:0016052;gbkey=CDS;gene=araH;go_component=peptidoglycan-based cell wall|0009274||,organelle inner membrane|0019866||;go_process=carboh…	1982554	583	1983540
137254	+	gttaactattggcgcaggccagtccAcctttggcgggaaaactgcaactac	14.226	0.093	152	cueO	multicopper oxidase	ID=cds118;Parent=gene-b0123;Dbxref=ASAP:ABE-0000430,UniProtKB/Swiss-Prot:P36649,Genbank:NP_414665.1,EcoGene:EG12318,GeneID:947736;Name=NP_414665.1;gbkey=CDS;gene=cueO;product=multicopper oxidase (laccase);protein_id=NP_414665.1;transl_table=11	137083	172	138633
3079736	-	gaacggtgctatcgtcggtatgaccAccttcggtgaatctgctccggcaga	165.399	1.083	152	tktA	transketolase 1	ID=cds2890;Parent=gene-b2935;Dbxref=ASAP:ABE-0009625,UniProtKB/Swiss-Prot:P27302,Genbank:YP_026188.1,EcoGene:EG11427,GeneID:947420;Name=YP_026188.1;Note=transketolase 1 isozyme;Ontology_term=GO:0016052,GO:0009052,GO:0015949;experiment=N-terminus verified by Edman degradation: PMID 1537815;gbkey=CDS;gene=tktA;go_process=carbohydrate catabolic process|0016052||,pentose-phosphate shunt%2C non-oxidat…	3079644	1900	3081635
4477683	-	tgccgcgccctggcacagcaaaatgGtgggaatattacgctgactgaagat	37.891	0.248	152	argI	ornithine carbamoyltransferase 1	ID=cds4169;Parent=gene-b4254;Dbxref=ASAP:ABE-0013927,UniProtKB/Swiss-Prot:P04391,Genbank:NP_418675.1,EcoGene:EG10069,GeneID:948774;Name=NP_418675.1;Ontology_term=GO:0005737,GO:0006526;gbkey=CDS;gene=argI;go_component=cytoplasm|0005737||;go_process=arginine biosynthetic process|0006526||;product=ornithine carbamoyltransferase 1;protein_id=NP_418675.1;transl_table=11	4477307	629	4478311
937390	+	aataatgatgaaaaaaattgccatcAcctgtgcattactctcaagcttagt	4.706	0.031	151	lolA	lipoprotein chaperone	ID=cds871;Parent=gene-b0891;Dbxref=ASAP:ABE-0003031,UniProtKB/Swiss-Prot:P61316,Genbank:NP_415411.2,EcoGene:EG12684,GeneID:948989;Name=NP_415411.2;Note=periplasmic protein effects translocation of lipoproteins from inner membrane to outer;Ontology_term=GO:0042597;gbkey=CDS;gene=lolA;go_component=periplasmic space|0042597||;product=lipoprotein chaperone;protein_id=NP_415411.2;transl_table=11	937372	19	937983
2027732	-	agctctcgtagcgccactggatttcAcctctctgcgtgatgctgtaaccga	4.679	0.031	150	yedQ	putative membrane-anchored diguanylate cyclase	ID=cds1942;Parent=gene-b1956;Dbxref=ASAP:ABE-0006495,UniProtKB/Swiss-Prot:P76330,Genbank:NP_416465.2,EcoGene:EG14040,GeneID:946471;Name=NP_416465.2;gbkey=CDS;gene=yedQ;product=putative membrane-anchored diguanylate cyclase;protein_id=NP_416465.2;transl_table=11	2026323	286	2028017
3448785	-	agcagcgaaactgccgattaaaaccAcctttgtaactaagacggtgatgta	706.971	4.704	150	rplP	50S ribosomal subunit protein L16	ID=cds3250;Parent=gene-b3313;Dbxref=ASAP:ABE-0010846,UniProtKB/Swiss-Prot:P0ADY7,Genbank:NP_417772.1,EcoGene:EG10877,GeneID:947806;Name=NP_417772.1;Ontology_term=GO:0005737,GO:0006412,GO:0003735;experiment=N-terminus verified by Edman degradation: PMID 786730;gbkey=CDS;gene=rplP;go_component=cytoplasm|0005737||;go_function=structural constituent of ribosome|0003735||;go_process=translation|000641…	3448759	385	3449169
3852406	-	caccgacgccttccaggaagtggacAcctacggcatctctatccccatcac	4.652	0.031	150	ilvB	acetolactate synthase 2 large subunit	ID=cds3618;Parent=gene-b3671;Dbxref=ASAP:ABE-0011999,UniProtKB/Swiss-Prot:P08142,Genbank:NP_418127.1,EcoGene:EG10494,GeneID:948182;Name=NP_418127.1;Note=acetolactate synthase I%2Cvaline-sensitive%2C large subunit;gbkey=CDS;gene=ilvB;product=acetolactate synthase 2 large subunit;protein_id=NP_418127.1;transl_table=11	3851096	379	3852784
900488	-	gaaaatcaattttggcgtttcagccAcctatccaccctttgaatctatagg	41.64	0.279	149	artJ	arginine ABC transporter periplasmic binding protein	ID=cds841;Parent=gene-b0860;Dbxref=ASAP:ABE-0002927,UniProtKB/Swiss-Prot:P30860,Genbank:NP_415381.1,EcoGene:EG11628,GeneID:948981;Name=NP_415381.1;Note=arginine 3rd transport system periplasmic binding protein;Ontology_term=GO:0042597,GO:0006526;gbkey=CDS;gene=artJ;go_component=periplasmic space|0042597||;go_process=arginine biosynthetic process|0006526||;product=arginine ABC transporter periplas…	899844	88	900575
3346317	+	tctgaaagtggagaaagtcacccacAcctcagatgcaacactgcatgtaaa	9.291	0.062	149	hpf	ribosome hibernation promoting factor HPF	ID=cds3147;Parent=gene-b3203;Dbxref=ASAP:ABE-0010516,UniProtKB/Swiss-Prot:P0AFX0,Genbank:NP_417670.1,EcoGene:EG11681,GeneID:947718;Name=NP_417670.1;Note=probable sigma-54 modulation protein;Ontology_term=GO:0006350;experiment=N-terminus verified by Edman degradation: PMID 11168583;gbkey=CDS;gene=hpf;go_process=transcription|0006350||;product=ribosome hibernation promoting factor HPF%3B stabilizes…	3346173	145	3346460
4123279	-	ggcaccttcgcggcgaaaaaagagcAcctcacggaaaaagcaacgaaatct	9.223	0.062	148	ftsN	essential cell division protein	ID=cds3860;Parent=gene-b3933;Dbxref=ASAP:ABE-0012850,UniProtKB/Swiss-Prot:P29131,Genbank:NP_418368.1,EcoGene:EG11529,GeneID:948428;Name=NP_418368.1;Ontology_term=GO:0019866;gbkey=CDS;gene=ftsN;go_component=organelle inner membrane|0019866||;product=essential cell division protein;protein_id=NP_418368.1;transl_table=11	4122380	61	4123339
2176346	-	tggctgcgagggcagggcataacgcAcctgccatttaacaaggaaaaaaca	4.585	0.031	147			ND	0	0	0
2282465	+	cgcttttgcatacgcaaagcagatcActtacctgttgctgggtcgcctgta	4.558	0.031	147			ND	0	0	0
1232724	-	tcagctctatccttcgccgtttgccAcctgtgattttatggttcgtttccc	8.873	0.062	143	dsbB	oxidoreductase that catalyzes reoxidation of DsbA protein disulfide isomerase I	ID=cds1165;Parent=gene-b1185;Dbxref=ASAP:ABE-0003979,UniProtKB/Swiss-Prot:P0A6M2,Genbank:NP_415703.3,EcoGene:EG11393,GeneID:946344;Name=NP_415703.3;Note=reoxidizes DsbA protein following formation of disulfide bond in P-ring of flagella.;Ontology_term=GO:0019861,GO:0009289,GO:0009274,GO:0019866,GO:0009296,GO:0006457,GO:0042330;gbkey=CDS;gene=dsbB;go_component=flagellum|0019861||,pilus|0009289||,p…	1232500	307	1233030
595765	+	taactatcagaacgcgggctggcgcAccttttttgttgataatcaggtgaa	17.638	0.124	142	cusC	copper/silver efflux system	ID=cds567;Parent=gene-b0572;Dbxref=ASAP:ABE-0001958,UniProtKB/Swiss-Prot:P77211,Genbank:NP_415104.1,EcoGene:EG14233,GeneID:946288;Name=NP_415104.1;Ontology_term=GO:0009274,GO:0009279;gbkey=CDS;gene=cusC;go_component=peptidoglycan-based cell wall|0009274||,cell outer membrane|0009279||;product=copper/silver efflux system%2C outer membrane component;protein_id=NP_415104.1;transl_table=11	595600	166	596973
1302358	+	gttgaccatcaacctgttgtataacAcctccgatctgcataaaaagctggc	8.778	0.062	141	oppA	oligopeptide ABC transporter periplasmic binding protein	ID=cds1222;Parent=gene-b1243;Dbxref=ASAP:ABE-0004172,UniProtKB/Swiss-Prot:P23843,Genbank:NP_415759.1,EcoGene:EG10674,GeneID:945830;Name=NP_415759.1;Note=oligopeptide transport%3B periplasmic binding protein%3B periplasmic-binding component of ABC superfamily;Ontology_term=GO:0009274,GO:0042597,GO:0000270,GO:0006457;gbkey=CDS;gene=oppA;go_component=peptidoglycan-based cell wall|0009274||,periplasm…	1301182	1177	1302813
3964220	-	ttgaaggatgaagagtatgggttccAcctcgtcgctgtatgcagccattga	4.328	0.031	139	gpp	guanosine pentaphosphatase/exopolyphosphatase	ID=cds3719;Parent=gene-b3779;Dbxref=ASAP:ABE-0012347,UniProtKB/Swiss-Prot:P25552,Genbank:YP_026252.1,EcoGene:EG10413,GeneID:948291;Name=YP_026252.1;Note=guanosine pentaphosphatase%3B exopolyphosphatase;Ontology_term=GO:0005737,GO:0015949,GO:0006793,GO:0042594;gbkey=CDS;gene=gpp;go_component=cytoplasm|0005737||;go_process=nucleobase%2C nucleoside and nucleotide interconversion|0015949||,phosphorus…	3962745	10	3964229
4470613	-	agccttcttcaccgaacacaacgccAccttcccggcacgttcttgcgttga	4.315	0.031	139	ridA	enamine/imine deaminase	ID=cds4160;Parent=gene-b4243;Dbxref=ASAP:ABE-0013886,UniProtKB/Swiss-Prot:P0AF93,Genbank:NP_418664.2,EcoGene:EG12524,GeneID:948771;Name=NP_418664.2;gbkey=CDS;gene=ridA;product=enamine/imine deaminase%2C reaction intermediate detoxification;protein_id=NP_418664.2;transl_table=11	4470527	301	4470913
412007	-	aagtcaggaatttagctggcgttacAcctttttattgatcgctgtttttaa	12.905	0.093	138	araJ	L-arabinose-inducible putative transporter	ID=cds388;Parent=gene-b0396;Dbxref=ASAP:ABE-0001378,UniProtKB/Swiss-Prot:P23910,Genbank:NP_414930.3,EcoGene:EG10060,GeneID:949077;Name=NP_414930.3;Note=involved in either transport or processing of arabinose polymers;Ontology_term=GO:0009274,GO:0019866,GO:0016052;gbkey=CDS;gene=araJ;go_component=peptidoglycan-based cell wall|0009274||,organelle inner membrane|0019866||;go_process=carbohydrate cat…	411297	475	412481
4235267	+	tcagggcgtgatcctgaacatcttcAccttcgaccagtggggcgtggaact	17.031	0.124	137	pgi	glucosephosphate isomerase	ID=cds3939;Parent=gene-b4025;Dbxref=ASAP:ABE-0013163,UniProtKB/Swiss-Prot:P0A6T1,Genbank:NP_418449.1,EcoGene:EG10702,GeneID:948535;Name=NP_418449.1;Ontology_term=GO:0005737,GO:0006096,GO:0006094;gbkey=CDS;gene=pgi;go_component=cytoplasm|0005737||;go_process=glycolysis|0006096||,gluconeogenesis|0006094||;product=glucosephosphate isomerase;protein_id=NP_418449.1;transl_table=11	4233758	1510	4235407
3707552	-	cccgcagctgtttacctccggcaccAcctatgacgcctcttccgtcccgct	12.675	0.093	136	dppA	dipeptide/heme ABC transporter periplasmic binding protein	ID=cds3481;Parent=gene-b3544;Dbxref=ASAP:ABE-0011576,UniProtKB/Swiss-Prot:P23847,Genbank:NP_418001.1,EcoGene:EG10248,GeneID:948062;Name=NP_418001.1;Note=dipeptide transport protein%3B periplasmic-binding component of ABC superfamily;Ontology_term=GO:0042597,GO:0009063;gbkey=CDS;gene=dppA;go_component=periplasmic space|0042597||;go_process=cellular amino acid catabolic process|0009063||;product=di…	3706098	154	3707705
4478121	-	tcgactcgtacccgatgctctttcgAagttgccgcatatgaccagggtgct	4.234	0.031	136	argI	ornithine carbamoyltransferase 1	ID=cds4169;Parent=gene-b4254;Dbxref=ASAP:ABE-0013927,UniProtKB/Swiss-Prot:P04391,Genbank:NP_418675.1,EcoGene:EG10069,GeneID:948774;Name=NP_418675.1;Ontology_term=GO:0005737,GO:0006526;gbkey=CDS;gene=argI;go_component=cytoplasm|0005737||;go_process=arginine biosynthetic process|0006526||;product=ornithine carbamoyltransferase 1;protein_id=NP_418675.1;transl_table=11	4477307	191	4478311
33865	+	cgaatatacctacatcatcaacaccAcctcaggccgtcgtgcgattgaaga	33.576	0.248	135	carB	carbamoyl-phosphate synthase large subunit	ID=cds31;Parent=gene-b0033;Dbxref=ASAP:ABE-0000121,UniProtKB/Swiss-Prot:P00968,Genbank:NP_414574.1,EcoGene:EG10135,GeneID:944775;Name=NP_414574.1;Ontology_term=GO:0006526,GO:0006221;gbkey=CDS;gene=carB;go_process=arginine biosynthetic process|0006526||,pyrimidine nucleotide biosynthetic process|0006221||;product=carbamoyl-phosphate synthase large subunit;protein_id=NP_414574.1;transl_table=11	30817	3049	34038
2003444	-	gggtcaggcgattgctaaccgtttcAcctctaacattaaaggcctgactca	117.152	0.867	135	fliC	flagellar filament structural protein	ID=cds1912;Parent=gene-b1923;Dbxref=ASAP:ABE-0006402,UniProtKB/Swiss-Prot:P04949,Genbank:NP_416433.1,EcoGene:EG10321,GeneID:949101;Name=NP_416433.1;Note=flagellar biosynthesis%3B flagellin%2C filament structural protein;Ontology_term=GO:0019861,GO:0009296,GO:0042330;gbkey=CDS;gene=fliC;go_component=flagellum|0019861||;go_process=flagellum assembly|0009296||,taxis|0042330||;product=flagellar filam…	2002110	163	2003606
3331027	-	ctggaacgttgccgcgtcctgttgcAcctcatcgatatcgatccgattgac	4.18	0.031	134	obgE	GTPase involved in cell partioning and DNA repair	ID=cds3127;Parent=gene-b3183;Dbxref=ASAP:ABE-0010462,UniProtKB/Swiss-Prot:P42641,Genbank:NP_417650.1,EcoGene:EG12795,GeneID:947694;Name=NP_417650.1;Note=putative GTP-binding factor;gbkey=CDS;gene=obgE;product=GTPase involved in cell partioning and DNA repair;protein_id=NP_417650.1;transl_table=11	3330582	728	3331754
3571678	-	gcgtctggtgcgcgatctgaacctcAcctaccgccaccataaagcaatgca	4.14	0.031	133	glgB	1	ID=cds3368;Parent=gene-b3432;Dbxref=ASAP:ABE-0011209,UniProtKB/Swiss-Prot:P07762,Genbank:NP_417890.1,EcoGene:EG10378,GeneID:947940;Name=NP_417890.1;Ontology_term=GO:0005737,GO:0000271;gbkey=CDS;gene=glgB;go_component=cytoplasm|0005737||;go_process=polysaccharide biosynthetic process|0000271||;product=1%2C4-alpha-glucan branching enzyme;protein_id=NP_417890.1;transl_table=11	3571316	1825	3573502
3215932	-	aacgcctgtcaggattatctcgcgcAccttgatggttttaatatcgaatgg	4.099	0.031	132	yqjH	putative siderophore interacting protein	ID=cds3019;Parent=gene-b3070;Dbxref=ASAP:ABE-0010079,UniProtKB/Swiss-Prot:Q46871,Genbank:NP_417541.1,EcoGene:EG12953,GeneID:947582;Name=NP_417541.1;gbkey=CDS;gene=yqjH;product=putative siderophore interacting protein;protein_id=NP_417541.1;transl_table=11	3215727	560	3216491
2110849	-	ttcgcgatattttgattatcagtacAcctcaggatactcctcgttttcaac	20.402	0.155	131	rfbA	glucose-1-phosphate thymidylyltransferase	ID=cds2023;Parent=gene-b2039;Dbxref=ASAP:ABE-0006762,UniProtKB/Swiss-Prot:P37744,Genbank:NP_416543.1,EcoGene:EG11978,GeneID:945154;Name=NP_416543.1;Note=dTDP-glucose pyrophosphorylase;Ontology_term=GO:0005737,GO:0009243,GO:0019305,GO:0009103,GO:0042280,GO:0000287;gbkey=CDS;gene=rfbA;go_component=cytoplasm|0005737||;go_function=cell surface antigen activity%2C host-interacting|0042280||,magnesium …	2110138	171	2111019
1138959	+	tgacaggcgtgggggcaggggcgtcAcctaacaatctgctggatcaacgcg	8.118	0.062	130	flgK	flagellar hook-filament junction protein 1	ID=cds1059;Parent=gene-b1082;Dbxref=ASAP:ABE-0003660,UniProtKB/Swiss-Prot:P33235,Genbank:NP_415600.1,EcoGene:EG11967,GeneID:945648;Name=NP_415600.1;Note=flagellar biosynthesis%2C hook-filament junction protein 1;Ontology_term=GO:0019861,GO:0009296,GO:0006457,GO:0042330;gbkey=CDS;gene=flgK;go_component=flagellum|0019861||;go_process=flagellum assembly|0009296||,protein folding|0006457||,taxis|0042…	1138378	582	1140021
1915022	-	agaaagcgccaaaaacagtaaaagcAcctcgcgaagaacagcacaccccgg	12.176	0.093	130	proQ	RNA chaperone	ID=cds1822;Parent=gene-b1831;Dbxref=ASAP:ABE-0006092,UniProtKB/Swiss-Prot:P45577,Genbank:YP_026161.1,EcoGene:EG12866,GeneID:948950;Name=YP_026161.1;Note=regulator of ProP~putative structural element which influences activation of ProP;Ontology_term=GO:0006970;gbkey=CDS;gene=proQ;go_process=response to osmotic stress|0006970||;product=RNA chaperone%2C putative ProP translation regulator;protein_id…	1914836	513	1915534
106792	+	gatgtacggatttcaaccgtagagcAcctcaatgctgctctcgcgggcttg	8.05	0.062	129	lpxC	UDP-3-O-acyl N-acetylglucosamine deacetylase	ID=cds93;Parent=gene-b0096;Dbxref=ASAP:ABE-0000336,UniProtKB/Swiss-Prot:P0A725,Genbank:NP_414638.1,EcoGene:EG10265,GeneID:944816;Name=NP_414638.1;Note=UDP-3-O-acyl N-acetylglucosamine deacetylase%3B lipid A biosynthesis;Ontology_term=GO:0009274,GO:0005737,GO:0009245,GO:0042280;experiment=N-terminus verified by Edman degradation: PMID 8530464;gbkey=CDS;gene=lpxC;go_component=peptidoglycan-based ce…	106557	236	107474
584848	-	cagtcaatgcaggttattacgtcacAcctaacgcaaaagtttatgttgaag	164.806	1.269	129	ompT	DLP12 prophage	ID=cds560;Parent=gene-b0565;Dbxref=ASAP:ABE-0001931,UniProtKB/Swiss-Prot:P09169,Genbank:NP_415097.1,EcoGene:EG10673,GeneID:945185;Name=NP_415097.1;Note=outer membrane protein 3b (a)%2C protease VII;Ontology_term=GO:0009274,GO:0009279;gbkey=CDS;gene=ompT;go_component=peptidoglycan-based cell wall|0009274||,cell outer membrane|0009279||;product=DLP12 prophage%3B outer membrane protease VII%3B outer…	584680	786	585633
3822086	+	cagtatcatgcccagtcatttcttcAcctgtggagctttttaagtatggca	15.885	0.124	128			ND	0	0	0
4168200	+	gaacctgcggttggatcacctccttAccttaaagaagcgtactttgtagtg	265.939	2.074	128	rrsB	16S ribosomal RNA of rrnB operon	ID=rna154;Parent=gene-b3968;Dbxref=ASAP:ABE-0012991,EcoGene:EG30085,GeneID:948466;gbkey=rRNA;gene=rrsB;product=16S ribosomal RNA of rrnB operon	4166659	1542	4168200
1949169	-	cctgacggcaatgcaccatccgttcAcctcaccgaaagatatgacggctgc	7.915	0.062	127	aspS	aspartyl-tRNA synthetase	ID=cds1858;Parent=gene-b1866;Dbxref=ASAP:ABE-0006226,UniProtKB/Swiss-Prot:P21889,Genbank:NP_416380.1,EcoGene:EG10097,GeneID:946385;Name=NP_416380.1;Note=aspartate tRNA synthetase;Ontology_term=GO:0005737,GO:0006418;experiment=N-terminus verified by Edman degradation: PMID 2129559;gbkey=CDS;gene=aspS;go_component=cytoplasm|0005737||;go_process=tRNA aminoacylation for protein translation|0006418||;…	1948750	1354	1950522
3080345	-	cctgcacggtggcttcctgccgtacAcctccaccttcctgatgttcgtgga	7.807	0.062	125	tktA	transketolase 1	ID=cds2890;Parent=gene-b2935;Dbxref=ASAP:ABE-0009625,UniProtKB/Swiss-Prot:P27302,Genbank:YP_026188.1,EcoGene:EG11427,GeneID:947420;Name=YP_026188.1;Note=transketolase 1 isozyme;Ontology_term=GO:0016052,GO:0009052,GO:0015949;experiment=N-terminus verified by Edman degradation: PMID 1537815;gbkey=CDS;gene=tktA;go_process=carbohydrate catabolic process|0016052||,pentose-phosphate shunt%2C non-oxidat…	3079644	1291	3081635
4037065	+	cgtaggggaacctgcggttggatcaCctccttaccttaaagaagcgttctt	42.516	0.34	125	rrsA	16S ribosomal RNA of rrnA operon	ID=rna146;Parent=gene-b3851;Dbxref=ASAP:ABE-0012579,EcoGene:EG30084,GeneID:948332;gbkey=rRNA;gene=rrsA;product=16S ribosomal RNA of rrnA operon	4035531	1535	4037072
759670	+	ctggcgctggcgtttaacccgtctcAccttgagattgtaagcccggtagtt	3.843	0.031	123	sucA	2-oxoglutarate decarboxylase	ID=cds713;Parent=gene-b0726;Dbxref=ASAP:ABE-0002478,UniProtKB/Swiss-Prot:P0AFG3,Genbank:NP_415254.1,EcoGene:EG10979,GeneID:945303;Name=NP_415254.1;Note=2-oxoglutarate dehydrogenase (decarboxylase component);Ontology_term=GO:0006099;gbkey=CDS;gene=sucA;go_process=tricarboxylic acid cycle|0006099||;product=2-oxoglutarate decarboxylase%2C thiamine triphosphate-binding;protein_id=NP_415254.1;transl_t…	758706	965	761507
1347433	-	tggcctcggtctggaagcatacgccAcctggacttcgccgatccgtaaata	3.843	0.031	123	rnb	ribonuclease II	ID=cds1270;Parent=gene-b1286;Dbxref=ASAP:ABE-0004320,UniProtKB/Swiss-Prot:P30850,Genbank:NP_415802.1,EcoGene:EG11620,GeneID:945864;Name=NP_415802.1;Note=RNase II%2C mRNA degradation;Ontology_term=GO:0006401;gbkey=CDS;gene=rnb;go_process=RNA catabolic process|0006401||;product=ribonuclease II;protein_id=NP_415802.1;transl_table=11	1346978	1480	1348912
3342471	+	cggttatggcattcgttgtgcgctcAcctctgatattgaagtcgctatcat	3.803	0.031	122	kdsC	3-deoxy-D-manno-octulosonate 8-phosphate phosphatase	ID=cds3142;Parent=gene-b3198;Dbxref=ASAP:ABE-0010506,UniProtKB/Swiss-Prot:P0ABZ4,Genbank:NP_417665.1,EcoGene:EG12804,GeneID:947717;Name=NP_417665.1;gbkey=CDS;gene=kdsC;product=3-deoxy-D-manno-octulosonate 8-phosphate phosphatase;protein_id=NP_417665.1;transl_table=11	3342273	199	3342839
225312	+	gaacctgcggttggatcacctccttAccttaaagaagcgtactttgcagtg	265.709	2.197	120	rrsH	16S ribosomal RNA of rrnH operon	ID=rna3;Parent=gene-b0201;Dbxref=ASAP:ABE-0000677,EcoGene:EG30090,GeneID:944897;gbkey=rRNA;gene=rrsH;product=16S ribosomal RNA of rrnH operon	223771	1542	225312
2704760	-	ggcgtgtgaaaacgcgctgccggtcAcctactcaaacgtggaaccgagcga	7.443	0.062	120	lepB	leader peptidase	ID=cds2551;Parent=gene-b2568;Dbxref=ASAP:ABE-0008450,UniProtKB/Swiss-Prot:P00803,Genbank:NP_417063.1,EcoGene:EG10530,GeneID:947040;Name=NP_417063.1;Ontology_term=GO:0009274,GO:0019866;gbkey=CDS;gene=lepB;go_component=peptidoglycan-based cell wall|0009274||,organelle inner membrane|0019866||;product=leader peptidase (signal peptidase I);protein_id=NP_417063.1;transl_table=11	2704335	550	2705309
2876307	-	gttatggatcaaatacgacttactcAcctgcggcaactggaggcggaaagc	3.695	0.031	119	cysD	sulfate adenylyltransferase	ID=cds2714;Parent=gene-b2752;Dbxref=ASAP:ABE-0009029,UniProtKB/Swiss-Prot:P21156,Genbank:NP_417232.1,EcoGene:EG10186,GeneID:947217;Name=NP_417232.1;Note=ATP:sulfurylase (ATP:sulfate adenylyltransferase)%2C subunit 2;Ontology_term=GO:0006790;experiment=N-terminus verified by Edman degradation: PMID 1316900;gbkey=CDS;gene=cysD;go_process=sulfur metabolic process|0006790||;product=sulfate adenylyltr…	2875421	23	2876329
3449328	-	tctgcgtgctgacatcgactacaacAcctctgaagcgcacaccacttacgg	132.848	1.145	116	rpsC	30S ribosomal subunit protein S3	ID=cds3251;Parent=gene-b3314;Dbxref=ASAP:ABE-0010848,UniProtKB/Swiss-Prot:P0A7V3,Genbank:NP_417773.1,EcoGene:EG10902,GeneID:947814;Name=NP_417773.1;Ontology_term=GO:0005737,GO:0006412,GO:0003735;gbkey=CDS;gene=rpsC;go_component=cytoplasm|0005737||;go_function=structural constituent of ribosome|0003735||;go_process=translation|0006412||;product=30S ribosomal subunit protein S3;protein_id=NP_417773…	3449182	556	3449883
4010647	+	ggaaggcgtcagcaaagtgttcttcAcctgcgattcccatgaacaactgct	3.6	0.031	116	yigL	pyridoxal phosphate phosphatase	ID=cds3761;Parent=gene-b3826;Dbxref=ASAP:ABE-0012500,UniProtKB/Swiss-Prot:P27848,Genbank:YP_026267.1,EcoGene:EG11470,GeneID:2847768;Name=YP_026267.1;Note=conserved protein%2C phosphatase-like domain;gbkey=CDS;gene=yigL;product=pyridoxal phosphate phosphatase;protein_id=YP_026267.1;transl_table=11	4010200	448	4011000
4037072	+	gaacctgcggttggatcacctccttAccttaaagaagcgttctttgaagtg	54.288	0.464	116	rrsA	16S ribosomal RNA of rrnA operon	ID=rna146;Parent=gene-b3851;Dbxref=ASAP:ABE-0012579,EcoGene:EG30084,GeneID:948332;gbkey=rRNA;gene=rrsA;product=16S ribosomal RNA of rrnA operon	4035531	1542	4037072
4161259	+	ggcgcgtgaagcgggcattgctcccAcctctttttatcggcatttccgcga	3.6	0.031	116	fabR	transcriptional repressor of fabA and fabB	ID=cds3889;Parent=gene-b3963;Dbxref=ASAP:ABE-0012979,UniProtKB/Swiss-Prot:P0ACU5,Genbank:NP_418398.2,EcoGene:EG11394,GeneID:948460;Name=NP_418398.2;gbkey=CDS;gene=fabR;product=transcriptional repressor of fabA and fabB;protein_id=NP_418398.2;transl_table=11	4161124	136	4161771
2685131	-	ggtatgaacctggcgcatggcggtcAcctgactcacggttctccggttaac	3.573	0.031	115	glyA	serine hydroxymethyltransferase	ID=cds2533;Parent=gene-b2551;Dbxref=ASAP:ABE-0008389,UniProtKB/Swiss-Prot:P0A825,Genbank:NP_417046.1,EcoGene:EG10408,GeneID:947022;Name=NP_417046.1;Ontology_term=GO:0005737,GO:0009063,GO:0006545,GO:0046656;experiment=N-terminus verified by Edman degradation: PMID 2034230%2C9119048%2C9298646%2C9740056%2C10972807;gbkey=CDS;gene=glyA;go_component=cytoplasm|0005737||;go_process=cellular amino acid ca…	2684254	377	2685507
760032	+	ccgtctggcgctcgatttccgtaacAcctttaaacgtgatgtcttcatcga	3.56	0.031	114	sucA	2-oxoglutarate decarboxylase	ID=cds713;Parent=gene-b0726;Dbxref=ASAP:ABE-0002478,UniProtKB/Swiss-Prot:P0AFG3,Genbank:NP_415254.1,EcoGene:EG10979,GeneID:945303;Name=NP_415254.1;Note=2-oxoglutarate dehydrogenase (decarboxylase component);Ontology_term=GO:0006099;gbkey=CDS;gene=sucA;go_process=tricarboxylic acid cycle|0006099||;product=2-oxoglutarate decarboxylase%2C thiamine triphosphate-binding;protein_id=NP_415254.1;transl_t…	758706	1327	761507
3448638	-	gcaagtggccagctgcaacagtctcAcctgttgaagcaagtgcgtcgcgat	258.549	2.259	114	rpmC	50S ribosomal subunit protein L29	ID=cds3249;Parent=gene-b3312;Dbxref=ASAP:ABE-0010842,UniProtKB/Swiss-Prot:P0A7M6,Genbank:NP_417771.1,EcoGene:EG10887,GeneID:947807;Name=NP_417771.1;Ontology_term=GO:0005737,GO:0006412,GO:0003735;experiment=N-terminus verified by Edman degradation: PMID 1092361%2C10739205;gbkey=CDS;gene=rpmC;go_component=cytoplasm|0005737||;go_function=structural constituent of ribosome|0003735||;go_process=transl…	3448568	122	3448759
4158381	-	taattgctcacagaaacggagcggcAcctcttttaacccttgaagtcactg	14.186	0.124	114			ND	0	0	0
448417	-	tttcttgctgttgttcagctccatcAcctacggcatggcggctatcgccat	7.066	0.062	113	cyoC	cytochrome o ubiquinol oxidase subunit III	ID=cds422;Parent=gene-b0430;Dbxref=ASAP:ABE-0001491,UniProtKB/Swiss-Prot:P0ABJ3,Genbank:NP_414964.1,EcoGene:EG10180,GeneID:946897;Name=NP_414964.1;Ontology_term=GO:0009274,GO:0019866,GO:0009060;gbkey=CDS;gene=cyoC;go_component=peptidoglycan-based cell wall|0009274||,organelle inner membrane|0019866||;go_process=aerobic respiration|0009060||;product=cytochrome o ubiquinol oxidase subunit III;prote…	448046	244	448660
674833	-	ctatgctatgcggatctgaaaaaccAcctcaacgctacatttgtagccgta	17.503	0.155	112			ND	0	0	0
1863593	+	cgaaatgaaaggcgttctgggctacAccgaagatgacgtagtatctaccga	24.474	0.217	112	gapA	glyceraldehyde-3-phosphate dehydrogenase A	ID=cds1767;Parent=gene-b1779;Dbxref=ASAP:ABE-0005920,UniProtKB/Swiss-Prot:P0A9B2,Genbank:NP_416293.1,EcoGene:EG10367,GeneID:947679;Name=NP_416293.1;Ontology_term=GO:0005737,GO:0006096,GO:0008615,GO:0006094;gbkey=CDS;gene=gapA;go_component=cytoplasm|0005737||;go_process=glycolysis|0006096||,pyridoxine biosynthetic process|0008615||,gluconeogenesis|0006094||;product=glyceraldehyde-3-phosphate dehyd…	1862771	823	1863766
2716235	-	gaagttcgcgttgaaggtggtcaacAcctgaacgttaacgttctgcgtcgc	17.3	0.155	111	grcA	autonomous glycyl radical cofactor	ID=cds2562;Parent=gene-b2579;Dbxref=ASAP:ABE-0008489,UniProtKB/Swiss-Prot:P68066,Genbank:NP_417074.1,EcoGene:EG11784,GeneID:947068;Name=NP_417074.1;Note=putative formate acetyltransferase;Ontology_term=GO:0009061;experiment=N-terminus verified by Edman degradation: PMID 9600841%2C9740056%2C9868784%2C10094700;gbkey=CDS;gene=grcA;go_process=anaerobic respiration|0009061||;product=autonomous glycyl …	2716066	215	2716449
3542285	+	tgaaacctggcagagcctgaaagacAccttcagccttagcgtactgatgaa	3.425	0.031	110	feoB	ferrous iron transporter protein B and GTP-binding protein	ID=cds3346;Parent=gene-b3409;Dbxref=ASAP:ABE-0011126,UniProtKB/Swiss-Prot:P33650,Genbank:NP_417868.1,EcoGene:EG12102,GeneID:947919;Name=NP_417868.1;Note=ferrous iron transport protein B;Ontology_term=GO:0009274,GO:0019866,GO:0006826;gbkey=CDS;gene=feoB;go_component=peptidoglycan-based cell wall|0009274||,organelle inner membrane|0019866||;go_process=iron ion transport|0006826||;product=ferrous ir…	3540407	1879	3542728
4154887	+	tggtcatgatagtatcaatattcatGcagtatttatgaataaaaatacact	3.412	0.031	110			ND	0	0	0
4165475	+	ggaatacaccttgtctggcagctacAccttctgaaccacgtcccaccgtgc	3.412	0.031	110	murI	glutamate racemase	ID=cds3893;Parent=gene-b3967;Dbxref=ASAP:ABE-0012989,UniProtKB/Swiss-Prot:P22634,Genbank:NP_418402.2,EcoGene:EG11204,GeneID:948467;Name=NP_418402.2;Note=glutamate racemase%2C required for biosynthesis of D-glutamate and peptidoglycan;Ontology_term=GO:0009274,GO:0009252;gbkey=CDS;gene=murI;go_component=peptidoglycan-based cell wall|0009274||;go_process=peptidoglycan biosynthetic process|0009252||;…	4165428	48	4166285
4439289	-	aaactcagacccaagtggtcggatcAcctgcatatcataagaaggaaacac	3.412	0.031	110			ND	0	0	0
1622761	+	gactaatgaacggagataatccctcAcctaaccggccccttgttacagttg	3.371	0.031	108			ND	0	0	0
2652821	+	cccacgagcatggtggatgctgcgcAcctttggtgtagagaaagtgtcgat	3.371	0.031	108	sseA	3-mercaptopyruvate sulfurtransferase	ID=cds2502;Parent=gene-b2521;Dbxref=ASAP:ABE-0008299,UniProtKB/Swiss-Prot:P31142,Genbank:NP_417016.4,EcoGene:EG11600,GeneID:946993;Name=NP_417016.4;Note=putative thiosulfate sulfurtransferase;Ontology_term=GO:0006790;gbkey=CDS;gene=sseA;go_process=sulfur metabolic process|0006790||;product=3-mercaptopyruvate sulfurtransferase;protein_id=NP_417016.4;transl_table=11	2652494	328	2653339
2653445	-	ggtgagtattgttttgctgtgaagcAcctgcgttgctcatgtaacacaagt	3.371	0.031	108			ND	0	0	0
3488829	-	cccgtgatgcggtcgctgacgccatGccatcgacgaaatggtgtgcatggt	3.371	0.031	108			ND	0	0	0
1132340	+	actgaccgccggagttcacagtttcAcctgggacggtacgttgactgatgg	3.344	0.031	107	flgD	flagellar hook assembly protein	ID=cds1052;Parent=gene-b1075;Dbxref=ASAP:ABE-0003645,UniProtKB/Swiss-Prot:P75936,Genbank:NP_415593.1,EcoGene:EG14268,GeneID:945813;Name=NP_415593.1;Note=flagellar biosynthesis%2C initiation of hook assembly;Ontology_term=GO:0019861,GO:0009296,GO:0042330;gbkey=CDS;gene=flgD;go_component=flagellum|0019861||;go_process=flagellum assembly|0009296||,taxis|0042330||;product=flagellar hook assembly prot…	1131854	487	1132549
1066721	+	atgccgatgcgttaaccctgcaggcAcctgcgcagcgtgtgacgctggaat	3.29	0.031	106	agp	glucose-1-phosphatase/inositol phosphatase	ID=cds984;Parent=gene-b1002;Dbxref=ASAP:ABE-0003388,UniProtKB/Swiss-Prot:P19926,Genbank:NP_415522.1,EcoGene:EG10033,GeneID:945773;Name=NP_415522.1;Note=periplasmic glucose-1-phosphatase;Ontology_term=GO:0042597,GO:0006006;gbkey=CDS;gene=agp;go_component=periplasmic space|0042597||;go_process=glucose metabolic process|0006006||;product=glucose-1-phosphatase/inositol phosphatase;protein_id=NP_41552…	1065585	1137	1066826
1880802	-	ccgctacagattggttagcatattcAcctttaatcgcgcatgatcgaaaga	3.304	0.031	106			ND	0	0	0
1976722	-	cctgattatcagcggtcacatgaacAccttcgaaatcgaagctctgatgga	3.277	0.031	105	motA	proton conductor component of flagella motor	ID=cds1882;Parent=gene-b1890;Dbxref=ASAP:ABE-0006299,UniProtKB/Swiss-Prot:P09348,Genbank:NP_416404.1,EcoGene:EG10601,GeneID:947564;Name=NP_416404.1;Note=proton conductor component of motor%3B no effect on switching;Ontology_term=GO:0009274,GO:0019866,GO:0042330;gbkey=CDS;gene=motA;go_component=peptidoglycan-based cell wall|0009274||,organelle inner membrane|0019866||;go_process=taxis|0042330||;pr…	1976252	418	1977139
3951241	+	tctcgctgccacaaaaatgcctgccAcctgtacgctgaaagggctgggcgc	3.277	0.031	105	ilvG		ID=cds3709;Parent=gene-b4488;Dbxref=ASAP:ABE-0012309,ASAP:ABE-0012311,ASAP:ABE-0174552,UniProtKB/Swiss-Prot:P00892,EcoGene:EG10498,GeneID:2847699;Note=pseudogene%2C acetolactate synthase 2 large subunit%2C valine-insensitive~acetolactate synthase II%2C large subunit%2C cryptic%2C interrupted;gbkey=CDS;gene=ilvG;pseudo=true;transl_table=11	3950560	682	3951543
1629211	+	gactgtaaatcagaaaggagaaaacAcctatgacgacctacgatcgtaacc	9.682	0.093	104			ND	0	0	0
3940647	-	aagcttgtcaggcgctgctacgctcAcctgataagtgataacccgataaca	6.405	0.062	103	yieP	putative transcriptional regulator	ID=cds3703;Parent=gene-b3755;Dbxref=ASAP:ABE-0012275,UniProtKB/Swiss-Prot:P31475,Genbank:YP_026245.1,EcoGene:EG11733,GeneID:948263;Name=YP_026245.1;gbkey=CDS;gene=yieP;product=putative transcriptional regulator;protein_id=YP_026245.1;transl_table=11	3940635	681	3941327
1799872	-	aaaaaagcgaccaaacgtaaacgtcAcctgcgtccgaaagccatggtttcc	9.493	0.093	102	rpmI	50S ribosomal subunit protein L35	ID=cds1705;Parent=gene-b1717;Dbxref=ASAP:ABE-0005732,UniProtKB/Swiss-Prot:P0A7Q1,Genbank:NP_416232.3,EcoGene:EG11231,GeneID:946349;Name=NP_416232.3;Note=50S ribosomal subunit protein A;Ontology_term=GO:0005737,GO:0006412,GO:0003735;gbkey=CDS;gene=rpmI;go_component=cytoplasm|0005737||;go_function=structural constituent of ribosome|0003735||;go_process=translation|0006412||;product=50S ribosomal su…	1799802	128	1799999
4606363	+	cccccacgtccgtaaggacactaacAcctgaagctagcgcgtctaccaatt	6.338	0.062	102			ND	0	0	0
1147479	+	gtagacaaaacttctggtgaaaaacAcctgcgtcaccacatcactgccgac	3.142	0.031	101	rpmF	50S ribosomal subunit protein L32	ID=cds1066;Parent=gene-b1089;Dbxref=ASAP:ABE-0003686,UniProtKB/Swiss-Prot:P0A7N4,Genbank:NP_415607.1,EcoGene:EG10890,GeneID:945657;Name=NP_415607.1;Ontology_term=GO:0005737,GO:0006412,GO:0003735;gbkey=CDS;gene=rpmF;go_component=cytoplasm|0005737||;go_function=structural constituent of ribosome|0003735||;go_process=translation|0006412||;product=50S ribosomal subunit protein L32;protein_id=NP_41560…	1147367	113	1147540
2447606	-	ggaacaatatccggatgttccgttcAcctggctggagtttgataacggcgg	9.412	0.093	101	prmB	N5-glutamine methyltransferase	ID=cds2314;Parent=gene-b2330;Dbxref=ASAP:ABE-0007695,UniProtKB/Swiss-Prot:P39199,Genbank:NP_416833.4,EcoGene:EG12449,GeneID:946805;Name=NP_416833.4;Note=putative adenine-specific methylase;gbkey=CDS;gene=prmB;product=N5-glutamine methyltransferase;protein_id=NP_416833.4;transl_table=11	2447508	835	2448440
754345	-	tactctcggttcaaaaggtgtgttcAcctttgacccaggcttcacttcaac	9.345	0.093	100	gltA	citrate synthase	ID=cds708;Parent=gene-b0720;Dbxref=ASAP:ABE-0002451,UniProtKB/Swiss-Prot:P0ABH7,Genbank:NP_415248.1,EcoGene:EG10402,GeneID:945323;Name=NP_415248.1;Ontology_term=GO:0006099,GO:0009061;gbkey=CDS;gene=gltA;go_process=tricarboxylic acid cycle|0006099||,anaerobic respiration|0009061||;product=citrate synthase;protein_id=NP_415248.1;transl_table=11	753185	124	754468
2101286	-	cgcgagcattcagcgcggtgatcacAcctgacaggagtatgtaatgtccaa	3.128	0.031	100			ND	0	0	0
2305659	-	gtgggatctaatgagttccaccaccAcctctaacgtgatgccgatgatgca	3.128	0.031	100	mqo	malate dehydrogenase	ID=cds2193;Parent=gene-b2210;Dbxref=ASAP:ABE-0007300,UniProtKB/Swiss-Prot:P33940,Genbank:NP_416714.1,EcoGene:EG12069,GeneID:946702;Name=NP_416714.1;Ontology_term=GO:0006099;gbkey=CDS;gene=mqo;go_process=tricarboxylic acid cycle|0006099||;product=malate dehydrogenase%2C FAD/NAD(P)-binding domain;protein_id=NP_416714.1;transl_table=11	2305108	1096	2306754
3319663	+	gcgttggtttgactcccaggcgctgAtgctgcgtgactctctgcaacgctg	3.128	0.031	100	argG	argininosuccinate synthetase	ID=cds3117;Parent=gene-b3172;Dbxref=ASAP:ABE-0010428,UniProtKB/Swiss-Prot:P0A6E4,Genbank:NP_417640.1,EcoGene:EG10068,GeneID:947590;Name=NP_417640.1;Ontology_term=GO:0005737,GO:0006526;gbkey=CDS;gene=argG;go_component=cytoplasm|0005737||;go_process=arginine biosynthetic process|0006526||;product=argininosuccinate synthetase;protein_id=NP_417640.1;transl_table=11	3318637	1027	3319980
4154794	-	agatttaccgcgctctgattgccacAccttcaataagcgccacggaagagg	3.115	0.031	100	argE	acetylornithine deacetylase	ID=cds3883;Parent=gene-b3957;Dbxref=ASAP:ABE-0012955,UniProtKB/Swiss-Prot:P23908,Genbank:NP_418392.1,EcoGene:EG11286,GeneID:948456;Name=NP_418392.1;Ontology_term=GO:0005737,GO:0006526;gbkey=CDS;gene=argE;go_component=cytoplasm|0005737||;go_process=arginine biosynthetic process|0006526||;product=acetylornithine deacetylase;protein_id=NP_418392.1;transl_table=11	4153696	54	4154847
303455	+	cattccctctcatgggactgacgccAcctctgtttgatctcccgtggtatg	3.088	0.031	99	yagU	DUF1440 family inner membrane acid resistance protein	ID=cds283;Parent=gene-b0287;Dbxref=ASAP:ABE-0000995,UniProtKB/Swiss-Prot:P0AAA1,Genbank:NP_414821.1,EcoGene:EG13560,GeneID:945677;Name=NP_414821.1;gbkey=CDS;gene=yagU;product=DUF1440 family inner membrane acid resistance protein;protein_id=NP_414821.1;transl_table=11	302991	465	303605
554378	-	tcatcaaaacttttgacgataaagcAcctgaaacagttaaaaacttcctgg	9.169	0.093	98	ppiB	peptidyl-prolyl cis-trans isomerase B	ID=cds515;Parent=gene-b0525;Dbxref=ASAP:ABE-0001806,UniProtKB/Swiss-Prot:P23869,Genbank:NP_415058.1,EcoGene:EG10758,GeneID:949038;Name=NP_415058.1;Ontology_term=GO:0005737,GO:0006457;experiment=N-terminus verified by Edman degradation: PMID 9298646%2C9600841%2C9740056;gbkey=CDS;gene=ppiB;go_component=cytoplasm|0005737||;go_process=protein folding|0006457||;product=peptidyl-prolyl cis-trans isomer…	553943	60	554437
3089713	+	gcttcctcccatcgcggaggaagccAcctcttgcagtcatcttttcttcgc	3.061	0.031	98			ND	0	0	0
225305	+	cgtaggggaacctgcggttggatcaCctccttaccttaaagaagcgtactt	42.085	0.433	97	rrsH	16S ribosomal RNA of rrnH operon	ID=rna3;Parent=gene-b0201;Dbxref=ASAP:ABE-0000677,EcoGene:EG30090,GeneID:944897;gbkey=rRNA;gene=rrsH;product=16S ribosomal RNA of rrnH operon	223771	1535	225312
1397844	-	gaggtgattcctgatttggcggagcActtacaggcggggattgtggttctg	3.007	0.031	97	uspE	stress-induced protein	ID=cds1319;Parent=gene-b1333;Dbxref=ASAP:ABE-0004472,UniProtKB/Swiss-Prot:P0AAC0,Genbank:NP_415849.1,EcoGene:EG11246,GeneID:945904;Name=NP_415849.1;gbkey=CDS;gene=uspE;product=stress-induced protein;protein_id=NP_415849.1;transl_table=11	1397672	779	1398622
1691208	+	aatggggcagatgttccgtctgaccAccttgcaggacaataccatcaccac	3.034	0.031	97	ydgA	DUF945 family protein	ID=cds1602;Parent=gene-b1614;Dbxref=ASAP:ABE-0005402,UniProtKB/Swiss-Prot:P77804,Genbank:NP_416131.1,EcoGene:EG12457,GeneID:946172;Name=NP_416131.1;gbkey=CDS;gene=ydgA;product=DUF945 family protein;protein_id=NP_416131.1;transl_table=11	1689852	1357	1691360
2408241	+	agcatcactcaattgcgccgctggcAcctgacctgctgaccattaccttta	3.034	0.031	97	alaA	glutamate-pyruvate aminotransferase	ID=cds2274;Parent=gene-b2290;Dbxref=ASAP:ABE-0007560,UniProtKB/Swiss-Prot:P0A959,Genbank:NP_416793.1,EcoGene:EG14101,GeneID:946772;Name=NP_416793.1;Note=putative aminotransferase;gbkey=CDS;gene=alaA;product=glutamate-pyruvate aminotransferase%3B glutamic-pyruvic transaminase (GPT)%3B alanine transaminase;protein_id=NP_416793.1;transl_table=11	2407561	681	2408778
3943349	+	gaacctgcggttggatcacctccttAccttaaagaagcgttctttgcagtg	54.517	0.557	97	rrsC	16S ribosomal RNA of rrnC operon	ID=rna134;Parent=gene-b3756;Dbxref=ASAP:ABE-0012279,EcoGene:EG30086,GeneID:948270;gbkey=rRNA;gene=rrsC;product=16S ribosomal RNA of rrnC operon	3941808	1542	3943349
3342172	+	gaacttaatgcagtcccgccatatcAcctccgtgatggttgccgatggcga	2.994	0.031	96	kdsD	D-arabinose 5-phosphate isomerase	ID=cds3141;Parent=gene-b3197;Dbxref=ASAP:ABE-0010504,UniProtKB/Swiss-Prot:P45395,Genbank:NP_417664.1,EcoGene:EG12803,GeneID:947734;Name=NP_417664.1;Note=putative isomerase;gbkey=CDS;gene=kdsD;product=D-arabinose 5-phosphate isomerase;protein_id=NP_417664.1;transl_table=11	3341266	907	3342252
899969	-	agtgaccgatccgcaatattttggcAccggcctgggcatcgctgtacgtcc	5.893	0.062	95	artJ	arginine ABC transporter periplasmic binding protein	ID=cds841;Parent=gene-b0860;Dbxref=ASAP:ABE-0002927,UniProtKB/Swiss-Prot:P30860,Genbank:NP_415381.1,EcoGene:EG11628,GeneID:948981;Name=NP_415381.1;Note=arginine 3rd transport system periplasmic binding protein;Ontology_term=GO:0042597,GO:0006526;gbkey=CDS;gene=artJ;go_component=periplasmic space|0042597||;go_process=arginine biosynthetic process|0006526||;product=arginine ABC transporter periplas…	899844	607	900575
2981252	-	cgtagggctgacctttatgttcgccAcctttattgcggtgtttacggtaga	41.235	0.433	95	araE	arabinose transporter	ID=cds2800;Parent=gene-b2841;Dbxref=ASAP:ABE-0009319,UniProtKB/Swiss-Prot:P0AE24,Genbank:NP_417318.1,EcoGene:EG10056,GeneID:947341;Name=NP_417318.1;Note=low-affinity L-arabinose transport system proton symport protein;Ontology_term=GO:0009274,GO:0019866,GO:0016052,GO:0015524;gbkey=CDS;gene=araE;go_component=peptidoglycan-based cell wall|0009274||,organelle inner membrane|0019866||;go_function=L-a…	2980764	931	2982182
2414151	+	tatccgcaacggtaaatgcgttgacAcctctatgggcctgaccccgctgga	5.866	0.062	94	ackA	acetate kinase A and propionate kinase 2	ID=cds2280;Parent=gene-b2296;Dbxref=ASAP:ABE-0007579,UniProtKB/Swiss-Prot:P0A6A3,Genbank:NP_416799.1,EcoGene:EG10027,GeneID:946775;Name=NP_416799.1;Note=acetate kinase;Ontology_term=GO:0005737,GO:0016052,GO:0009063,GO:0042867,GO:0045733;gbkey=CDS;gene=ackA;go_component=cytoplasm|0005737||;go_process=carbohydrate catabolic process|0016052||,cellular amino acid catabolic process|0009063||,pyruvate …	2413470	682	2414672
3058247	-	ttaaaagaatccatccgcgatgcccActtcatcggcctgcgatcccgtacc	2.94	0.031	94	serA	D-3-phosphoglycerate dehydrogenase	ID=cds2869;Parent=gene-b2913;Dbxref=ASAP:ABE-0009561,UniProtKB/Swiss-Prot:P0A9T0,Genbank:NP_417388.1,EcoGene:EG10944,GeneID:945258;Name=NP_417388.1;Ontology_term=GO:0005737,GO:0006564;gbkey=CDS;gene=serA;go_component=cytoplasm|0005737||;go_process=L-serine biosynthetic process|0006564||;product=D-3-phosphoglycerate dehydrogenase;protein_id=NP_417388.1;transl_table=11	3057178	164	3058410
3943342	+	cgtaggggaacctgcggttggatcaCctccttaccttaaagaagcgttctt	40.79	0.433	94	rrsC	16S ribosomal RNA of rrnC operon	ID=rna134;Parent=gene-b3756;Dbxref=ASAP:ABE-0012279,EcoGene:EG30086,GeneID:948270;gbkey=rRNA;gene=rrsC;product=16S ribosomal RNA of rrnC operon	3941808	1535	3943349
2907137	-	ggctggcgaaggcaacaaagcgttcAcctctgaagaattcactcacttcct	17.462	0.186	93	eno	enolase	ID=cds2741;Parent=gene-b2779;Dbxref=ASAP:ABE-0009110,UniProtKB/Swiss-Prot:P0A6P9,Genbank:NP_417259.1,EcoGene:EG10258,GeneID:945032;Name=NP_417259.1;Ontology_term=GO:0005737,GO:0006096,GO:0009061,GO:0006094;gbkey=CDS;gene=eno;go_component=cytoplasm|0005737||;go_process=glycolysis|0006096||,anaerobic respiration|0009061||,gluconeogenesis|0006094||;product=enolase;protein_id=NP_417259.1;transl_table…	2906643	805	2907941
2543828	-	gacggttagcgtcggtatctgattcAcctctgtttcctccctgcatttgtg	8.643	0.093	92			ND	0	0	0
2737367	+	cagtggtaaacatgaagatatgtacAccgcaattaacgaattgatcaacaa	57.268	0.619	92	raiA	cold shock protein associated with 30S ribosomal subunit	ID=cds2575;Parent=gene-b2597;Dbxref=ASAP:ABE-0008540,UniProtKB/Swiss-Prot:P0AD49,Genbank:NP_417088.1,EcoGene:EG11151,GeneID:947129;Name=NP_417088.1;Note=putative yhbH sigma 54 modulator;Ontology_term=GO:0006412;gbkey=CDS;gene=raiA;go_process=translation|0006412||;product=cold shock protein associated with 30S ribosomal subunit;protein_id=NP_417088.1;transl_table=11	2737154	214	2737495
3513181	-	ccggtgggtgaagaccagaaacagcAcctcgaactgagccgcgatattgcc	5.744	0.062	92	trpS	tryptophanyl-tRNA synthetase	ID=cds3321;Parent=gene-b3384;Dbxref=ASAP:ABE-0011056,UniProtKB/Swiss-Prot:P00954,Genbank:NP_417843.1,EcoGene:EG11030,GeneID:947894;Name=NP_417843.1;Note=tryptophan tRNA synthetase;Ontology_term=GO:0005737,GO:0006418;gbkey=CDS;gene=trpS;go_component=cytoplasm|0005737||;go_process=tRNA aminoacylation for protein translation|0006418||;product=tryptophanyl-tRNA synthetase;protein_id=NP_417843.1;trans…	3512634	458	3513638
289407	-	gagttcgatctgcacggcgggatggAggtgacggacgaggtgtttgagtcg	2.805	0.031	90	argF	ornithine carbamoyltransferase 2	ID=cds267;Parent=gene-b0273;Dbxref=ASAP:ABE-0000939,UniProtKB/Swiss-Prot:P06960,Genbank:NP_414807.1,EcoGene:EG10067,GeneID:944844;Name=NP_414807.1;Note=ornithine carbamoyltransferase 2%2C chain F;Ontology_term=GO:0005737,GO:0006526;gbkey=CDS;gene=argF;go_component=cytoplasm|0005737||;go_process=arginine biosynthetic process|0006526||;product=ornithine carbamoyltransferase 2%2C chain F%3B CP4-6 pr…	289301	899	290305
2104174	-	gatatgtgtattgtcataaccctgcAcctttttataaaggaattttattcc	2.805	0.031	90	wbbK	lipopolysaccharide biosynthesis protein	ID=cds2016;Parent=gene-b2032;Dbxref=ASAP:ABE-0006747,UniProtKB/Swiss-Prot:P37751,Genbank:NP_416536.1,EcoGene:EG11985,GeneID:946555;Name=NP_416536.1;Note=putative glucose transferase;gbkey=CDS;gene=wbbK;product=lipopolysaccharide biosynthesis protein;protein_id=NP_416536.1;transl_table=11	2103391	336	2104509
1388349	-	cagccagctggtggatgaaatcaccAccgagccggattacgaagcagctct	13.848	0.155	89	tpx	lipid hydroperoxide peroxidase	ID=cds1308;Parent=gene-b1324;Dbxref=ASAP:ABE-0004442,UniProtKB/Swiss-Prot:P0A862,Genbank:NP_415840.1,EcoGene:EG12672,GeneID:945880;Name=NP_415840.1;Note=thiol peroxidase;Ontology_term=GO:0042597,GO:0006805;gbkey=CDS;gene=tpx;go_component=periplasmic space|0042597||;go_process=xenobiotic metabolic process|0006805||;product=lipid hydroperoxide peroxidase;protein_id=NP_415840.1;transl_table=11	1388305	463	1388811
1617926	+	ttacctgcggcgaacagtgaaatacAcctcggggtgctgagtattttctgg	2.778	0.031	89	ydeA	arabinose efflux transporter	ID=cds1513;Parent=gene-b1528;Dbxref=ASAP:ABE-0005103,UniProtKB/Swiss-Prot:P31122,Genbank:NP_416045.1,EcoGene:EG11636,GeneID:947218;Name=NP_416045.1;Note=L-arabinose/isopropyl-beta-D-thiogalactopyranoside export protein (MFS family);Ontology_term=GO:0009274,GO:0019866,GO:0016052,GO:0015524;gbkey=CDS;gene=ydeA;go_component=peptidoglycan-based cell wall|0009274||,organelle inner membrane|0019866||;g…	1617028	899	1618218
3381286	+	cccatttggccttgggcaaaccgccAcctctggcattgtttccgcattagg	2.764	0.031	89	degQ	serine endoprotease	ID=cds3178;Parent=gene-b3234;Dbxref=ASAP:ABE-0010609,UniProtKB/Swiss-Prot:P39099,Genbank:NP_417701.1,EcoGene:EG12612,GeneID:947812;Name=NP_417701.1;Note=serine endoprotease;gbkey=CDS;gene=degQ;product=serine endoprotease%2C periplasmic;protein_id=NP_417701.1;transl_table=11	3380743	544	3382110
290283	-	aaaatgtccgatttatacaaaaaacActttctgaaactgctcgactttacc	2.751	0.031	88	argF	ornithine carbamoyltransferase 2	ID=cds267;Parent=gene-b0273;Dbxref=ASAP:ABE-0000939,UniProtKB/Swiss-Prot:P06960,Genbank:NP_414807.1,EcoGene:EG10067,GeneID:944844;Name=NP_414807.1;Note=ornithine carbamoyltransferase 2%2C chain F;Ontology_term=GO:0005737,GO:0006526;gbkey=CDS;gene=argF;go_component=cytoplasm|0005737||;go_process=arginine biosynthetic process|0006526||;product=ornithine carbamoyltransferase 2%2C chain F%3B CP4-6 pr…	289301	23	290305
791083	-	cacactcgatgaaatggcgcaggacAcctggcactggcagtcacgccatcc	19.148	0.217	88	galE	UDP-galactose-4-epimerase	ID=cds740;Parent=gene-b0759;Dbxref=ASAP:ABE-0002575,UniProtKB/Swiss-Prot:P09147,Genbank:NP_415280.3,EcoGene:EG10362,GeneID:945354;Name=NP_415280.3;Ontology_term=GO:0005737,GO:0006012,GO:0009242,GO:0016052,GO:0009435,GO:0009269,GO:0042280;experiment=N-terminus verified by Edman degradation: PMID 4613352%2C9119048;gbkey=CDS;gene=galE;go_component=cytoplasm|0005737||;go_function=cell surface antigen…	791039	973	792055
1765054	-	tacgccgtgaccagagcaatctttcAcctgcccaatatctcaaacgtctga	16.478	0.186	88	ydiH	uncharacterized protein	ID=cds1673;Parent=gene-b1685;Dbxref=ASAP:ABE-0005626,UniProtKB/Swiss-Prot:P64476,Genbank:NP_416200.2,EcoGene:EG13967,GeneID:946194;Name=NP_416200.2;gbkey=CDS;gene=ydiH;product=uncharacterized protein;protein_id=NP_416200.2;transl_table=11	1764934	69	1765122
2725308	-	tggcggagaatatggcaccagcgccAcctatatgagtgaagttgccgttga	5.407	0.062	87	kgtP	alpha-ketoglutarate transporter	ID=cds2570;Parent=gene-b2587;Dbxref=ASAP:ABE-0008515,UniProtKB/Swiss-Prot:P0AEX3,Genbank:NP_417082.1,EcoGene:EG10522,GeneID:947069;Name=NP_417082.1;Note=alpha-ketoglutarate permease;Ontology_term=GO:0009274,GO:0019866,GO:0016052;gbkey=CDS;gene=kgtP;go_component=peptidoglycan-based cell wall|0009274||,organelle inner membrane|0019866||;go_process=carbohydrate catabolic process|0016052||;product=al…	2724448	439	2725746
2408687	+	gcattcaactggccgtggccggatcActtccgcattgtcacgctaccgcgt	2.683	0.031	86	alaA	glutamate-pyruvate aminotransferase	ID=cds2274;Parent=gene-b2290;Dbxref=ASAP:ABE-0007560,UniProtKB/Swiss-Prot:P0A959,Genbank:NP_416793.1,EcoGene:EG14101,GeneID:946772;Name=NP_416793.1;Note=putative aminotransferase;gbkey=CDS;gene=alaA;product=glutamate-pyruvate aminotransferase%3B glutamic-pyruvic transaminase (GPT)%3B alanine transaminase;protein_id=NP_416793.1;transl_table=11	2407561	1127	2408778
4157952	+	gctcagcagggttacgccaacgccaCcgaactggcggattatctggtggcg	2.683	0.031	86	argH	argininosuccinate lyase	ID=cds3886;Parent=gene-b3960;Dbxref=ASAP:ABE-0012969,UniProtKB/Swiss-Prot:P11447,Genbank:NP_418395.1,EcoGene:EG11223,GeneID:948463;Name=NP_418395.1;Ontology_term=GO:0005737,GO:0006526;gbkey=CDS;gene=argH;go_component=cytoplasm|0005737||;go_process=arginine biosynthetic process|0006526||;product=argininosuccinate lyase;protein_id=NP_418395.1;transl_table=11	4156850	1103	4158223
3434099	+	atctgtattcagcatgagatggatcAcctggtcggcaaactgtttatggat	7.996	0.093	85	def	peptide deformylase	ID=cds3223;Parent=gene-b3287;Dbxref=ASAP:ABE-0010779,UniProtKB/Swiss-Prot:P0A6K3,Genbank:NP_417745.1,EcoGene:EG11440,GeneID:947780;Name=NP_417745.1;Ontology_term=GO:0006464;gbkey=CDS;gene=def;go_process=protein modification process|0006464||;product=peptide deformylase;protein_id=NP_417745.1;transl_table=11	3433690	410	3434199
4156857	+	aaataaggaaacagagttatggcacTttggggcgggcgttttacccaggca	2.643	0.031	85	argH	argininosuccinate lyase	ID=cds3886;Parent=gene-b3960;Dbxref=ASAP:ABE-0012969,UniProtKB/Swiss-Prot:P11447,Genbank:NP_418395.1,EcoGene:EG11223,GeneID:948463;Name=NP_418395.1;Ontology_term=GO:0005737,GO:0006526;gbkey=CDS;gene=argH;go_component=cytoplasm|0005737||;go_process=arginine biosynthetic process|0006526||;product=argininosuccinate lyase;protein_id=NP_418395.1;transl_table=11	4156850	8	4158223
925457	+	ttcgctggtggacggcggtcaggtcAccgtcgcgctggataaagagaaaaa	18.366	0.217	84	clpA	ATPase and specificity subunit of ClpA-ClpP ATP-dependent serine protease	ID=cds863;Parent=gene-b0882;Dbxref=ASAP:ABE-0003001,UniProtKB/Swiss-Prot:P0ABH9,Genbank:NP_415403.1,EcoGene:EG10156,GeneID:945764;Name=NP_415403.1;Note=ATP-binding component of serine protease;Ontology_term=GO:0005737;experiment=N-terminus verified by Edman degradation: PMID 3049606;gbkey=CDS;gene=clpA;go_component=cytoplasm|0005737||;product=ATPase and specificity subunit of ClpA-ClpP ATP-depend…	923264	2194	925540
2167157	+	taaaatgctagctgtaccaggaaccAcctccttagcctgtgtaatctccct	65.426	0.774	84			ND	0	0	0
1656708	+	atcagtatctggcagagcacaaaacAccgggtcagactctcctgaagccga	2.535	0.031	81	speG	spermidine N	ID=cds1571;Parent=gene-b1584;Dbxref=ASAP:ABE-0005286,UniProtKB/Swiss-Prot:P0A951,Genbank:NP_416101.1,EcoGene:EG12447,GeneID:946117;Name=NP_416101.1;Ontology_term=GO:0006596;gbkey=CDS;gene=speG;go_process=polyamine biosynthetic process|0006596||;product=spermidine N(1)-acetyltransferase;protein_id=NP_416101.1;transl_table=11	1656184	525	1656744
2447146	-	tttccgtccaggccatgccgattacAcctacgaacaaaaatacggtctgcg	5.057	0.062	81	aroC	chorismate synthase	ID=cds2313;Parent=gene-b2329;Dbxref=ASAP:ABE-0007693,UniProtKB/Swiss-Prot:P12008,Genbank:NP_416832.1,EcoGene:EG10075,GeneID:946814;Name=NP_416832.1;Ontology_term=GO:0009423;gbkey=CDS;gene=aroC;go_process=chorismate biosynthetic process|0009423||;product=chorismate synthase;protein_id=NP_416832.1;transl_table=11	2446388	328	2447473
3441083	-	gatctgtctgcggacattaacgaacAcctgatcgtcgagctttactccaag	50.472	0.619	81	rpsD	30S ribosomal subunit protein S4	ID=cds3233;Parent=gene-b3296;Dbxref=ASAP:ABE-0010805,UniProtKB/Swiss-Prot:P0A7V8,Genbank:NP_417755.1,EcoGene:EG10903,GeneID:947793;Name=NP_417755.1;Ontology_term=GO:0005737,GO:0006412,GO:0003735;gbkey=CDS;gene=rpsD;go_component=cytoplasm|0005737||;go_function=structural constituent of ribosome|0003735||;go_process=translation|0006412||;product=30S ribosomal subunit protein S4;protein_id=NP_417755…	3441055	593	3441675
3311572	-	gcactgctgactgcacagatcaaccAcctgcagggccactttgcagagcac	34.898	0.433	80	rpsO	30S ribosomal subunit protein S15	ID=cds3111;Parent=gene-b3165;Dbxref=ASAP:ABE-0010401,UniProtKB/Swiss-Prot:P0ADZ4,Genbank:NP_417634.1,EcoGene:EG10914,GeneID:947686;Name=NP_417634.1;Ontology_term=GO:0005737,GO:0006412,GO:0003735;gbkey=CDS;gene=rpsO;go_component=cytoplasm|0005737||;go_function=structural constituent of ribosome|0003735||;go_process=translation|0006412||;product=30S ribosomal subunit protein S15;protein_id=NP_41763…	3311415	113	3311684
3759991	-	acaccccatgatggacgcggtagccAccttgagtcattagccgcccgctgg	2.481	0.031	80	selA	selenocysteine synthase	ID=cds3532;Parent=gene-b3591;Dbxref=ASAP:ABE-0011731,UniProtKB/Swiss-Prot:P0A821,Genbank:NP_418048.1,EcoGene:EG10941,GeneID:948124;Name=NP_418048.1;Note=selenocysteine synthase: L-seryl-tRNA (Ser) selenium transferase;Ontology_term=GO:0005737,GO:0008615,GO:0009451;gbkey=CDS;gene=selA;go_component=cytoplasm|0005737||;go_process=pyridoxine biosynthetic process|0008615||,RNA modification|0009451||;p…	3759858	1259	3761249
170554	+	ttttgccgcatccggcgggtgctgcAcctgtgagttttgtttattgatgag	7.376	0.093	79	fhuC	iron	ID=cds146;Parent=gene-b0151;Dbxref=ASAP:ABE-0000522,UniProtKB/Swiss-Prot:P07821,Genbank:NP_414693.1,EcoGene:EG10304,GeneID:945250;Name=NP_414693.1;Note=ATP-binding component of hydroxymate-dependent iron transport;Ontology_term=GO:0005737;gbkey=CDS;gene=fhuC;go_component=cytoplasm|0005737||;product=iron(3+)-hydroxamate import ABC transporter ATPase;protein_id=NP_414693.1;transl_table=11	169778	777	170575
963510	+	tggcgacgaagttgaagctaaattcAccggcgttgatcgtaaaaaccgcgc	9.911	0.124	79	rpsA	30S ribosomal subunit protein S1	ID=cds891;Parent=gene-b0911;Dbxref=ASAP:ABE-0003104,UniProtKB/Swiss-Prot:P0AG67,Genbank:NP_415431.1,EcoGene:EG10900,GeneID:945536;Name=NP_415431.1;Ontology_term=GO:0005737,GO:0006412,GO:0003735;experiment=N-terminus verified by Edman degradation: PMID 7041110%2C7783627%2C9298646%2C9600841%2C11248028;gbkey=CDS;gene=rpsA;go_component=cytoplasm|0005737||;go_function=structural constituent of ribosom…	961995	1516	963668
3354061	+	tttctgtaactgcataatctgatagAccgcgccttgaaaagaggccaaagc	2.468	0.031	79			ND	0	0	0
754752	-	gtaaaagttatgaagtcggtatttcAcctaagattaacttatgtaacagtg	4.854	0.062	78			ND	0	0	0
809809	+	ggattactacaaccacaacctggacAcctcgccggagttttacggcaatat	4.895	0.062	78	bioB	biotin synthase	ID=cds756;Parent=gene-b0775;Dbxref=ASAP:ABE-0002644,UniProtKB/Swiss-Prot:P12996,Genbank:NP_415296.1,EcoGene:EG10118,GeneID:945370;Name=NP_415296.1;Note=biotin synthesis%2C sulfur insertion?;Ontology_term=GO:0009102;experiment=N-terminus verified by Edman degradation: PMID 8142361;gbkey=CDS;gene=bioB;go_process=biotin biosynthetic process|0009102||;product=biotin synthase;protein_id=NP_415296.1;tr…	809344	466	810384
289398	-	ctgcacggcgggatggaggtgacggAcgaggtgtttgagtcggcggcgagc	2.4	0.031	77	argF	ornithine carbamoyltransferase 2	ID=cds267;Parent=gene-b0273;Dbxref=ASAP:ABE-0000939,UniProtKB/Swiss-Prot:P06960,Genbank:NP_414807.1,EcoGene:EG10067,GeneID:944844;Name=NP_414807.1;Note=ornithine carbamoyltransferase 2%2C chain F;Ontology_term=GO:0005737,GO:0006526;gbkey=CDS;gene=argF;go_component=cytoplasm|0005737||;go_process=arginine biosynthetic process|0006526||;product=ornithine carbamoyltransferase 2%2C chain F%3B CP4-6 pr…	289301	908	290305
1924907	-	caatcctgaccacttcgttggtgacAccttccgtctgggcacatgcgcatt	2.4	0.031	77	yobA	CopC family protein	ID=cds1832;Parent=gene-b1841;Dbxref=ASAP:ABE-0006123,UniProtKB/Swiss-Prot:P0AA57,Genbank:NP_416355.1,EcoGene:EG14029,GeneID:948315;Name=NP_416355.1;gbkey=CDS;gene=yobA;product=CopC family protein;protein_id=NP_416355.1;transl_table=11	1924595	63	1924969
3472121	-	atcatcgcgggtatgggcgaactgcAcctcgacatcatcgttgaccgtatg	11.88	0.155	76	fusA	protein chain elongation factor EF-G	ID=cds3277;Parent=gene-b3340;Dbxref=ASAP:ABE-0010914,UniProtKB/Swiss-Prot:P0A6M8,Genbank:NP_417799.1,EcoGene:EG10360,GeneID:947847;Name=NP_417799.1;Note=GTP-binding protein chain elongation factor EF-G;Ontology_term=GO:0005737,GO:0006412;gbkey=CDS;gene=fusA;go_component=cytoplasm|0005737||;go_process=translation|0006412||;product=protein chain elongation factor EF-G%2C GTP-binding;protein_id=NP_4…	3471400	1394	3473514
952711	-	tgcaatgtccttcggtcgtacctccAccttcctggatgtgtacatcgaacg	18.474	0.248	74	pflB	formate C-acetyltransferase 1	ID=cds883;Parent=gene-b0903;Dbxref=ASAP:ABE-0003071,UniProtKB/Swiss-Prot:P09373,Genbank:NP_415423.1,EcoGene:EG10701,GeneID:945514;Name=NP_415423.1;Note=formate acetyltransferase 1;Ontology_term=GO:0005737,GO:0009061,GO:0009063;gbkey=CDS;gene=pflB;go_component=cytoplasm|0005737||;go_process=anaerobic respiration|0009061||,cellular amino acid catabolic process|0009063||;product=formate C-acetyltran…	951272	844	953554
3213470	+	cgttgctgaatatccggaagcgatcAcctatctgctggaacagtacgatcg	2.319	0.031	74	rpoD	RNA polymerase	ID=cds3017;Parent=gene-b3067;Dbxref=ASAP:ABE-0010070,UniProtKB/Swiss-Prot:P00579,Genbank:NP_417539.1,EcoGene:EG10896,GeneID:947567;Name=NP_417539.1;Note=RNA polymerase%2C sigma(70) factor%3B regulation of proteins induced at high temperatures;Ontology_term=GO:0005737,GO:0006350;experiment=N-terminus verified by Edman degradation: PMID 1095419;gbkey=CDS;gene=rpoD;go_component=cytoplasm|0005737||;g…	3213047	424	3214888
223592	+	gaaagaggaaagcgtaatatacgccAcctcgcgacagtgagctgaaagccg	24.892	0.34	73			ND	0	0	0
289411	-	gaaggagttcgatctgcacggcgggAtggaggtgacggacgaggtgtttga	2.265	0.031	73	argF	ornithine carbamoyltransferase 2	ID=cds267;Parent=gene-b0273;Dbxref=ASAP:ABE-0000939,UniProtKB/Swiss-Prot:P06960,Genbank:NP_414807.1,EcoGene:EG10067,GeneID:944844;Name=NP_414807.1;Note=ornithine carbamoyltransferase 2%2C chain F;Ontology_term=GO:0005737,GO:0006526;gbkey=CDS;gene=argF;go_component=cytoplasm|0005737||;go_process=arginine biosynthetic process|0006526||;product=ornithine carbamoyltransferase 2%2C chain F%3B CP4-6 pr…	289301	895	290305
1626502	-	aaatcgccgatcagatggcaaaaacAcctgaagcagcacttaactttatgc	2.265	0.031	73	dcp	dipeptidyl carboxypeptidase II	ID=cds1524;Parent=gene-b1538;Dbxref=ASAP:ABE-0005133,UniProtKB/Swiss-Prot:P24171,Genbank:NP_416056.1,EcoGene:EG10212,GeneID:946084;Name=NP_416056.1;gbkey=CDS;gene=dcp;product=dipeptidyl carboxypeptidase II;protein_id=NP_416056.1;transl_table=11	1625335	879	1627380
1938772	+	atgtcagcaatgtacgcagctaaccAcctgaaaggcgttacggcgatcatc	2.292	0.031	73	pykA	pyruvate kinase II	ID=cds1845;Parent=gene-b1854;Dbxref=ASAP:ABE-0006182,UniProtKB/Swiss-Prot:P21599,Genbank:NP_416368.1,EcoGene:EG10803,GeneID:946527;Name=NP_416368.1;Note=pyruvate kinase II%2C glucose stimulated;Ontology_term=GO:0006096,GO:0006113,GO:0009061;gbkey=CDS;gene=pykA;go_process=glycolysis|0006096||,fermentation|0006113||,anaerobic respiration|0009061||;product=pyruvate kinase II;protein_id=NP_416368.1;t…	1937649	1124	1939091
2212209	-	taaaatggctttttgcctcatcaacAcctgaaggcctcatgctaagtaacg	2.265	0.031	73			ND	0	0	0
3202330	+	gcgcgttttgctgcgcgttatgcccAcctcggttttcgtattgccgatgaa	2.265	0.031	73	cca	fused tRNA nucleotidyl transferase/2'3'-cyclic phosphodiesterase/2'nucleotidase and phosphatase	ID=cds3006;Parent=gene-b3056;Dbxref=ASAP:ABE-0010031,UniProtKB/Swiss-Prot:P06961,Genbank:NP_417528.1,EcoGene:EG10136,GeneID:947553;Name=NP_417528.1;Note=tRNA nucleotidyl transferase;Ontology_term=GO:0005737,GO:0009451;gbkey=CDS;gene=cca;go_component=cytoplasm|0005737||;go_process=RNA modification|0009451||;product=fused tRNA nucleotidyl transferase/2'3'-cyclic phosphodiesterase/2'nucleotidase and…	3201891	440	3203129
3644968	-	gggcgtatcttctccccggtcagccAcctgaactcggtgaaaaatagcccg	2.292	0.031	73	prlC	oligopeptidase A	ID=cds3433;Parent=gene-b3498;Dbxref=ASAP:ABE-0011421,UniProtKB/Swiss-Prot:P27298,Genbank:NP_417955.1,EcoGene:EG11441,GeneID:948016;Name=NP_417955.1;gbkey=CDS;gene=prlC;product=oligopeptidase A;protein_id=NP_417955.1;transl_table=11	3643140	215	3645182
4175912	+	gttgcctggttgatgtggtgatatcAccgatttatccgtgtcttagaggga	4.558	0.062	73			ND	0	0	0
4195364	-	cgccaatatcggcaactcggcggtcAcctcttccatcgaagaagaagtgga	2.279	0.031	73	thiC	phosphomethylpyrimidine synthase	ID=cds3912;Parent=gene-b3994;Dbxref=ASAP:ABE-0013057,UniProtKB/Swiss-Prot:P30136,Genbank:NP_418422.1,EcoGene:EG11585,GeneID:948492;Name=NP_418422.1;Ontology_term=GO:0009228;gbkey=CDS;gene=thiC;go_process=thiamin biosynthetic process|0009228||;product=phosphomethylpyrimidine synthase;protein_id=NP_418422.1;transl_table=11	4194204	736	4196099
243900	+	aggcgatgtactgctggggatctccAcctccggtaactctgcaaacgtgat	15.655	0.217	72	gmhA	D-sedoheptulose 7-phosphate isomerase	ID=cds212;Parent=gene-b0222;Dbxref=ASAP:ABE-0000751,UniProtKB/Swiss-Prot:P63224,Genbank:NP_414757.1,EcoGene:EG13146,GeneID:949134;Name=NP_414757.1;Note=phosphoheptose isomerase;Ontology_term=GO:0005737,GO:0009244,GO:0042280;gbkey=CDS;gene=gmhA;go_component=cytoplasm|0005737||;go_function=cell surface antigen activity%2C host-interacting|0042280||;go_process=lipopolysaccharide core region biosynth…	243543	358	244121
289367	-	tgtttgagtcggcggcgagcatcgtGttcgaccaggcggaaaaccggatgc	4.477	0.062	72	argF	ornithine carbamoyltransferase 2	ID=cds267;Parent=gene-b0273;Dbxref=ASAP:ABE-0000939,UniProtKB/Swiss-Prot:P06960,Genbank:NP_414807.1,EcoGene:EG10067,GeneID:944844;Name=NP_414807.1;Note=ornithine carbamoyltransferase 2%2C chain F;Ontology_term=GO:0005737,GO:0006526;gbkey=CDS;gene=argF;go_component=cytoplasm|0005737||;go_process=arginine biosynthetic process|0006526||;product=ornithine carbamoyltransferase 2%2C chain F%3B CP4-6 pr…	289301	939	290305
1077166	-	ctcgtttgttaaccgtattgccgacAcctctttgccactggatgaactggt	6.702	0.093	72	putA	fused DNA-binding transcriptional regulator/proline dehydrogenase/pyrroline-5-carboxylate dehydrogenase	ID=cds996;Parent=gene-b1014;Dbxref=ASAP:ABE-0003424,UniProtKB/Swiss-Prot:P09546,Genbank:NP_415534.1,EcoGene:EG10801,GeneID:945600;Name=NP_415534.1;Note=proline dehydrogenase%2C P5C dehydrogenase;Ontology_term=GO:0005737,GO:0009063,GO:0006350,GO:0016564;gbkey=CDS;gene=putA;go_component=cytoplasm|0005737||;go_function=transcription repressor activity|0016564||;go_process=cellular amino acid catabol…	1074920	1717	1078882
1914849	-	atgtctttgattgtgcgcgcagaacAcctggtgttctgaaacggaggccgg	2.252	0.031	72	proQ	RNA chaperone	ID=cds1822;Parent=gene-b1831;Dbxref=ASAP:ABE-0006092,UniProtKB/Swiss-Prot:P45577,Genbank:YP_026161.1,EcoGene:EG12866,GeneID:948950;Name=YP_026161.1;Note=regulator of ProP~putative structural element which influences activation of ProP;Ontology_term=GO:0006970;gbkey=CDS;gene=proQ;go_process=response to osmotic stress|0006970||;product=RNA chaperone%2C putative ProP translation regulator;protein_id…	1914836	686	1915534
3996762	+	gagctggtggggctggatattaaacAcctcgacctggagtctggtgaagtg	2.252	0.031	72	xerC	site-specific tyrosine recombinase	ID=cds3747;Parent=gene-b3811;Dbxref=ASAP:ABE-0012448,UniProtKB/Swiss-Prot:P0A8P6,Genbank:NP_418256.1,EcoGene:EG11069,GeneID:948355;Name=NP_418256.1;Note=site-specific recombinase%2C acts on cer sequence of ColE1%2C effects chromosome segregation at cell division;Ontology_term=GO:0006310;experiment=N-terminus verified by Edman degradation: PMID 2254268;gbkey=CDS;gene=xerC;go_process=DNA recombinat…	3996287	476	3997183
4477686	-	gaatgccgcgccctggcacagcaaaAtggtgggaatattacgctgactgaa	2.252	0.031	72	argI	ornithine carbamoyltransferase 1	ID=cds4169;Parent=gene-b4254;Dbxref=ASAP:ABE-0013927,UniProtKB/Swiss-Prot:P04391,Genbank:NP_418675.1,EcoGene:EG10069,GeneID:948774;Name=NP_418675.1;Ontology_term=GO:0005737,GO:0006526;gbkey=CDS;gene=argI;go_component=cytoplasm|0005737||;go_process=arginine biosynthetic process|0006526||;product=ornithine carbamoyltransferase 1;protein_id=NP_418675.1;transl_table=11	4477307	626	4478311
3178955	+	aacggcttctaccgggatttctgacAcctcttatagcggttcgaaaacccg	4.396	0.062	70	tolC	transport channel	ID=cds2984;Parent=gene-b3035;Dbxref=ASAP:ABE-0009965,UniProtKB/Swiss-Prot:P02930,Genbank:NP_417507.2,EcoGene:EG11009,GeneID:947521;Name=NP_417507.2;Note=outer membrane channel%3B specific tolerance to colicin E1%3B segregation of daughter chromosomes;Ontology_term=GO:0009274,GO:0009279;gbkey=CDS;gene=tolC;go_component=peptidoglycan-based cell wall|0009274||,cell outer membrane|0009279||;product=t…	3178115	841	3179596
3318560	+	cgataaaagatgattaaatgaaaacTcatttattttgcataaaaattcagt	19.701	0.279	70			ND	0	0	0
3934520	+	cgcaagctggaagatcaatatccgcAcctggacaaagcgccgggagatatc	2.184	0.031	70	rbsA	D-ribose ABC transporter ATPase	ID=cds3697;Parent=gene-b3749;Dbxref=ASAP:ABE-0012259,UniProtKB/Swiss-Prot:P04983,Genbank:NP_418205.1,EcoGene:EG10814,GeneID:948264;Name=NP_418205.1;Note=ATP-binding component of D-ribose high-affinity transport system;Ontology_term=GO:0005737,GO:0016052;experiment=N-terminus verified by Edman degradation: PMID 3086314;gbkey=CDS;gene=rbsA;go_component=cytoplasm|0005737||;go_process=carbohydrate ca…	3933778	743	3935283
4059349	+	cgtttctatgttcttctgcgttaacAcctcgccgttctgcggtaaagaagg	4.342	0.062	70	typA	GTP-binding protein	ID=cds3799;Parent=gene-b3871;Dbxref=ASAP:ABE-0012648,UniProtKB/Swiss-Prot:P32132,Genbank:YP_026274.1,EcoGene:EG11837,GeneID:948369;Name=YP_026274.1;experiment=N-terminus verified by Edman degradation: PMID 7783627%2C9298646;gbkey=CDS;gene=typA;product=GTP-binding protein;protein_id=YP_026274.1;transl_table=11	4058407	943	4060230
4536616	+	tcccccatgaataaactccccgctcAcctttcgcgccaaaactgcaaaatt	2.171	0.031	70			ND	0	0	0
533581	+	gccaactacgcttgtggatatgcccAccttgctgaaggacctggaacaagc	2.144	0.031	69	allR	glyoxylate-inducible transcriptional repressor of all and gcl operons	ID=cds497;Parent=gene-b0506;Dbxref=ASAP:ABE-0001750,UniProtKB/Swiss-Prot:P0ACN4,Genbank:NP_415039.1,EcoGene:EG13616,GeneID:945333;Name=NP_415039.1;Ontology_term=GO:0005737,GO:0006350,GO:0016564;gbkey=CDS;gene=allR;go_component=cytoplasm|0005737||;go_function=transcription repressor activity|0016564||;go_process=transcription|0006350||;product=glyoxylate-inducible transcriptional repressor of all …	533011	571	533826
1296880	-	gtgacctgtataacttcaaactcgcAccttccctgactctgggttgtggtt	2.157	0.031	69	adhE	fused acetaldehyde-CoA dehydrogenase/iron-dependent alcohol dehydrogenase/pyruvate-formate lyase deactivase	ID=cds1220;Parent=gene-b1241;Dbxref=ASAP:ABE-0004164,UniProtKB/Swiss-Prot:P0A9Q7,Genbank:NP_415757.1,EcoGene:EG10031,GeneID:945837;Name=NP_415757.1;Note=CoA-linked acetaldehyde dehydrogenase and iron-dependent alcohol dehydrogenase%3B pyruvate-formate-lyase deactivase;Ontology_term=GO:0006113;gbkey=CDS;gene=adhE;go_process=fermentation|0006113||;product=fused acetaldehyde-CoA dehydrogenase/iron-d…	1295446	1242	1298121
2249084	-	ttcgccgttggcccgtggtccggtcAccttagaacagctggccgctgcgcc	2.157	0.031	69	yeiE	putative DNA-binding transcriptional regulator	ID=cds2141;Parent=gene-b2157;Dbxref=ASAP:ABE-0007138,UniProtKB/Swiss-Prot:P0ACR4,Genbank:NP_416662.1,EcoGene:EG12105,GeneID:946657;Name=NP_416662.1;Note=putative transcriptional regulator LYSR-type;Ontology_term=GO:0006350,GO:0016563,GO:0016564;gbkey=CDS;gene=yeiE;go_function=transcription activator activity|0016563||,transcription repressor activity|0016564||;go_process=transcription|0006350||;p…	2248737	535	2249618
3081409	-	tccatgctgatctacagcctgctgcAcctcaccggttacgatctgccgatg	6.419	0.093	69	tktA	transketolase 1	ID=cds2890;Parent=gene-b2935;Dbxref=ASAP:ABE-0009625,UniProtKB/Swiss-Prot:P27302,Genbank:YP_026188.1,EcoGene:EG11427,GeneID:947420;Name=YP_026188.1;Note=transketolase 1 isozyme;Ontology_term=GO:0016052,GO:0009052,GO:0015949;experiment=N-terminus verified by Edman degradation: PMID 1537815;gbkey=CDS;gene=tktA;go_process=carbohydrate catabolic process|0016052||,pentose-phosphate shunt%2C non-oxidat…	3079644	227	3081635
3151876	-	tgggcttattttggcctccgtagtcAcctgggcaatcttcttcagtaagag	4.328	0.062	69	exbB	membrane spanning protein in TonB-ExbB-ExbD complex	ID=cds2957;Parent=gene-b3006;Dbxref=ASAP:ABE-0009869,UniProtKB/Swiss-Prot:P0ABU7,Genbank:NP_417479.1,EcoGene:EG10271,GeneID:945420;Name=NP_417479.1;Note=uptake of enterochelin%3B tonB-dependent uptake of B colicins;Ontology_term=GO:0009274,GO:0019866,GO:0006826;gbkey=CDS;gene=exbB;go_component=peptidoglycan-based cell wall|0009274||,organelle inner membrane|0019866||;go_process=iron ion transport…	3151250	109	3151984
450357	-	cggcgggcgaagcgggcttcctgccAcctcaccactacgatcagatcttta	6.392	0.093	68	cyoB	cytochrome o ubiquinol oxidase subunit I	ID=cds423;Parent=gene-b0431;Dbxref=ASAP:ABE-0001493,UniProtKB/Swiss-Prot:P0ABI8,Genbank:NP_414965.1,EcoGene:EG10179,GeneID:945615;Name=NP_414965.1;Ontology_term=GO:0009274,GO:0019866,GO:0009060;gbkey=CDS;gene=cyoB;go_component=peptidoglycan-based cell wall|0009274||,organelle inner membrane|0019866||;go_process=aerobic respiration|0009060||;product=cytochrome o ubiquinol oxidase subunit I;protein…	448650	285	450641
1249848	-	actggatatgaccggtttctcaatcAccttactgaaagttgatgacgaaac	2.131	0.031	68	dhaK	dihydroxyacetone kinase	ID=cds1180;Parent=gene-b1200;Dbxref=ASAP:ABE-0004029,UniProtKB/Swiss-Prot:P76015,Genbank:NP_415718.6,EcoGene:EG13901,GeneID:945747;Name=NP_415718.6;gbkey=CDS;gene=dhaK;product=dihydroxyacetone kinase%2C PTS-dependent%2C dihydroxyacetone-binding subunit;protein_id=NP_415718.6;transl_table=11	1249768	991	1250838
1907341	-	gatggcagcaaagatgtgttcgtacActtctccgctatccagggtaatggc	2.131	0.031	68	cspC	stress protein	ID=cds1813;Parent=gene-b1823;Dbxref=ASAP:ABE-0006070,UniProtKB/Swiss-Prot:P0A9Y6,Genbank:NP_416337.1,EcoGene:EG12204,GeneID:946339;Name=NP_416337.1;Note=cold shock protein;Ontology_term=GO:0006350,GO:0009266,GO:0016563;gbkey=CDS;gene=cspC;go_function=transcription activator activity|0016563||;go_process=transcription|0006350||,response to temperature stimulus|0009266||;product=stress protein%2C m…	1907226	95	1907435
2651905	-	aatcttaaagagttacgtttacgccAcctcgaaccgaaacgtgatttgatc	4.248	0.062	68	yfhM	bacterial alpha2-macroglobulin colonization factor ECAM	ID=cds2501;Parent=gene-b2520;Dbxref=ASAP:ABE-0008296,UniProtKB/Swiss-Prot:P76578,Genbank:NP_417015.1,EcoGene:EG13394,GeneID:947302;Name=NP_417015.1;gbkey=CDS;gene=yfhM;product=bacterial alpha2-macroglobulin colonization factor ECAM%3B anti-host protease defense factor%3B periplasmic inner membrane-anchored lipoprotein;protein_id=NP_417015.1;transl_table=11	2647326	383	2652287
212361	+	actcacgctcaatagacaacttctcAcctcacgccagattctggtggcctt	2.104	0.031	67	tilS	tRNA	ID=cds182;Parent=gene-b0188;Dbxref=ASAP:ABE-0000638,UniProtKB/Swiss-Prot:P52097,Genbank:NP_414730.1,EcoGene:EG13220,GeneID:944889;Name=NP_414730.1;gbkey=CDS;gene=tilS;product=tRNA(Ile)-lysidine synthetase;protein_id=NP_414730.1;transl_table=11	212331	31	213629
3043680	+	ggagcctatgatagtgaaaaaactcAccttaccgaaagatttcttatgggg	6.284	0.093	67	bglA	6-phospho-beta-glucosidase A	ID=cds2857;Parent=gene-b2901;Dbxref=ASAP:ABE-0009523,UniProtKB/Swiss-Prot:Q46829,Genbank:NP_417377.1,EcoGene:EG13079,GeneID:947378;Name=NP_417377.1;Note=6-phospho-beta-glucosidase A%3B cryptic;Ontology_term=GO:0016052;gbkey=CDS;gene=bglA;go_process=carbohydrate catabolic process|0016052||;product=6-phospho-beta-glucosidase A;protein_id=NP_417377.1;transl_table=11	3043662	19	3045101
167838	+	tgttggtacgcgtggcgcatccaacAcctatgaccacctgatcattcgcgg	4.14	0.062	66	fhuA	ferrichrome outer membrane transporter	ID=cds145;Parent=gene-b0150;Dbxref=ASAP:ABE-0000520,UniProtKB/Swiss-Prot:P06971,Genbank:NP_414692.1,EcoGene:EG10302,GeneID:944856;Name=NP_414692.1;Note=outer membrane protein receptor for ferrichrome%2C colicin M%2C and phages T1%2C T5%2C and phi80;Ontology_term=GO:0009274,GO:0009279;gbkey=CDS;gene=fhuA;go_component=peptidoglycan-based cell wall|0009274||,cell outer membrane|0009279||;product=fer…	167484	355	169727
4464812	-	cgccatcatcatcccgattgtactcAcctcgtttatctatcagcggaaata	4.113	0.062	66	treB	trehalose-specific PTS enzyme	ID=cds4156;Parent=gene-b4240;Dbxref=ASAP:ABE-0013872,UniProtKB/Swiss-Prot:P36672,Genbank:NP_418661.1,EcoGene:EG12127,GeneID:948761;Name=NP_418661.1;Note=PTS system enzyme II%2C trehalose specific;Ontology_term=GO:0009274,GO:0019866,GO:0006006;gbkey=CDS;gene=treB;go_component=peptidoglycan-based cell wall|0009274||,organelle inner membrane|0019866||;go_process=glucose metabolic process|0006006||;p…	4464759	1369	4466180
4605478	-	ccatgacgctggcgcaatggtcatcAccgaatgtgctaagttctctgctgg	2.05	0.031	66	fhuF	ferric iron reductase involved in ferric hydroximate transport	ID=cds4283;Parent=gene-b4367;Dbxref=ASAP:ABE-0014326,UniProtKB/Swiss-Prot:P39405,Genbank:NP_418787.1,EcoGene:EG12595,GeneID:948891;Name=NP_418787.1;Ontology_term=GO:0005737,GO:0006457;gbkey=CDS;gene=fhuF;go_component=cytoplasm|0005737||;go_process=protein folding|0006457||;product=ferric iron reductase involved in ferric hydroximate transport;protein_id=NP_418787.1;transl_table=11	4604875	186	4605663
185478	-	tgtgcgcagattggtaaaaacgtccAcctttccggtggcgtgggcatcggc	4.086	0.062	65	dapD	2	ID=cds160;Parent=gene-b0166;Dbxref=ASAP:ABE-0000565,UniProtKB/Swiss-Prot:P0A9D8,Genbank:NP_414708.1,EcoGene:EG10207,GeneID:944862;Name=NP_414708.1;Ontology_term=GO:0005737,GO:0009089;experiment=N-terminus verified by Edman degradation: PMID 8740179%2C9298646;gbkey=CDS;gene=dapD;go_component=cytoplasm|0005737||;go_process=lysine biosynthetic process via diaminopimelate|0009089||;product=2%2C3%2C4%…	185123	470	185947
431584	-	tcgtaataaagatggtcgccagagcAcctggtacatgggtctgggtaccga	2.023	0.031	65	tsx	nucleoside channel	ID=cds403;Parent=gene-b0411;Dbxref=ASAP:ABE-0001425,UniProtKB/Swiss-Prot:P0A927,Genbank:NP_414945.1,EcoGene:EG11035,GeneID:946242;Name=NP_414945.1;Note=nucleoside channel%3B receptor of phage T6 and colicin K;Ontology_term=GO:0009274,GO:0009279,GO:0015949;gbkey=CDS;gene=tsx;go_component=peptidoglycan-based cell wall|0009274||,cell outer membrane|0009279||;go_process=nucleobase%2C nucleoside and n…	431129	430	432013
4475927	+	gaaagaaaagatgagagttcattacAcctgattactaacaaggttctggcg	2.036	0.031	65	yjgL	SopA-central-domain-like hexapeptide repeat protein	ID=cds4168;Parent=gene-b4253;Dbxref=ASAP:ABE-0013925,UniProtKB/Swiss-Prot:P39336,Genbank:NP_418674.2,EcoGene:EG12531,GeneID:948776;Name=NP_418674.2;gbkey=CDS;gene=yjgL;product=SopA-central-domain-like hexapeptide repeat protein;protein_id=NP_418674.2;transl_table=11	4475437	491	4477251
1316703	-	gatagcctcttacggtcgtggttacAcctatttgctgtcacgagcaggcgt	4.005	0.062	64	trpA	tryptophan synthase	ID=cds1240;Parent=gene-b1260;Dbxref=ASAP:ABE-0004232,UniProtKB/Swiss-Prot:P0A877,Genbank:NP_415776.1,EcoGene:EG11024,GeneID:946204;Name=NP_415776.1;Note=tryptophan synthase%2C alpha protein;Ontology_term=GO:0005737,GO:0000162;experiment=N-terminus verified by Edman degradation: PMID 388433%2C4863752%2C9298646;gbkey=CDS;gene=trpA;go_component=cytoplasm|0005737||;go_process=tryptophan biosynthetic …	1316416	520	1317222
4234281	+	gaagctctgcgtccgtacaaaaaccAcctgaacatgcactttgtttctaac	7.888	0.124	63	pgi	glucosephosphate isomerase	ID=cds3939;Parent=gene-b4025;Dbxref=ASAP:ABE-0013163,UniProtKB/Swiss-Prot:P0A6T1,Genbank:NP_418449.1,EcoGene:EG10702,GeneID:948535;Name=NP_418449.1;Ontology_term=GO:0005737,GO:0006096,GO:0006094;gbkey=CDS;gene=pgi;go_component=cytoplasm|0005737||;go_process=glycolysis|0006096||,gluconeogenesis|0006094||;product=glucosephosphate isomerase;protein_id=NP_418449.1;transl_table=11	4233758	524	4235407
4554588	+	cggacacaacaccatgaaatctgccAcctctgcgcaaagaccttaccagga	1.955	0.031	63	uxuR	fructuronate-inducible hexuronate regulon transcriptional repressor	ID=cds4242;Parent=gene-b4324;Dbxref=ASAP:ABE-0014179,UniProtKB/Swiss-Prot:P39161,Genbank:NP_418744.1,EcoGene:EG20249,GeneID:948849;Name=NP_418744.1;Note=regulator for uxu operon;Ontology_term=GO:0005737,GO:0016052,GO:0006350,GO:0016564;gbkey=CDS;gene=uxuR;go_component=cytoplasm|0005737||;go_function=transcription repressor activity|0016564||;go_process=carbohydrate catabolic process|0016052||,tra…	4554576	13	4555349
168459	+	cagcttcgatcacgaatttaacgacAcctttactgtgcgtcagaacctgcg	1.928	0.031	62	fhuA	ferrichrome outer membrane transporter	ID=cds145;Parent=gene-b0150;Dbxref=ASAP:ABE-0000520,UniProtKB/Swiss-Prot:P06971,Genbank:NP_414692.1,EcoGene:EG10302,GeneID:944856;Name=NP_414692.1;Note=outer membrane protein receptor for ferrichrome%2C colicin M%2C and phages T1%2C T5%2C and phi80;Ontology_term=GO:0009274,GO:0009279;gbkey=CDS;gene=fhuA;go_component=peptidoglycan-based cell wall|0009274||,cell outer membrane|0009279||;product=fer…	167484	976	169727
218100	-	tgaagacgatgtggtcttctccgacAcctctgactatgcagcgaacattga	1.942	0.031	62	proS	prolyl-tRNA synthetase	ID=cds189;Parent=gene-b0194;Dbxref=ASAP:ABE-0000657,UniProtKB/Swiss-Prot:P16659,Genbank:NP_414736.1,EcoGene:EG10770,GeneID:949116;Name=NP_414736.1;Note=proline tRNA synthetase;Ontology_term=GO:0005737,GO:0006418;experiment=N-terminus verified by Edman degradation: PMID 2203971%2C9298646;gbkey=CDS;gene=proS;go_component=cytoplasm|0005737||;go_process=tRNA aminoacylation for protein translation|000…	217057	676	218775
1735819	+	ctctaacgcgggtactccgctgaccAccgatgcgactccgctgctgaccgt	1.928	0.031	62	sodB	superoxide dismutase	ID=cds1645;Parent=gene-b1656;Dbxref=ASAP:ABE-0005537,UniProtKB/Swiss-Prot:P0AGD3,Genbank:NP_416173.1,EcoGene:EG10954,GeneID:944953;Name=NP_416173.1;Note=superoxide dismutase%2C iron;Ontology_term=GO:0005737,GO:0006805;gbkey=CDS;gene=sodB;go_component=cytoplasm|0005737||;go_process=xenobiotic metabolic process|0006805||;product=superoxide dismutase%2C Fe;protein_id=NP_416173.1;transl_table=11	1735378	442	1735959
4216698	+	cgattactgccgatcagctgctggcAccttgtgatggtgaacgcaccgaag	1.928	0.031	62	aceB	malate synthase A	ID=cds3928;Parent=gene-b4014;Dbxref=ASAP:ABE-0013125,UniProtKB/Swiss-Prot:P08997,Genbank:NP_418438.1,EcoGene:EG10023,GeneID:948512;Name=NP_418438.1;Ontology_term=GO:0005737,GO:0006097;gbkey=CDS;gene=aceB;go_component=cytoplasm|0005737||;go_process=glyoxylate cycle|0006097||;product=malate synthase A;protein_id=NP_418438.1;transl_table=11	4215478	1221	4217079
4605819	+	agatgaaatcatgttgcaacgtacgCtgggcagtggctggggagtgttgct	1.942	0.031	62	yjjZ	uncharacterized protein	ID=cds4284;Parent=gene-b4567;Dbxref=ASAP:ABE-0285088,UniProtKB/Swiss-Prot:P55914,Genbank:YP_588478.1,EcoGene:EG13348,GeneID:1450313;Name=YP_588478.1;Ontology_term=GO:0016021;gbkey=CDS;gene=yjjZ;go_component=integral to membrane|0016021||;product=uncharacterized protein;protein_id=YP_588478.1;transl_table=11	4605804	16	4606040
1930630	-	gcttgatacggcggatctgcttgacAcctggctgacaaattctccagtgca	1.915	0.031	61	yebG	DNA damage-inducible protein regulated by LexA	ID=cds1839;Parent=gene-b1848;Dbxref=ASAP:ABE-0006145,UniProtKB/Swiss-Prot:P0ACY9,Genbank:NP_416362.1,EcoGene:EG11808,GeneID:946364;Name=NP_416362.1;Ontology_term=GO:0005737,GO:0006281,GO:0009432;gbkey=CDS;gene=yebG;go_component=cytoplasm|0005737||;go_process=DNA repair|0006281||,SOS response|0009432||;product=DNA damage-inducible protein regulated by LexA;protein_id=NP_416362.1;transl_table=11	1930457	118	1930747
4016073	-	ggacgacgcgattgtggcgggcttcAcctctatcccttcacaaggggataa	1.915	0.031	61	ysgA	putative carboxymethylenebutenolidase	ID=cds3765;Parent=gene-b3830;Dbxref=ASAP:ABE-0012522,UniProtKB/Swiss-Prot:P56262,Genbank:YP_026268.1,EcoGene:EG14321,GeneID:948320;Name=YP_026268.1;Note=putative enzyme;gbkey=CDS;gene=ysgA;product=putative carboxymethylenebutenolidase;protein_id=YP_026268.1;transl_table=11	4015354	97	4016169
4190135	-	tgccttatctcctccgtctaagtccAcctcaatcacggcatagctaccata	1.901	0.031	61			ND	0	0	0
2246629	-	ccgtggaacaaaatcttaaagatgcAcctgccagtatcagcgtcattaccc	1.874	0.031	60	cirA	colicin IA outer membrane receptor and translocator	ID=cds2139;Parent=gene-b2155;Dbxref=ASAP:ABE-0007126,UniProtKB/Swiss-Prot:P17315,Genbank:NP_416660.1,EcoGene:EG10155,GeneID:949042;Name=NP_416660.1;Note=ferric iron outer membrane transporter%2C TonB-dependent%3B surface receptor and translocator for colicin I;Ontology_term=GO:0009274,GO:0009279;gbkey=CDS;gene=cirA;go_component=peptidoglycan-based cell wall|0009274||,cell outer membrane|0009279||…	2244778	141	2246769
4156856	+	aaaataaggaaacagagttatggcaCtttggggcgggcgttttacccaggc	9.304	0.155	60	argH	argininosuccinate lyase	ID=cds3886;Parent=gene-b3960;Dbxref=ASAP:ABE-0012969,UniProtKB/Swiss-Prot:P11447,Genbank:NP_418395.1,EcoGene:EG11223,GeneID:948463;Name=NP_418395.1;Ontology_term=GO:0005737,GO:0006526;gbkey=CDS;gene=argH;go_component=cytoplasm|0005737||;go_process=arginine biosynthetic process|0006526||;product=argininosuccinate lyase;protein_id=NP_418395.1;transl_table=11	4156850	7	4158223
2241994	-	ctgatttgtaccacgcttttttaccAcctcggtttgtttatgcattttgac	1.834	0.031	59	yeiB	DUF418 family putative inner membrane protein	ID=cds2136;Parent=gene-b2152;Dbxref=ASAP:ABE-0007115,UniProtKB/Swiss-Prot:P25747,Genbank:NP_416657.1,EcoGene:EG11290,GeneID:949044;Name=NP_416657.1;gbkey=CDS;gene=yeiB;product=DUF418 family putative inner membrane protein;protein_id=NP_416657.1;transl_table=11	2241810	974	2242967
2345261	+	ggaagaagagttcaagcagatggacAcctttatcgatcacgaccgtgatat	1.834	0.031	59	nrdA	ribonucleoside-diphosphate reductase 1	ID=cds2216;Parent=gene-b2234;Dbxref=ASAP:ABE-0007383,UniProtKB/Swiss-Prot:P00452,Genbank:NP_416737.1,EcoGene:EG10660,GeneID:946612;Name=NP_416737.1;Note=ribonucleoside diphosphate reductase 1%2C alpha subunit%2C B1;Ontology_term=GO:0015949;experiment=N-terminus verified by Edman degradation: PMID 3894026;gbkey=CDS;gene=nrdA;go_process=nucleobase%2C nucleoside and nucleotide interconversion|001594…	2344865	397	2347150
2392692	-	atcgaaaaatatcagggcttcttccAcctcaacctgatgtggatcctgggc	3.668	0.062	59	nuoM	NADH	ID=cds2261;Parent=gene-b2277;Dbxref=ASAP:ABE-0007529,UniProtKB/Swiss-Prot:P0AFE8,Genbank:NP_416780.1,EcoGene:EG11773,GeneID:947731;Name=NP_416780.1;Note=NADH dehydrogenase I chain M;Ontology_term=GO:0009274,GO:0019866,GO:0009060,GO:0009061;gbkey=CDS;gene=nuoM;go_component=peptidoglycan-based cell wall|0009274||,organelle inner membrane|0019866||;go_process=aerobic respiration|0009060||,anaerobic …	2391512	350	2393041
3767083	-	ctaaaacaggaagtagcgttttatcAcctaattcacccgcagcttcaatga	1.834	0.031	59			ND	0	0	0
4157628	+	tttgctgaagatctgattttctttaAcaccggcgaagcggggtttgtggag	3.695	0.062	59	argH	argininosuccinate lyase	ID=cds3886;Parent=gene-b3960;Dbxref=ASAP:ABE-0012969,UniProtKB/Swiss-Prot:P11447,Genbank:NP_418395.1,EcoGene:EG11223,GeneID:948463;Name=NP_418395.1;Ontology_term=GO:0005737,GO:0006526;gbkey=CDS;gene=argH;go_component=cytoplasm|0005737||;go_process=arginine biosynthetic process|0006526||;product=argininosuccinate lyase;protein_id=NP_418395.1;transl_table=11	4156850	779	4158223
4606032	+	catgctgatgataatgaatttgaatCagggatgaaaaatcaaggaagaaac	3.708	0.062	59	yjjZ	uncharacterized protein	ID=cds4284;Parent=gene-b4567;Dbxref=ASAP:ABE-0285088,UniProtKB/Swiss-Prot:P55914,Genbank:YP_588478.1,EcoGene:EG13348,GeneID:1450313;Name=YP_588478.1;Ontology_term=GO:0016021;gbkey=CDS;gene=yjjZ;go_component=integral to membrane|0016021||;product=uncharacterized protein;protein_id=YP_588478.1;transl_table=11	4605804	229	4606040
1796411	-	cgacaaaggctatcaggaagtgatcAcctacagcttcgttgatccgaaagt	1.807	0.031	58	pheT	phenylalanine tRNA synthetase	ID=cds1701;Parent=gene-b1713;Dbxref=ASAP:ABE-0005717,UniProtKB/Swiss-Prot:P07395,Genbank:NP_416228.1,EcoGene:EG10710,GeneID:945382;Name=NP_416228.1;Note=phenylalanine tRNA synthetase%2C beta-subunit;Ontology_term=GO:0005737,GO:0006418;gbkey=CDS;gene=pheT;go_component=cytoplasm|0005737||;go_process=tRNA aminoacylation for protein translation|0006418||;product=phenylalanine tRNA synthetase%2C beta …	1795557	1534	1797944
1914925	-	agcgggtcaaaacgcgatggatgccAccgtattagaaatcaccaaagacgg	3.6	0.062	58	proQ	RNA chaperone	ID=cds1822;Parent=gene-b1831;Dbxref=ASAP:ABE-0006092,UniProtKB/Swiss-Prot:P45577,Genbank:YP_026161.1,EcoGene:EG12866,GeneID:948950;Name=YP_026161.1;Note=regulator of ProP~putative structural element which influences activation of ProP;Ontology_term=GO:0006970;gbkey=CDS;gene=proQ;go_process=response to osmotic stress|0006970||;product=RNA chaperone%2C putative ProP translation regulator;protein_id…	1914836	610	1915534
3307962	-	tgagggcgttgttgttcgttaatacAcctactttgagccggttcacacttt	29.032	0	58			ND	0	0	0
4151639	-	acgccgtccgacgtactggctgtccAcctgctgctgaaagaagcgggtatc	1.82	0.031	58	ppc	phosphoenolpyruvate carboxylase	ID=cds3882;Parent=gene-b3956;Dbxref=ASAP:ABE-0012950,UniProtKB/Swiss-Prot:P00864,Genbank:NP_418391.1,EcoGene:EG10756,GeneID:948457;Name=NP_418391.1;Ontology_term=GO:0005737,GO:0006113,GO:0006099;gbkey=CDS;gene=ppc;go_component=cytoplasm|0005737||;go_process=fermentation|0006113||,tricarboxylic acid cycle|0006099||;product=phosphoenolpyruvate carboxylase;protein_id=NP_418391.1;transl_table=11	4150447	1460	4153098
220	+	acgcattagcaccaccattaccaccAccatcaccattaccacaggtaacgg	1.793	0.031	57	thrL	thr operon leader peptide	ID=cds0;Parent=gene-b0001;Dbxref=ASAP:ABE-0000006,UniProtKB/Swiss-Prot:P0AD86,Genbank:NP_414542.1,EcoGene:EG11277,GeneID:944742;Name=NP_414542.1;Ontology_term=GO:0009088;gbkey=CDS;gene=thrL;go_process=threonine biosynthetic process|0009088||;product=thr operon leader peptide;protein_id=NP_414542.1;transl_table=11	190	31	255
839542	-	gccgtataccccggagcacgccttcAccttatggagccaatatcaggcaac	3.546	0.062	57	fiu	catecholate siderophore receptor	ID=cds786;Parent=gene-b0805;Dbxref=ASAP:ABE-0002749,UniProtKB/Swiss-Prot:P75780,Genbank:NP_415326.1,EcoGene:EG13317,GeneID:946246;Name=NP_415326.1;Note=ferric iron outer membrane transporter%2C TonB-dependent%3B siderophore receptor for ferri-dihydroxybenzoylserine%2C ferri-dihydroxybenzoate and other catecholate siderophores%3B surface receptor for colicins G%2C H%2C and E492;Ontology_term=GO:00…	839249	1990	841531
847248	-	tactgaaccgaaataataacgctacAcctgtaaaacgcactggcagttccc	10.747	0.186	57			ND	0	0	0
1576470	-	catttcccaggctgtagataattacAccttcaaaacacgcctggactggca	1.793	0.031	57	yddB	putative TonB-dependent outer membrane receptor	ID=cds1481;Parent=gene-b1495;Dbxref=ASAP:ABE-0004982,UniProtKB/Swiss-Prot:P31827,Genbank:NP_416012.1,EcoGene:EG11743,GeneID:945961;Name=NP_416012.1;gbkey=CDS;gene=yddB;product=putative TonB-dependent outer membrane receptor;protein_id=NP_416012.1;transl_table=11	1575247	1150	1577619
3383803	-	cacgctggatatcattcgttccaacAcctttgttgcggaactgaaaggcaa	12.554	0.217	57	mdh	malate dehydrogenase	ID=cds3180;Parent=gene-b3236;Dbxref=ASAP:ABE-0010613,UniProtKB/Swiss-Prot:P61889,Genbank:NP_417703.1,EcoGene:EG10576,GeneID:947854;Name=NP_417703.1;Note=malate dehydrogenase;Ontology_term=GO:0016052,GO:0006099,GO:0006113,GO:0009061,GO:0006094,GO:0009436;experiment=N-terminus verified by Edman degradation: PMID 7028159%2C8506346%2C8670822%2C9298646%2C9600841%2C9740056;gbkey=CDS;gene=mdh;go_process…	3383330	466	3384268
657247	+	gcgtaccacaattggtgtactggtaAccgacacagcatttgtgtctatttt	75.661	1.331	56			ND	0	0	0
3274112	-	cggacaatattttatcaacaccatcAcctggttcttcctcacctggttccc	1.753	0.031	56	garP	putative	ID=cds3072;Parent=gene-b3127;Dbxref=ASAP:ABE-0010279,UniProtKB/Swiss-Prot:P0AA80,Genbank:NP_417596.1,EcoGene:EG12760,GeneID:947642;Name=NP_417596.1;Note=putative transport protein;Ontology_term=GO:0009274,GO:0019866,GO:0016052;gbkey=CDS;gene=garP;go_component=peptidoglycan-based cell wall|0009274||,organelle inner membrane|0019866||;go_process=carbohydrate catabolic process|0016052||;product=puta…	3273573	796	3274907
3315066	-	tgacgttgtgatcggcgaaactatcAccgttggcgaactggcgaacaagat	1.766	0.031	56	infB	translation initiation factor IF-2	ID=cds3114;Parent=gene-b3168;Dbxref=ASAP:ABE-0010410,UniProtKB/Swiss-Prot:P0A705,Genbank:NP_417637.1,EcoGene:EG10505,GeneID:947684;Name=NP_417637.1;Note=protein chain initiation factor IF-2;Ontology_term=GO:0005737,GO:0006412;experiment=N-terminus verified by Edman degradation: PMID 3894004;gbkey=CDS;gene=infB;go_component=cytoplasm|0005737||;go_process=translation|0006412||;product=translation i…	3313342	949	3316014
2596779	-	tcctgtggtaatcttcctctgaaccAcctacgatcatttctataatgaata	1.713	0.031	55			ND	0	0	0
3237809	+	ttacctggatggtgagaatcccaacAcctttaatccggcattctctaacgg	1.726	0.031	55	ygjR	putative NAD	ID=cds3036;Parent=gene-b3087;Dbxref=ASAP:ABE-0010148,UniProtKB/Swiss-Prot:P42599,Genbank:NP_417558.2,EcoGene:EG12729,GeneID:947600;Name=NP_417558.2;gbkey=CDS;gene=ygjR;product=putative NAD(P)-dependent dehydrogenase;protein_id=NP_417558.2;transl_table=11	3237311	499	3238297
4059808	+	ttccggtactggtctgctgtactccAccttcagccactacgacgacgtacg	1.726	0.031	55	typA	GTP-binding protein	ID=cds3799;Parent=gene-b3871;Dbxref=ASAP:ABE-0012648,UniProtKB/Swiss-Prot:P32132,Genbank:YP_026274.1,EcoGene:EG11837,GeneID:948369;Name=YP_026274.1;experiment=N-terminus verified by Edman degradation: PMID 7783627%2C9298646;gbkey=CDS;gene=typA;product=GTP-binding protein;protein_id=YP_026274.1;transl_table=11	4058407	1402	4060230
1350928	-	ccgcgaaggagctgaactggcattcAcctaccagaacgacaaactgaaagg	11.758	0.217	54	fabI	enoyl-	ID=cds1272;Parent=gene-b1288;Dbxref=ASAP:ABE-0004327,UniProtKB/Swiss-Prot:P0AEK4,Genbank:NP_415804.1,EcoGene:EG11528,GeneID:945870;Name=NP_415804.1;Note=enoyl-[acyl-carrier-protein] reductase (NADH);Ontology_term=GO:0005737;gbkey=CDS;gene=fabI;go_component=cytoplasm|0005737||;product=enoyl-[acyl-carrier-protein] reductase%2C NADH-dependent;protein_id=NP_415804.1;transl_table=11	1350251	112	1351039
4477613	-	gtgctgactttatctataccgatgtGtgggtgtcgatgggggaagcaaaag	5.084	0.093	54	argI	ornithine carbamoyltransferase 1	ID=cds4169;Parent=gene-b4254;Dbxref=ASAP:ABE-0013927,UniProtKB/Swiss-Prot:P04391,Genbank:NP_418675.1,EcoGene:EG10069,GeneID:948774;Name=NP_418675.1;Ontology_term=GO:0005737,GO:0006526;gbkey=CDS;gene=argI;go_component=cytoplasm|0005737||;go_process=arginine biosynthetic process|0006526||;product=ornithine carbamoyltransferase 1;protein_id=NP_418675.1;transl_table=11	4477307	699	4478311
289335	-	caggcggaaaaccggatgcatacgaTtaaggcggtgatgatggcaacgctt	1.659	0.031	53	argF	ornithine carbamoyltransferase 2	ID=cds267;Parent=gene-b0273;Dbxref=ASAP:ABE-0000939,UniProtKB/Swiss-Prot:P06960,Genbank:NP_414807.1,EcoGene:EG10067,GeneID:944844;Name=NP_414807.1;Note=ornithine carbamoyltransferase 2%2C chain F;Ontology_term=GO:0005737,GO:0006526;gbkey=CDS;gene=argF;go_component=cytoplasm|0005737||;go_process=arginine biosynthetic process|0006526||;product=ornithine carbamoyltransferase 2%2C chain F%3B CP4-6 pr…	289301	971	290305
771782	+	tctgatggccttcttcctcgaatccAcctttgtaggtctgttcttcttcgg	9.871	0.186	53	cydA	cytochrome d terminal oxidase	ID=cds720;Parent=gene-b0733;Dbxref=ASAP:ABE-0002499,UniProtKB/Swiss-Prot:P0ABJ9,Genbank:NP_415261.2,EcoGene:EG10173,GeneID:945341;Name=NP_415261.2;Note=cytochrome d terminal oxidase%2C polypeptide subunit I;Ontology_term=GO:0009274,GO:0019866;experiment=N-terminus verified by Edman degradation: PMID 10428033;gbkey=CDS;gene=cydA;go_component=peptidoglycan-based cell wall|0009274||,organelle inner …	771458	325	773026
1920953	+	ttacgtcctggtggtacgctggtttActcgacctgtaccttaaaccaggaa	3.344	0.062	53	rsmF	16S rRNA m	ID=cds1826;Parent=gene-b1835;Dbxref=ASAP:ABE-0006106,UniProtKB/Swiss-Prot:P76273,Genbank:NP_416349.2,EcoGene:EG14023,GeneID:946348;Name=NP_416349.2;Ontology_term=GO:0005737,GO:0009451;gbkey=CDS;gene=rsmF;go_component=cytoplasm|0005737||;go_process=RNA modification|0009451||;product=16S rRNA m(5)C1407 methyltransferase%2C SAM-dependent;protein_id=NP_416349.2;transl_table=11	1920223	731	1921662
2426473	-	aaaacgtcagcaagaaatagccttcAccgacaaactgtacgctgccgattc	1.672	0.031	53	hisJ	histidine ABC transporter periplasmic binding protein	ID=cds2293;Parent=gene-b2309;Dbxref=ASAP:ABE-0007617,UniProtKB/Swiss-Prot:P0AEU0,Genbank:NP_416812.1,EcoGene:EG12124,GeneID:945309;Name=NP_416812.1;Note=histidine-binding periplasmic protein of high-affinity histidine transport system%3B periplasmic-binding component of ABC superfamily;Ontology_term=GO:0042597,GO:0000105;gbkey=CDS;gene=hisJ;go_component=periplasmic space|0042597||;go_process=hist…	2426006	316	2426788
3072447	-	ggcgcaaaagtgatggtaacttcccAcctgggtcgtcctaccgaaggcgag	3.331	0.062	53	pgk	phosphoglycerate kinase	ID=cds2882;Parent=gene-b2926;Dbxref=ASAP:ABE-0009605,UniProtKB/Swiss-Prot:P0A799,Genbank:NP_417401.1,EcoGene:EG10703,GeneID:947414;Name=NP_417401.1;Ontology_term=GO:0005737,GO:0006096,GO:0006094;gbkey=CDS;gene=pgk;go_component=cytoplasm|0005737||;go_process=glycolysis|0006096||,gluconeogenesis|0006094||;product=phosphoglycerate kinase;protein_id=NP_417401.1;transl_table=11	3071459	176	3072622
3080339	-	cggtggcttcctgccgtacacctccAccttcctgatgttcgtggaatacgc	4.949	0.093	53	tktA	transketolase 1	ID=cds2890;Parent=gene-b2935;Dbxref=ASAP:ABE-0009625,UniProtKB/Swiss-Prot:P27302,Genbank:YP_026188.1,EcoGene:EG11427,GeneID:947420;Name=YP_026188.1;Note=transketolase 1 isozyme;Ontology_term=GO:0016052,GO:0009052,GO:0015949;experiment=N-terminus verified by Edman degradation: PMID 1537815;gbkey=CDS;gene=tktA;go_process=carbohydrate catabolic process|0016052||,pentose-phosphate shunt%2C non-oxidat…	3079644	1297	3081635
3081191	-	gggccacgacattgtcgaccactacAcctacgccttcatgggcgacggctg	8.279	0.155	53	tktA	transketolase 1	ID=cds2890;Parent=gene-b2935;Dbxref=ASAP:ABE-0009625,UniProtKB/Swiss-Prot:P27302,Genbank:YP_026188.1,EcoGene:EG11427,GeneID:947420;Name=YP_026188.1;Note=transketolase 1 isozyme;Ontology_term=GO:0016052,GO:0009052,GO:0015949;experiment=N-terminus verified by Edman degradation: PMID 1537815;gbkey=CDS;gene=tktA;go_process=carbohydrate catabolic process|0016052||,pentose-phosphate shunt%2C non-oxidat…	3079644	445	3081635
3318916	+	tcagtgtggcgcatttcataacaccAccggcggcctgacctatttcaacac	1.645	0.031	53	argG	argininosuccinate synthetase	ID=cds3117;Parent=gene-b3172;Dbxref=ASAP:ABE-0010428,UniProtKB/Swiss-Prot:P0A6E4,Genbank:NP_417640.1,EcoGene:EG10068,GeneID:947590;Name=NP_417640.1;Ontology_term=GO:0005737,GO:0006526;gbkey=CDS;gene=argG;go_component=cytoplasm|0005737||;go_process=arginine biosynthetic process|0006526||;product=argininosuccinate synthetase;protein_id=NP_417640.1;transl_table=11	3318637	280	3319980
3489622	-	agtgaaagcggtgatggatgatcacAcctgtgcggtggtggttgagccgat	6.594	0.124	53	argD	bifunctional acetylornithine aminotransferase and succinyldiaminopimelate aminotransferase	ID=cds3297;Parent=gene-b3359;Dbxref=ASAP:ABE-0010976,UniProtKB/Swiss-Prot:P18335,Genbank:NP_417818.1,EcoGene:EG10066,GeneID:947864;Name=NP_417818.1;Note=acetylornithine delta-aminotransferase;Ontology_term=GO:0005737,GO:0006526,GO:0009089;gbkey=CDS;gene=argD;go_component=cytoplasm|0005737||;go_process=arginine biosynthetic process|0006526||,lysine biosynthetic process via diaminopimelate|0009089|…	3488960	559	3490180
4168193	+	cgtaggggaacctgcggttggatcaCctccttaccttaaagaagcgtactt	41.37	0.774	53	rrsB	16S ribosomal RNA of rrnB operon	ID=rna154;Parent=gene-b3968;Dbxref=ASAP:ABE-0012991,EcoGene:EG30085,GeneID:948466;gbkey=rRNA;gene=rrsB;product=16S ribosomal RNA of rrnB operon	4166659	1535	4168200
1716397	-	cgtttaccgcttcctgaagttcttcAcctttatgagcattgaagagatcaa	6.459	0.124	52	tyrS	tyrosyl-tRNA synthetase	ID=cds1626;Parent=gene-b1637;Dbxref=ASAP:ABE-0005477,UniProtKB/Swiss-Prot:P0AGJ9,Genbank:NP_416154.1,EcoGene:EG11043,GeneID:948855;Name=NP_416154.1;Note=tyrosine tRNA synthetase;Ontology_term=GO:0005737,GO:0006418;gbkey=CDS;gene=tyrS;go_component=cytoplasm|0005737||;go_process=tRNA aminoacylation for protein translation|0006418||;product=tyrosyl-tRNA synthetase;protein_id=NP_416154.1;transl_table…	1715948	826	1717222
4326695	-	ctgcccaaaatgcaactccgaatacAcctacgaagataacggcatgtacat	6.499	0.124	52	yjdM	zinc-ribbon family protein	ID=cds4024;Parent=gene-b4108;Dbxref=ASAP:ABE-0013451,UniProtKB/Swiss-Prot:P0AFJ1,Genbank:NP_418532.1,EcoGene:EG10711,GeneID:948621;Name=NP_418532.1;gbkey=CDS;gene=yjdM;product=zinc-ribbon family protein;protein_id=NP_418532.1;transl_table=11	4326399	40	4326734
1077193	-	tcgcctgctggaaaacggtgctaacAcctcgtttgttaaccgtattgccga	1.591	0.031	51	putA	fused DNA-binding transcriptional regulator/proline dehydrogenase/pyrroline-5-carboxylate dehydrogenase	ID=cds996;Parent=gene-b1014;Dbxref=ASAP:ABE-0003424,UniProtKB/Swiss-Prot:P09546,Genbank:NP_415534.1,EcoGene:EG10801,GeneID:945600;Name=NP_415534.1;Note=proline dehydrogenase%2C P5C dehydrogenase;Ontology_term=GO:0005737,GO:0009063,GO:0006350,GO:0016564;gbkey=CDS;gene=putA;go_component=cytoplasm|0005737||;go_function=transcription repressor activity|0016564||;go_process=cellular amino acid catabol…	1074920	1690	1078882
212216	+	cgatccatacacgcaaaaacgcttcAccttctttaacgatccggacgggct	1.564	0.031	50	yaeR	putative lyase	ID=cds181;Parent=gene-b0187;Dbxref=ASAP:ABE-0000635,UniProtKB/Swiss-Prot:P52096,Genbank:NP_414729.4,EcoGene:EG13224,GeneID:944875;Name=NP_414729.4;gbkey=CDS;gene=yaeR;product=putative lyase;protein_id=NP_414729.4;transl_table=11	211877	340	212266
2114123	-	gaacgcggtcgaaaaccacttcgacAcctcttatgagttagaatcactcct	3.115	0.062	50	wcaN	putative regulatory subunit for GalU	ID=cds2026;Parent=gene-b2042;Dbxref=ASAP:ABE-0006771,UniProtKB/Swiss-Prot:P0AAB6,Genbank:NP_416546.1,EcoGene:EG13578,GeneID:946560;Name=NP_416546.1;Ontology_term=GO:0005737,GO:0009226;gbkey=CDS;gene=wcaN;go_component=cytoplasm|0005737||;go_process=nucleotide-sugar biosynthetic process|0009226||;product=putative regulatory subunit for GalU;protein_id=NP_416546.1;transl_table=11	2113434	205	2114327
2403966	-	gcattgccgtaactaacctgcgtacAcctgacgagatttaatttgcgcctg	3.115	0.062	50	nuoB	NADH	ID=cds2271;Parent=gene-b2287;Dbxref=ASAP:ABE-0007551,UniProtKB/Swiss-Prot:P0AFC7,Genbank:NP_416790.1,EcoGene:EG12083,GeneID:946738;Name=NP_416790.1;Note=NADH dehydrogenase I chain B;Ontology_term=GO:0005737,GO:0009060,GO:0009061;experiment=N-terminus verified by Edman degradation: PMID 7607227%2C11997136;gbkey=CDS;gene=nuoB;go_component=cytoplasm|0005737||;go_process=aerobic respiration|0009060||…	2403951	648	2404613
3086716	+	taggtgatattaaatatggcaaaacAcctttttacgtccgagtccgtctct	1.578	0.031	50	metK	S-adenosylmethionine synthetase	ID=cds2896;Parent=gene-b2942;Dbxref=ASAP:ABE-0009650,UniProtKB/Swiss-Prot:P0A817,Genbank:NP_417417.1,EcoGene:EG10589,GeneID:945389;Name=NP_417417.1;Note=methionine adenosyltransferase 1 (AdoMet synthetase)%3B methyl and propylamine donor%2C corepressor of met genes;Ontology_term=GO:0005737,GO:0006556;gbkey=CDS;gene=metK;go_component=cytoplasm|0005737||;go_process=S-adenosylmethionine biosynthetic…	3086706	11	3087860
3178325	+	acagctaggtttaggtgcagattacAcctatagcaacggctaccgcgacgc	1.578	0.031	50	tolC	transport channel	ID=cds2984;Parent=gene-b3035;Dbxref=ASAP:ABE-0009965,UniProtKB/Swiss-Prot:P02930,Genbank:NP_417507.2,EcoGene:EG11009,GeneID:947521;Name=NP_417507.2;Note=outer membrane channel%3B specific tolerance to colicin E1%3B segregation of daughter chromosomes;Ontology_term=GO:0009274,GO:0009279;gbkey=CDS;gene=tolC;go_component=peptidoglycan-based cell wall|0009274||,cell outer membrane|0009279||;product=t…	3178115	211	3179596
133976	+	ggcggacggtgcaacggtggtttccAcctctacccgtaacttcccgaaccg	10.774	0.217	49	acnB	aconitate hydratase 2	ID=cds113;Parent=gene-b0118;Dbxref=ASAP:ABE-0000411,UniProtKB/Swiss-Prot:P36683,Genbank:NP_414660.1,EcoGene:EG12316,GeneID:944864;Name=NP_414660.1;Note=aconitate hydrase B;Ontology_term=GO:0006099,GO:0009060,GO:0009061;experiment=N-terminus verified by Edman degradation: PMID 8932712%2C9298646%2C12473114;gbkey=CDS;gene=acnB;go_process=tricarboxylic acid cycle|0006099||,aerobic respiration|0009060…	131615	2362	134212
1270235	+	tcacggcagcctgacgcccgttttcAccttacttccggttacgccaccagc	1.524	0.031	49			ND	0	0	0
1850800	-	tatatacgtgaggcagggggagcgcAcctgatactatgcggataaggaaat	3.074	0.062	49			ND	0	0	0
2949794	+	cgctgtttcagtcactggcgagagcTttaacctgacctcggaagagattgc	1.524	0.031	49	argA	amino acid N-acetyltransferase and inactive acetylglutamate kinase	ID=cds2777;Parent=gene-b2818;Dbxref=ASAP:ABE-0009245,UniProtKB/Swiss-Prot:P0A6C5,Genbank:NP_417295.1,EcoGene:EG10063,GeneID:947289;Name=NP_417295.1;Note=N-acetylglutamate synthase%3B amino acid acetyltransferase;Ontology_term=GO:0005737,GO:0006526;gbkey=CDS;gene=argA;go_component=cytoplasm|0005737||;go_process=arginine biosynthetic process|0006526||;product=amino acid N-acetyltransferase and inac…	2949242	553	2950573
54324	-	ggcttacgatggactgaactacaacAcctatcgtaaccagatccgcaaaga	1.51	0.031	48	surA	peptidyl-prolyl cis-trans isomerase	ID=cds51;Parent=gene-b0053;Dbxref=ASAP:ABE-0000180,UniProtKB/Swiss-Prot:P0ABZ6,Genbank:NP_414595.1,EcoGene:EG10985,GeneID:944812;Name=NP_414595.1;Note=survival protein;Ontology_term=GO:0009279,GO:0006457;gbkey=CDS;gene=surA;go_component=cell outer membrane|0009279||;go_process=protein folding|0006457||;product=peptidyl-prolyl cis-trans isomerase (PPIase);protein_id=NP_414595.1;transl_table=11	53416	379	54702
951441	-	gaagcatccatcgaaggtggtcagcAcctgaacgttaacgtgatgaaccgt	23.773	0.495	48	pflB	formate C-acetyltransferase 1	ID=cds883;Parent=gene-b0903;Dbxref=ASAP:ABE-0003071,UniProtKB/Swiss-Prot:P09373,Genbank:NP_415423.1,EcoGene:EG10701,GeneID:945514;Name=NP_415423.1;Note=formate acetyltransferase 1;Ontology_term=GO:0005737,GO:0009061,GO:0009063;gbkey=CDS;gene=pflB;go_component=cytoplasm|0005737||;go_process=anaerobic respiration|0009061||,cellular amino acid catabolic process|0009063||;product=formate C-acetyltran…	951272	2114	953554
2416733	+	cccggatctgaacaccggtaacaccAcctacaaagcggtacagcgttctgc	1.497	0.031	48	pta	phosphate acetyltransferase	ID=cds2281;Parent=gene-b2297;Dbxref=ASAP:ABE-0007582,UniProtKB/Swiss-Prot:P0A9M8,Genbank:NP_416800.1,EcoGene:EG20173,GeneID:946778;Name=NP_416800.1;Note=phosphotransacetylase;Ontology_term=GO:0016052,GO:0009063,GO:0042867,GO:0045733;gbkey=CDS;gene=pta;go_process=carbohydrate catabolic process|0016052||,cellular amino acid catabolic process|0009063||,pyruvate catabolic process|0042867||,acetate ca…	2414747	1987	2416891
2534690	+	tgctatcgtgggtaccggtagcgtcAcctctcaggtgaaaaatgacgacta	1.51	0.031	48	ptsI	PEP-protein phosphotransferase of PTS system	ID=cds2395;Parent=gene-b2416;Dbxref=ASAP:ABE-0007967,UniProtKB/Swiss-Prot:P08839,Genbank:NP_416911.1,EcoGene:EG10789,GeneID:946879;Name=NP_416911.1;Note=PEP-protein phosphotransferase system enzyme I;Ontology_term=GO:0016052;experiment=N-terminus verified by Edman degradation: PMID 9298646;gbkey=CDS;gene=ptsI;go_process=carbohydrate catabolic process|0016052||;product=PEP-protein phosphotransfera…	2534066	625	2535793
289405	-	gttcgatctgcacggcgggatggagGtgacggacgaggtgtttgagtcggc	1.47	0.031	47	argF	ornithine carbamoyltransferase 2	ID=cds267;Parent=gene-b0273;Dbxref=ASAP:ABE-0000939,UniProtKB/Swiss-Prot:P06960,Genbank:NP_414807.1,EcoGene:EG10067,GeneID:944844;Name=NP_414807.1;Note=ornithine carbamoyltransferase 2%2C chain F;Ontology_term=GO:0005737,GO:0006526;gbkey=CDS;gene=argF;go_component=cytoplasm|0005737||;go_process=arginine biosynthetic process|0006526||;product=ornithine carbamoyltransferase 2%2C chain F%3B CP4-6 pr…	289301	901	290305
617888	+	cgacgctgtttgttgctgaacgcacActtcaggaaggtatgagtcccgaac	1.47	0.031	47	entF	enterobactin synthase multienzyme complex component	ID=cds583;Parent=gene-b0586;Dbxref=ASAP:ABE-0002021,UniProtKB/Swiss-Prot:P11454,Genbank:NP_415118.1,EcoGene:EG10264,GeneID:945184;Name=NP_415118.1;Note=ATP-dependent serine activating enzyme (may be part of enterobactin synthase as component F);Ontology_term=GO:0005737,GO:0009239,GO:0015937,GO:0019184,GO:0006826;experiment=N-terminus verified by Edman degradation: PMID 1826089%2C2974033;gbkey=CDS…	614157	3732	618038
1249878	-	acgtaatttaattggcgcgtactgcAcctcactggatatgaccggtttctc	5.947	0.124	47	dhaK	dihydroxyacetone kinase	ID=cds1180;Parent=gene-b1200;Dbxref=ASAP:ABE-0004029,UniProtKB/Swiss-Prot:P76015,Genbank:NP_415718.6,EcoGene:EG13901,GeneID:945747;Name=NP_415718.6;gbkey=CDS;gene=dhaK;product=dihydroxyacetone kinase%2C PTS-dependent%2C dihydroxyacetone-binding subunit;protein_id=NP_415718.6;transl_table=11	1249768	961	1250838
2036516	+	gattggctatatgccgggtcatctcAcctggtacttcggcgaagaactgaa	2.94	0.062	47	hchA	glyoxalase III and Hsp31 molecular chaperone	ID=cds1951;Parent=gene-b1967;Dbxref=ASAP:ABE-0006529,UniProtKB/Swiss-Prot:P31658,Genbank:NP_416476.1,EcoGene:EG11755,GeneID:946481;Name=NP_416476.1;gbkey=CDS;gene=hchA;product=glyoxalase III and Hsp31 molecular chaperone;protein_id=NP_416476.1;transl_table=11	2035835	682	2036686
3318579	+	gaaaactcatttattttgcataaaaAttcagtgagagcggaaatccaggct	5.852	0.124	47			ND	0	0	0
4277425	-	ttaacttgaggaattatactccccaAcagatgaattaacgaactgaacact	1.47	0.031	47			ND	0	0	0
199599	+	gtactctatgggtgaacatccgagcAcctctgatcaggataacagcttcaa	5.798	0.124	46	bamA	BamABCDE complex OM biogenesis outer membrane pore-forming assembly factor	ID=cds171;Parent=gene-b0177;Dbxref=ASAP:ABE-0000605,UniProtKB/Swiss-Prot:P0A940,Genbank:NP_414719.1,EcoGene:EG12676,GeneID:944870;Name=NP_414719.1;Note=putative outer membrane antigen;Ontology_term=GO:0009274,GO:0009279;gbkey=CDS;gene=bamA;go_component=peptidoglycan-based cell wall|0009274||,cell outer membrane|0009279||;product=BamABCDE complex OM biogenesis outer membrane pore-forming assembly …	197928	1672	200360
289682	-	cggagtgcagcgcgctggcggagaaGcacggcgggaaaattactctgacgg	1.429	0.031	46	argF	ornithine carbamoyltransferase 2	ID=cds267;Parent=gene-b0273;Dbxref=ASAP:ABE-0000939,UniProtKB/Swiss-Prot:P06960,Genbank:NP_414807.1,EcoGene:EG10067,GeneID:944844;Name=NP_414807.1;Note=ornithine carbamoyltransferase 2%2C chain F;Ontology_term=GO:0005737,GO:0006526;gbkey=CDS;gene=argF;go_component=cytoplasm|0005737||;go_process=arginine biosynthetic process|0006526||;product=ornithine carbamoyltransferase 2%2C chain F%3B CP4-6 pr…	289301	624	290305
289693	-	gagcctggtggcggagtgcagcgcgCtggcggagaagcacggcgggaaaat	1.429	0.031	46	argF	ornithine carbamoyltransferase 2	ID=cds267;Parent=gene-b0273;Dbxref=ASAP:ABE-0000939,UniProtKB/Swiss-Prot:P06960,Genbank:NP_414807.1,EcoGene:EG10067,GeneID:944844;Name=NP_414807.1;Note=ornithine carbamoyltransferase 2%2C chain F;Ontology_term=GO:0005737,GO:0006526;gbkey=CDS;gene=argF;go_component=cytoplasm|0005737||;go_process=arginine biosynthetic process|0006526||;product=ornithine carbamoyltransferase 2%2C chain F%3B CP4-6 pr…	289301	613	290305
881357	+	cgccattcataaagagaaagagttcAccttcaacaaaattcgtcagcctaa	4.342	0.093	46	dacC	D-alanyl-D-alanine carboxypeptidase	ID=cds820;Parent=gene-b0839;Dbxref=ASAP:ABE-0002860,UniProtKB/Swiss-Prot:P08506,Genbank:NP_415360.1,EcoGene:EG10203,GeneID:945455;Name=NP_415360.1;Note=D-alanyl-D-alanine carboxypeptidase%3B penicillin-binding protein 6;Ontology_term=GO:0042597,GO:0042493;gbkey=CDS;gene=dacC;go_component=periplasmic space|0042597||;go_process=response to drug|0042493||;product=D-alanyl-D-alanine carboxypeptidase%…	880727	631	881929
1146295	-	acgcaaagccagcggcaatatcgtcAccttctatactggactggcgttgtt	1.443	0.031	46	yceF	m	ID=cds1064;Parent=gene-b1087;Dbxref=ASAP:ABE-0003678,UniProtKB/Swiss-Prot:P0A729,Genbank:NP_415605.2,EcoGene:EG11438,GeneID:945631;Name=NP_415605.2;gbkey=CDS;gene=yceF;product=m(7)GTP pyrophosphatase;protein_id=NP_415605.2;transl_table=11	1146011	301	1146595
1248374	-	ttggtgaaacggaggaagtcgctccAcctactctgcgtcccgttccgcctg	1.443	0.031	46	dhaM	putative dihydroxyacetone-specific PTS enzymes	ID=cds1178;Parent=gene-b1198;Dbxref=ASAP:ABE-0004024,UniProtKB/Swiss-Prot:P37349,Genbank:NP_415716.4,EcoGene:EG12399,GeneID:945749;Name=NP_415716.4;Note=PTS hybrid protein;gbkey=CDS;gene=dhaM;product=putative dihydroxyacetone-specific PTS enzymes: HPr%2C EI components;protein_id=NP_415716.4;transl_table=11	1247696	741	1249114
2306792	-	ttaccgttgatgccgcgcaaatctcAcctgcaataaagcgactaaaagtaa	2.886	0.062	46			ND	0	0	0
2800666	-	gcgcgatgatacgcgtcgggttgtcTctctgttgatacagagatactagat	1.429	0.031	46			ND	0	0	0
3356465	+	ctaccgcgcagatacgctggatatcAcctttgacgtcactaaaaccacgct	1.456	0.031	46	gltB	glutamate synthase	ID=cds3156;Parent=gene-b3212;Dbxref=ASAP:ABE-0010545,UniProtKB/Swiss-Prot:P09831,Genbank:NP_417679.2,EcoGene:EG10403,GeneID:947724;Name=NP_417679.2;Ontology_term=GO:0006537,GO:0006807;gbkey=CDS;gene=gltB;go_process=glutamate biosynthetic process|0006537||,nitrogen compound metabolic process|0006807||;product=glutamate synthase%2C large subunit;protein_id=NP_417679.2;transl_table=11	3354725	1741	3359185
3374445	-	ttgattcgcaaaccgaagattcttcAcctgcaattggtcgcaacttgcgta	1.443	0.031	46	nanR	sialic acid-inducible nan operon repressor	ID=cds3170;Parent=gene-b3226;Dbxref=ASAP:ABE-0010584,UniProtKB/Swiss-Prot:P0A8W0,Genbank:NP_417693.3,EcoGene:EG12817,GeneID:945468;Name=NP_417693.3;Ontology_term=GO:0006350,GO:0016564;gbkey=CDS;gene=nanR;go_function=transcription repressor activity|0016564||;go_process=transcription|0006350||;product=sialic acid-inducible nan operon repressor;protein_id=NP_417693.3;transl_table=11	3373698	45	3374489
4156855	+	caaaataaggaaacagagttatggcActttggggcgggcgttttacccagg	2.872	0.062	46	argH	argininosuccinate lyase	ID=cds3886;Parent=gene-b3960;Dbxref=ASAP:ABE-0012969,UniProtKB/Swiss-Prot:P11447,Genbank:NP_418395.1,EcoGene:EG11223,GeneID:948463;Name=NP_418395.1;Ontology_term=GO:0005737,GO:0006526;gbkey=CDS;gene=argH;go_component=cytoplasm|0005737||;go_process=arginine biosynthetic process|0006526||;product=argininosuccinate lyase;protein_id=NP_418395.1;transl_table=11	4156850	6	4158223
4159461	-	cactattgagtacttcgtcaacaccAcctttaactacccgacgatggcgga	1.429	0.031	46	sthA	pyridine nucleotide transhydrogenase	ID=cds3888;Parent=gene-b3962;Dbxref=ASAP:ABE-0012975,UniProtKB/Swiss-Prot:P27306,Genbank:NP_418397.2,EcoGene:EG11428,GeneID:948461;Name=NP_418397.2;Ontology_term=GO:0005737,GO:0009226;gbkey=CDS;gene=sthA;go_component=cytoplasm|0005737||;go_process=nucleotide-sugar biosynthetic process|0009226||;product=pyridine nucleotide transhydrogenase%2C soluble;protein_id=NP_418397.2;transl_table=11	4159390	1330	4160790
658844	+	tgtttttttactcggcgcttgattcAccttgttacagattgctattgtgtg	1.402	0.031	45			ND	0	0	0
1188735	-	ggtcgccccactgctggacaatctcAcctcagcgctgaacaaagtgtatca	1.416	0.031	45	phoQ	sensory histidine kinase in two-component regulatory system with PhoP	ID=cds1106;Parent=gene-b1129;Dbxref=ASAP:ABE-0003805,UniProtKB/Swiss-Prot:P23837,Genbank:NP_415647.1,EcoGene:EG10732,GeneID:946326;Name=NP_415647.1;Note=sensor protein PhoQ;Ontology_term=GO:0009274,GO:0019866,GO:0006464;gbkey=CDS;gene=phoQ;go_component=peptidoglycan-based cell wall|0009274||,organelle inner membrane|0019866||;go_process=protein modification process|0006464||;product=sensory histi…	1188316	1042	1189776
1877458	-	gttcaaccccttctcagccagaagcAcctaaaccgccgcagattggtatgg	1.402	0.031	45	yoaF	DUF333 family outer membrane lipoprotein	ID=cds1781;Parent=gene-b1793;Dbxref=ASAP:ABE-0005966,UniProtKB/Swiss-Prot:P64493,Genbank:NP_416307.1,EcoGene:EG14304,GeneID:946310;Name=NP_416307.1;gbkey=CDS;gene=yoaF;product=DUF333 family outer membrane lipoprotein;protein_id=NP_416307.1;transl_table=11	1877278	75	1877532
1935599	-	cagatgcgcgacatgatccagaaccAcctgctgcaaattctttgcatgatt	1.402	0.031	45	zwf	glucose-6-phosphate 1-dehydrogenase	ID=cds1843;Parent=gene-b1852;Dbxref=ASAP:ABE-0006171,UniProtKB/Swiss-Prot:P0AC53,Genbank:NP_416366.1,EcoGene:EG11221,GeneID:946370;Name=NP_416366.1;Ontology_term=GO:0005737,GO:0016052,GO:0009051;gbkey=CDS;gene=zwf;go_component=cytoplasm|0005737||;go_process=carbohydrate catabolic process|0016052||,pentose-phosphate shunt%2C oxidative branch|0009051||;product=glucose-6-phosphate 1-dehydrogenase;pr…	1934839	716	1936314
3309709	-	tctgacattttgggcgacgaagatcAcctgggcgatatggacttcaaagtt	5.704	0.124	45	pnp	polynucleotide phosphorylase/polyadenylase	ID=cds3110;Parent=gene-b3164;Dbxref=ASAP:ABE-0010397,UniProtKB/Swiss-Prot:P05055,Genbank:NP_417633.4,EcoGene:EG10743,GeneID:947672;Name=NP_417633.4;Note=polynucleotide phosphorylase%3B cytidylate kinase activity;Ontology_term=GO:0005737,GO:0006401;experiment=N-terminus verified by Edman degradation: PMID 9298646;gbkey=CDS;gene=pnp;go_component=cytoplasm|0005737||;go_process=RNA catabolic process|…	3309033	1460	3311168
3319028	+	gtgaatatctggggtgacggtagcaCctacaaaggaaacgatatcgaacgt	1.416	0.031	45	argG	argininosuccinate synthetase	ID=cds3117;Parent=gene-b3172;Dbxref=ASAP:ABE-0010428,UniProtKB/Swiss-Prot:P0A6E4,Genbank:NP_417640.1,EcoGene:EG10068,GeneID:947590;Name=NP_417640.1;Ontology_term=GO:0005737,GO:0006526;gbkey=CDS;gene=argG;go_component=cytoplasm|0005737||;go_process=arginine biosynthetic process|0006526||;product=argininosuccinate synthetase;protein_id=NP_417640.1;transl_table=11	3318637	392	3319980
3814001	+	ggaatttccgctcccgacttatgccAcctctggctctgccggacttgacct	1.416	0.031	45	dut	deoxyuridinetriphosphatase	ID=cds3586;Parent=gene-b3640;Dbxref=ASAP:ABE-0011899,UniProtKB/Swiss-Prot:P06968,Genbank:NP_418097.1,EcoGene:EG10251,GeneID:948607;Name=NP_418097.1;Ontology_term=GO:0015949;gbkey=CDS;gene=dut;go_process=nucleobase%2C nucleoside and nucleotide interconversion|0015949||;product=deoxyuridinetriphosphatase;protein_id=NP_418097.1;transl_table=11	3813932	70	3814387
3894244	+	tagcccacacgcgcccgataaccacAccttttccagcaatgaatcgctatg	1.416	0.031	45	yieE	phosphopantetheinyl transferase superfamily protein	ID=cds3660;Parent=gene-b3712;Dbxref=ASAP:ABE-0012144,UniProtKB/Swiss-Prot:P0ADM8,Genbank:NP_418168.2,EcoGene:EG11722,GeneID:948226;Name=NP_418168.2;gbkey=CDS;gene=yieE;product=phosphopantetheinyl transferase superfamily protein;protein_id=NP_418168.2;transl_table=11	3893881	364	3894630
4019672	+	ggcaggaattgaaagtctgctcaacAccttcctgtatcgctcacccgcgct	1.402	0.031	45	ubiJ	aerobic ubiquinone synthesis protein	ID=cds3769;Parent=gene-b3834;Dbxref=ASAP:ABE-0012536,UniProtKB/Swiss-Prot:P0ADP7,Genbank:NP_418278.1,EcoGene:EG11474,GeneID:948915;Name=NP_418278.1;gbkey=CDS;gene=ubiJ;product=aerobic ubiquinone synthesis protein%2C SCP2 family protein;protein_id=NP_418278.1;transl_table=11	4019624	49	4020229
1296812	-	atctctgaaaacgttggtccgaaacAcctgatcaacaagaaaaccgttgct	1.375	0.031	44	adhE	fused acetaldehyde-CoA dehydrogenase/iron-dependent alcohol dehydrogenase/pyruvate-formate lyase deactivase	ID=cds1220;Parent=gene-b1241;Dbxref=ASAP:ABE-0004164,UniProtKB/Swiss-Prot:P0A9Q7,Genbank:NP_415757.1,EcoGene:EG10031,GeneID:945837;Name=NP_415757.1;Note=CoA-linked acetaldehyde dehydrogenase and iron-dependent alcohol dehydrogenase%3B pyruvate-formate-lyase deactivase;Ontology_term=GO:0006113;gbkey=CDS;gene=adhE;go_process=fermentation|0006113||;product=fused acetaldehyde-CoA dehydrogenase/iron-d…	1295446	1310	1298121
848562	-	ctggacatccacaacgttcaggatcAcctgaaagaactggctgaccgttac	2.724	0.062	43	dps	Fe-binding and storage protein	ID=cds793;Parent=gene-b0812;Dbxref=ASAP:ABE-0002776,UniProtKB/Swiss-Prot:P0ABT2,Genbank:NP_415333.1,EcoGene:EG11415,GeneID:945101;Name=NP_415333.1;Note=global regulator%2C starvation conditions;Ontology_term=GO:0005737,GO:0042594;gbkey=CDS;gene=dps;go_component=cytoplasm|0005737||;go_process=response to starvation|0042594||;product=Fe-binding and storage protein%3B stress-inducible DNA-binding pr…	848408	350	848911
925964	+	ggcgtgctccttcagccactcggacAcctcaccaaattgttttgctaccaa	1.335	0.031	43			ND	0	0	0
1161143	-	taactatatggttgatggtatccccAcctattttgaatcgcgctggaatct	5.367	0.124	43	fhuE	ferric-rhodotorulic acid outer membrane transporter	ID=cds1079;Parent=gene-b1102;Dbxref=ASAP:ABE-0003724,UniProtKB/Swiss-Prot:P16869,Genbank:NP_415620.1,EcoGene:EG10306,GeneID:945649;Name=NP_415620.1;Note=outer membrane receptor for ferric iron uptake;Ontology_term=GO:0009274,GO:0009279,GO:0006826;gbkey=CDS;gene=fhuE;go_component=peptidoglycan-based cell wall|0009274||,cell outer membrane|0009279||;go_process=iron ion transport|0006826||;product=f…	1159362	409	1161551
1929879	-	ccactcaaaacgacaaactactttcAcctaaaatacccttatcacctgata	1.362	0.031	43			ND	0	0	0
2413582	+	ctttctggtttagccgaatgtttccAcctgcccgaagcacgtatcaaatgg	1.335	0.031	43	ackA	acetate kinase A and propionate kinase 2	ID=cds2280;Parent=gene-b2296;Dbxref=ASAP:ABE-0007579,UniProtKB/Swiss-Prot:P0A6A3,Genbank:NP_416799.1,EcoGene:EG10027,GeneID:946775;Name=NP_416799.1;Note=acetate kinase;Ontology_term=GO:0005737,GO:0016052,GO:0009063,GO:0042867,GO:0045733;gbkey=CDS;gene=ackA;go_component=cytoplasm|0005737||;go_process=carbohydrate catabolic process|0016052||,cellular amino acid catabolic process|0009063||,pyruvate …	2413470	113	2414672
2949211	+	cgaaaaaacagaataaaaatacactAatttcgaataatcatgcaaagaggt	1.335	0.031	43			ND	0	0	0
4165457	+	ctaccaaactgcaggacgggaatacAccttgtctggcagctacaccttctg	1.335	0.031	43	murI	glutamate racemase	ID=cds3893;Parent=gene-b3967;Dbxref=ASAP:ABE-0012989,UniProtKB/Swiss-Prot:P22634,Genbank:NP_418402.2,EcoGene:EG11204,GeneID:948467;Name=NP_418402.2;Note=glutamate racemase%2C required for biosynthesis of D-glutamate and peptidoglycan;Ontology_term=GO:0009274,GO:0009252;gbkey=CDS;gene=murI;go_component=peptidoglycan-based cell wall|0009274||;go_process=peptidoglycan biosynthetic process|0009252||;…	4165428	30	4166285
1051810	+	tattttttgtaaatcgacgatgatcAcctttgataacgtcgcgctgcaaat	5.326	0.124	42			ND	0	0	0
1737539	-	taaaaaaggagaaaacttgatgagcAccgaccttaaattttcactggtaac	3.924	0.093	42	ynhF	stress response membrane	ID=cds1647;Parent=gene-b4602;Dbxref=UniProtKB/Swiss-Prot:A5A618,Genbank:YP_001165321.1,EcoGene:EG14016,GeneID:5061505;Name=YP_001165321.1;gbkey=CDS;gene=ynhF;product=stress response membrane;protein_id=YP_001165321.1;transl_table=11	1737456	7	1737545
2578243	-	tggcctactcaccaggcgttgccgcAccttgtcttgaaatcgaaaaagacc	3.924	0.093	42	maeB	malic enzyme	ID=cds2442;Parent=gene-b2463;Dbxref=ASAP:ABE-0008111,UniProtKB/Swiss-Prot:P76558,Genbank:NP_416958.1,EcoGene:EG14193,GeneID:946947;Name=NP_416958.1;Note=putative multimodular enzyme;gbkey=CDS;gene=maeB;product=malic enzyme: putative oxidoreductase/phosphotransacetylase;protein_id=NP_416958.1;transl_table=11	2576098	135	2578377
2950157	+	gattcgtcgcgcaacaatcaacgatAttggcggtattctggagttgattcg	1.308	0.031	42	argA	amino acid N-acetyltransferase and inactive acetylglutamate kinase	ID=cds2777;Parent=gene-b2818;Dbxref=ASAP:ABE-0009245,UniProtKB/Swiss-Prot:P0A6C5,Genbank:NP_417295.1,EcoGene:EG10063,GeneID:947289;Name=NP_417295.1;Note=N-acetylglutamate synthase%3B amino acid acetyltransferase;Ontology_term=GO:0005737,GO:0006526;gbkey=CDS;gene=argA;go_component=cytoplasm|0005737||;go_process=arginine biosynthetic process|0006526||;product=amino acid N-acetyltransferase and inac…	2949242	916	2950573
3319662	+	ggcgttggtttgactcccaggcgctGatgctgcgtgactctctgcaacgct	2.656	0.062	42	argG	argininosuccinate synthetase	ID=cds3117;Parent=gene-b3172;Dbxref=ASAP:ABE-0010428,UniProtKB/Swiss-Prot:P0A6E4,Genbank:NP_417640.1,EcoGene:EG10068,GeneID:947590;Name=NP_417640.1;Ontology_term=GO:0005737,GO:0006526;gbkey=CDS;gene=argG;go_component=cytoplasm|0005737||;go_process=arginine biosynthetic process|0006526||;product=argininosuccinate synthetase;protein_id=NP_417640.1;transl_table=11	3318637	1026	3319980
3381826	+	agtagaagtgacgctcgataccagcAcctcttcgtcggccagcgctgaaat	1.308	0.031	42	degQ	serine endoprotease	ID=cds3178;Parent=gene-b3234;Dbxref=ASAP:ABE-0010609,UniProtKB/Swiss-Prot:P39099,Genbank:NP_417701.1,EcoGene:EG12612,GeneID:947812;Name=NP_417701.1;Note=serine endoprotease;gbkey=CDS;gene=degQ;product=serine endoprotease%2C periplasmic;protein_id=NP_417701.1;transl_table=11	3380743	1084	3382110
3481284	+	agttaacatagtctgaacatacggcAccttatgattgttttctcctcgtta	1.321	0.031	42			ND	0	0	0
3490187	-	catttgtttatgcgtaacagggtgaTcatgagatggcaattgaacaaacag	3.937	0.093	42			ND	0	0	0
4217487	+	agctgtggtggagcggatcaacaacAccttccgtcgtgccgatcagatcca	5.286	0.124	42	aceA	isocitrate lyase	ID=cds3929;Parent=gene-b4015;Dbxref=ASAP:ABE-0013128,UniProtKB/Swiss-Prot:P0A9G6,Genbank:NP_418439.1,EcoGene:EG10022,GeneID:948517;Name=NP_418439.1;Ontology_term=GO:0005737,GO:0006097;experiment=N-terminus verified by Edman degradation: PMID 3049537%2C10094700;gbkey=CDS;gene=aceA;go_component=cytoplasm|0005737||;go_process=glyoxylate cycle|0006097||;product=isocitrate lyase;protein_id=NP_418439.1…	4217109	379	4218413
432984	+	agggtaaaatagatttccgttaaccAcctggtcaggacgccgtatgcattg	2.576	0.062	41			ND	0	0	0
3164155	-	cgatgcgggttacggtttcgtctgcAcctttaacgatctggtggcgcgtaa	1.281	0.031	41	parC	DNA topoisomerase IV	ID=cds2968;Parent=gene-b3019;Dbxref=ASAP:ABE-0009916,UniProtKB/Swiss-Prot:P0AFI2,Genbank:NP_417491.1,EcoGene:EG10686,GeneID:947499;Name=NP_417491.1;Note=DNA topoisomerase IV subunit A;Ontology_term=GO:0005737,GO:0006261;gbkey=CDS;gene=parC;go_component=cytoplasm|0005737||;go_process=DNA-dependent DNA replication|0006261||;product=DNA topoisomerase IV%2C subunit A;protein_id=NP_417491.1;transl_tab…	3163715	1819	3165973
4161469	+	gttattattgcgggaacgctccggcAcctccgctgcgtttcgtgccgccgt	5.111	0.124	41	fabR	transcriptional repressor of fabA and fabB	ID=cds3889;Parent=gene-b3963;Dbxref=ASAP:ABE-0012979,UniProtKB/Swiss-Prot:P0ACU5,Genbank:NP_418398.2,EcoGene:EG11394,GeneID:948460;Name=NP_418398.2;gbkey=CDS;gene=fabR;product=transcriptional repressor of fabA and fabB;protein_id=NP_418398.2;transl_table=11	4161124	346	4161771
4184954	+	tacatgtacatgctgaaactgaaccAcctggtcgacgacaagatgcacgcg	3.83	0.093	41	rpoB	RNA polymerase	ID=cds3904;Parent=gene-b3987;Dbxref=ASAP:ABE-0013041,UniProtKB/Swiss-Prot:P0A8V2,Genbank:NP_418414.1,EcoGene:EG10894,GeneID:948488;Name=NP_418414.1;Ontology_term=GO:0005737,GO:0006350;experiment=N-terminus verified by Edman degradation: PMID 1095419%2C6266829;gbkey=CDS;gene=rpoB;go_component=cytoplasm|0005737||;go_process=transcription|0006350||;product=RNA polymerase%2C beta subunit;protein_id=N…	4181245	3710	4185273
261466	+	tatgaatacggcccggttgccgttcAccgtgatgacatgattacccgttaa	1.241	0.031	40	proB	gamma-glutamate kinase	ID=cds232;Parent=gene-b0242;Dbxref=ASAP:ABE-0000830,UniProtKB/Swiss-Prot:P0A7B5,Genbank:NP_414777.1,EcoGene:EG10768,GeneID:946425;Name=NP_414777.1;Ontology_term=GO:0005737,GO:0006561;experiment=N-terminus verified by Edman degradation: PMID 6089111;gbkey=CDS;gene=proB;go_component=cytoplasm|0005737||;go_process=proline biosynthetic process|0006561||;product=gamma-glutamate kinase;protein_id=NP_41…	260388	1079	261491
289421	-	agcagatggcgaaggagttcgatctGcacggcgggatggaggtgacggacg	1.268	0.031	40	argF	ornithine carbamoyltransferase 2	ID=cds267;Parent=gene-b0273;Dbxref=ASAP:ABE-0000939,UniProtKB/Swiss-Prot:P06960,Genbank:NP_414807.1,EcoGene:EG10067,GeneID:944844;Name=NP_414807.1;Note=ornithine carbamoyltransferase 2%2C chain F;Ontology_term=GO:0005737,GO:0006526;gbkey=CDS;gene=argF;go_component=cytoplasm|0005737||;go_process=arginine biosynthetic process|0006526||;product=ornithine carbamoyltransferase 2%2C chain F%3B CP4-6 pr…	289301	885	290305
427247	+	ccagcgtcaggggcgagaagtaccaCctttgaacgttgattaatattaata	2.522	0.062	40	tgt	tRNA-guanine transglycosylase	ID=cds398;Parent=gene-b0406;Dbxref=ASAP:ABE-0001413,UniProtKB/Swiss-Prot:P0A847,Genbank:NP_414940.1,EcoGene:EG10996,GeneID:949130;Name=NP_414940.1;Ontology_term=GO:0005737,GO:0009451;experiment=N-terminus verified by Edman degradation: PMID 8323579;gbkey=CDS;gene=tgt;go_component=cytoplasm|0005737||;go_process=RNA modification|0009451||;product=tRNA-guanine transglycosylase;protein_id=NP_414940.1…	426137	1111	427264
506548	-	tttcggattactgccagctcacctcAcctttcggttcataaacactcacat	1.268	0.031	40			ND	0	0	0
2269514	+	gacgccattaagtgatcgattaatcAccttttttgacaaatcactaccagg	3.762	0.093	40	lpxT	lipid A 1-diphosphate synthase	ID=cds2159;Parent=gene-b2174;Dbxref=ASAP:ABE-0007196,UniProtKB/Swiss-Prot:P76445,Genbank:NP_416679.4,EcoGene:EG14075,GeneID:946693;Name=NP_416679.4;gbkey=CDS;gene=lpxT;product=lipid A 1-diphosphate synthase%3B undecaprenyl pyrophosphate:lipid A 1-phosphate phosphotransferase;protein_id=NP_416679.4;transl_table=11	2268854	661	2269567
2686798	+	gtcactgccgcgctttaccgcgcacAcctggtatcgtcagccgagcgaagc	1.268	0.031	40	hmp	fused nitric oxide dioxygenase/dihydropteridine reductase 2	ID=cds2534;Parent=gene-b2552;Dbxref=ASAP:ABE-0008396,UniProtKB/Swiss-Prot:P24232,Genbank:NP_417047.1,EcoGene:EG10456,GeneID:947018;Name=NP_417047.1;Note=dihydropteridine reductase%2C ferrisiderophore reductase activity;experiment=N-terminus verified by Edman degradation: PMID 1601132%2C2034230%2C9298646%2C9724711;gbkey=CDS;gene=hmp;product=fused nitric oxide dioxygenase/dihydropteridine reductase…	2685835	964	2687025
3529072	+	cttgagcataccggtctggacgcacAccttgatttattactttccacccac	1.241	0.031	40	yrfG	GMP/IMP nucleotidase	ID=cds3336;Parent=gene-b3399;Dbxref=ASAP:ABE-0011092,UniProtKB/Swiss-Prot:P64636,Genbank:NP_417858.4,EcoGene:EG12928,GeneID:947904;Name=NP_417858.4;Note=putative phosphatase;gbkey=CDS;gene=yrfG;product=GMP/IMP nucleotidase;protein_id=NP_417858.4;transl_table=11	3528669	404	3529337
3881625	-	cgcccacgttggcgactttatcttcAcctccaaactggtggatggtcgctt	1.254	0.031	40	dnaN	DNA polymerase III	ID=cds3648;Parent=gene-b3701;Dbxref=ASAP:ABE-0012098,UniProtKB/Swiss-Prot:P0A988,Genbank:NP_418156.1,EcoGene:EG10242,GeneID:948218;Name=NP_418156.1;Note=DNA polymerase III%2C beta-subunit;Ontology_term=GO:0005737,GO:0006261;experiment=N-terminus verified by Edman degradation: PMID 9674428;gbkey=CDS;gene=dnaN;go_component=cytoplasm|0005737||;go_process=DNA-dependent DNA replication|0006261||;produ…	3881221	697	3882321
26009	+	ggggctgaaagtgggcgataaaaccAccttctcgttggagccagatgcggc	1.214	0.031	39	fkpB	FKBP-type peptidyl-prolyl cis-trans isomerase	ID=cds26;Parent=gene-b0028;Dbxref=ASAP:ABE-0000101,UniProtKB/Swiss-Prot:P0AEM0,Genbank:NP_414569.1,EcoGene:EG11080,GeneID:944807;Name=NP_414569.1;Ontology_term=GO:0005737,GO:0006457;gbkey=CDS;gene=fkpB;go_component=cytoplasm|0005737||;go_process=protein folding|0006457||;product=FKBP-type peptidyl-prolyl cis-trans isomerase (rotamase);protein_id=NP_414569.1;transl_table=11	25826	184	26275
196331	+	ggcgaatctcgacgtcgctcccgtcAccttactcatttgctctattgtcgc	1.214	0.031	39	cdsA	CDP-diglyceride synthase	ID=cds169;Parent=gene-b0175;Dbxref=ASAP:ABE-0000600,UniProtKB/Swiss-Prot:P0ABG1,Genbank:NP_414717.2,EcoGene:EG10139,GeneID:944876;Name=NP_414717.2;Note=CDP-diglyceride synthetase;Ontology_term=GO:0009274,GO:0019866,GO:0008654;gbkey=CDS;gene=cdsA;go_component=peptidoglycan-based cell wall|0009274||,organelle inner membrane|0019866||;go_process=phospholipid biosynthetic process|0008654||;product=CD…	195677	655	196534
209290	+	taaagtgaatatgctgcaatacagcAcctattccgttatctcgccggaagg	1.227	0.031	39	accA	acetyl-CoA carboxylase	ID=cds179;Parent=gene-b0185;Dbxref=ASAP:ABE-0000630,UniProtKB/Swiss-Prot:P0ABD5,Genbank:NP_414727.1,EcoGene:EG11647,GeneID:944895;Name=NP_414727.1;Note=acetylCoA carboxylase%2C carboxytransferase component%2C alpha subunit;Ontology_term=GO:0005737;gbkey=CDS;gene=accA;go_component=cytoplasm|0005737||;product=acetyl-CoA carboxylase%2C carboxytransferase%2C alpha subunit;protein_id=NP_414727.1;trans…	208621	670	209580
2353252	+	ccggcgaaactcaggcccttcatgcAcctgtcgtggttaatgccgctggga	1.227	0.031	39	glpA	anaerobic sn-glycerol-3-phosphate dehydrogenase	ID=cds2223;Parent=gene-b2241;Dbxref=ASAP:ABE-0007422,UniProtKB/Swiss-Prot:P0A9C0,Genbank:NP_416744.1,EcoGene:EG10391,GeneID:946713;Name=NP_416744.1;Note=sn-glycerol-3-phosphate dehydrogenase (anaerobic)%2C large subunit;Ontology_term=GO:0009274,GO:0019866,GO:0009061,GO:0006071;experiment=N-terminus verified by Edman degradation: PMID 3286606;gbkey=CDS;gene=glpA;go_component=peptidoglycan-based ce…	2352647	606	2354275
2465084	-	ttgacgtgctgttacaatcgcccacAcctaaacaggcggatacggtatcgt	6.095	0.155	39			ND	0	0	0
3319931	+	aaaactggcctgctttcctcctctgCcgcttcaggcgtgccgcaggtggag	1.214	0.031	39	argG	argininosuccinate synthetase	ID=cds3117;Parent=gene-b3172;Dbxref=ASAP:ABE-0010428,UniProtKB/Swiss-Prot:P0A6E4,Genbank:NP_417640.1,EcoGene:EG10068,GeneID:947590;Name=NP_417640.1;Ontology_term=GO:0005737,GO:0006526;gbkey=CDS;gene=argG;go_component=cytoplasm|0005737||;go_process=arginine biosynthetic process|0006526||;product=argininosuccinate synthetase;protein_id=NP_417640.1;transl_table=11	3318637	1295	3319980
3828029	-	aaagccggatgtgggacgcatgatcAcctcgttggtgctgattgaaactat	1.214	0.031	39	gltS	glutamate transporter	ID=cds3599;Parent=gene-b3653;Dbxref=ASAP:ABE-0011941,UniProtKB/Swiss-Prot:P0AER8,Genbank:NP_418110.1,EcoGene:EG10406,GeneID:948166;Name=NP_418110.1;Note=glutamate transport;Ontology_term=GO:0009274,GO:0019866,GO:0006537,GO:0006532;gbkey=CDS;gene=gltS;go_component=peptidoglycan-based cell wall|0009274||,organelle inner membrane|0019866||;go_process=glutamate biosynthetic process|0006537||,aspartat…	3827460	637	3828665
4141362	-	cagttcctcgaactggataaaaatcAcctcaaaggattgttgctcaaaagc	2.454	0.062	39	frwA	putative PTS enzyme	ID=cds3874;Parent=gene-b3947;Dbxref=ASAP:ABE-0012920,UniProtKB/Swiss-Prot:P32670,Genbank:YP_026278.1,EcoGene:EG11906,GeneID:948437;Name=YP_026278.1;Note=PEP-protein phosphotransferase system enzyme I;Ontology_term=GO:0016052;gbkey=CDS;gene=frwA;go_process=carbohydrate catabolic process|0016052||;product=putative PTS enzyme: Hpr%2C enzyme I and II components;protein_id=YP_026278.1;transl_table=11	4139720	860	4142221
4477645	-	gctgactgaagatgtcgcgaagggaGttgaaggtgctgactttatctatac	1.214	0.031	39	argI	ornithine carbamoyltransferase 1	ID=cds4169;Parent=gene-b4254;Dbxref=ASAP:ABE-0013927,UniProtKB/Swiss-Prot:P04391,Genbank:NP_418675.1,EcoGene:EG10069,GeneID:948774;Name=NP_418675.1;Ontology_term=GO:0005737,GO:0006526;gbkey=CDS;gene=argI;go_component=cytoplasm|0005737||;go_process=arginine biosynthetic process|0006526||;product=ornithine carbamoyltransferase 1;protein_id=NP_418675.1;transl_table=11	4477307	667	4478311
289419	-	cagatggcgaaggagttcgatctgcAcggcgggatggaggtgacggacgag	1.2	0.031	38	argF	ornithine carbamoyltransferase 2	ID=cds267;Parent=gene-b0273;Dbxref=ASAP:ABE-0000939,UniProtKB/Swiss-Prot:P06960,Genbank:NP_414807.1,EcoGene:EG10067,GeneID:944844;Name=NP_414807.1;Note=ornithine carbamoyltransferase 2%2C chain F;Ontology_term=GO:0005737,GO:0006526;gbkey=CDS;gene=argF;go_component=cytoplasm|0005737||;go_process=arginine biosynthetic process|0006526||;product=ornithine carbamoyltransferase 2%2C chain F%3B CP4-6 pr…	289301	887	290305
759571	+	gagttcgccggtaaacataaagaacAcctcggcacgggtgacgtgaaatac	1.2	0.031	38	sucA	2-oxoglutarate decarboxylase	ID=cds713;Parent=gene-b0726;Dbxref=ASAP:ABE-0002478,UniProtKB/Swiss-Prot:P0AFG3,Genbank:NP_415254.1,EcoGene:EG10979,GeneID:945303;Name=NP_415254.1;Note=2-oxoglutarate dehydrogenase (decarboxylase component);Ontology_term=GO:0006099;gbkey=CDS;gene=sucA;go_process=tricarboxylic acid cycle|0006099||;product=2-oxoglutarate decarboxylase%2C thiamine triphosphate-binding;protein_id=NP_415254.1;transl_t…	758706	866	761507
1471371	+	tgagtacaataatacagatgatttcAcctcactgatctataccggtggcga	1.2	0.031	38	ydbA		ID=cds1389;Parent=gene-b4492;Dbxref=ASAP:ABE-0004680,ASAP:ABE-0004694,ASAP:ABE-0285093,UniProtKB/Swiss-Prot:P33666,EcoGene:EG11307,GeneID:2847750;Note=pseudogene%2C autotransporter homolog~interrupted by IS2 and IS30;gbkey=CDS;gene=ydbA;pseudo=true;transl_table=11	1470517	855	1474013
2245510	-	ggggctgggcgacggcatttaaagcAccttctctgttgcaacttagccctg	3.573	0.093	38	cirA	colicin IA outer membrane receptor and translocator	ID=cds2139;Parent=gene-b2155;Dbxref=ASAP:ABE-0007126,UniProtKB/Swiss-Prot:P17315,Genbank:NP_416660.1,EcoGene:EG10155,GeneID:949042;Name=NP_416660.1;Note=ferric iron outer membrane transporter%2C TonB-dependent%3B surface receptor and translocator for colicin I;Ontology_term=GO:0009274,GO:0009279;gbkey=CDS;gene=cirA;go_component=peptidoglycan-based cell wall|0009274||,cell outer membrane|0009279||…	2244778	1260	2246769
3089193	+	tgtcggcctgaccaacgtacttgccAcctttatcgcaatcggccttgttga	1.187	0.031	38	galP	D-galactose transporter	ID=cds2897;Parent=gene-b2943;Dbxref=ASAP:ABE-0009654,UniProtKB/Swiss-Prot:P0AEP1,Genbank:NP_417418.1,EcoGene:EG12148,GeneID:947434;Name=NP_417418.1;Note=galactose-proton symport of transport system;Ontology_term=GO:0009274,GO:0019866,GO:0016052;gbkey=CDS;gene=galP;go_component=peptidoglycan-based cell wall|0009274||,organelle inner membrane|0019866||;go_process=carbohydrate catabolic process|0016…	3088284	910	3089678
3912633	-	cgtgcgtcgtaacagcctgatgatcAccttgtcacagtctggcgaaaccgc	2.387	0.062	38	glmS	L-glutamine	ID=cds3677;Parent=gene-b3729;Dbxref=ASAP:ABE-0012198,UniProtKB/Swiss-Prot:P17169,Genbank:NP_418185.1,EcoGene:EG10382,GeneID:948241;Name=NP_418185.1;Ontology_term=GO:0009274,GO:0005737,GO:0009243,GO:0009252,GO:0046349,GO:0042280;gbkey=CDS;gene=glmS;go_component=peptidoglycan-based cell wall|0009274||,cytoplasm|0005737||;go_function=cell surface antigen activity%2C host-interacting|0042280||;go_pro…	3911839	1036	3913668
4059500	+	cgcgtttctggtcgtggcgaactgcAcctgtctgttctgatcgaaaacatg	2.387	0.062	38	typA	GTP-binding protein	ID=cds3799;Parent=gene-b3871;Dbxref=ASAP:ABE-0012648,UniProtKB/Swiss-Prot:P32132,Genbank:YP_026274.1,EcoGene:EG11837,GeneID:948369;Name=YP_026274.1;experiment=N-terminus verified by Edman degradation: PMID 7783627%2C9298646;gbkey=CDS;gene=typA;product=GTP-binding protein;protein_id=YP_026274.1;transl_table=11	4058407	1094	4060230
4156957	+	gtctggcggagcaggatattgttggCtctgtggcctggtccaaagccctgg	1.2	0.031	38	argH	argininosuccinate lyase	ID=cds3886;Parent=gene-b3960;Dbxref=ASAP:ABE-0012969,UniProtKB/Swiss-Prot:P11447,Genbank:NP_418395.1,EcoGene:EG11223,GeneID:948463;Name=NP_418395.1;Ontology_term=GO:0005737,GO:0006526;gbkey=CDS;gene=argH;go_component=cytoplasm|0005737||;go_process=arginine biosynthetic process|0006526||;product=argininosuccinate lyase;protein_id=NP_418395.1;transl_table=11	4156850	108	4158223
4605997	+	ttgctaccatcgtgcctggcacttaTtgctggcatcatgctgatgataatg	1.187	0.031	38	yjjZ	uncharacterized protein	ID=cds4284;Parent=gene-b4567;Dbxref=ASAP:ABE-0285088,UniProtKB/Swiss-Prot:P55914,Genbank:YP_588478.1,EcoGene:EG13348,GeneID:1450313;Name=YP_588478.1;Ontology_term=GO:0016021;gbkey=CDS;gene=yjjZ;go_component=integral to membrane|0016021||;product=uncharacterized protein;protein_id=YP_588478.1;transl_table=11	4605804	194	4606040
279882	+	tgatagaaacagaagccactggagcAcctcaaaaacaccatcatacactaa	18.811	0	37			ND	0	0	0
641722	-	cccgggtcagccagcctgagcctgcAccgttttgccgctgatgtgcgtcgt	1.16	0.031	37	uspG	universal stress protein UP12	ID=cds605;Parent=gene-b0607;Dbxref=ASAP:ABE-0002095,UniProtKB/Swiss-Prot:P39177,Genbank:NP_415140.1,EcoGene:EG12683,GeneID:945229;Name=NP_415140.1;experiment=N-terminus verified by Edman degradation: PMID 8740179%2C9298646%2C9600841;gbkey=CDS;gene=uspG;product=universal stress protein UP12;protein_id=NP_415140.1;transl_table=11	641439	146	641867
1396558	+	tggtcgatgccaccatcattgaggcAcccagctcgaccaagaacaaagagc	1.173	0.031	37	insH1	IS5 transposase and trans-activator	ID=cds1317;Parent=gene-b1331;Dbxref=ASAP:ABE-0004467,UniProtKB/Swiss-Prot:P0CE52,Genbank:NP_415847.1,EcoGene:EG40008,GeneID:945896;Name=NP_415847.1;gbkey=CDS;gene=insH1;product=IS5 transposase and trans-activator;protein_id=NP_415847.1;transl_table=11	1396076	483	1397092
2907118	-	gcgttcacctctgaagaattcactcActtcctggaagaactgaccaaacag	5.825	0.155	37	eno	enolase	ID=cds2741;Parent=gene-b2779;Dbxref=ASAP:ABE-0009110,UniProtKB/Swiss-Prot:P0A6P9,Genbank:NP_417259.1,EcoGene:EG10258,GeneID:945032;Name=NP_417259.1;Ontology_term=GO:0005737,GO:0006096,GO:0009061,GO:0006094;gbkey=CDS;gene=eno;go_component=cytoplasm|0005737||;go_process=glycolysis|0006096||,anaerobic respiration|0009061||,gluconeogenesis|0006094||;product=enolase;protein_id=NP_417259.1;transl_table…	2906643	824	2907941
176254	+	gccgttgagctgtttccgcaatatcAccttgaggcggggacgtttgctatt	1.146	0.031	36	clcA	H	ID=cds150;Parent=gene-b0155;Dbxref=ASAP:ABE-0000533,UniProtKB/Swiss-Prot:P37019,Genbank:NP_414697.1,EcoGene:EG12331,GeneID:946715;Name=NP_414697.1;Note=putative channel transporter;gbkey=CDS;gene=clcA;product=H(+)/Cl(-) exchange transporter;protein_id=NP_414697.1;transl_table=11	175107	1148	176528
289391	-	gcgggatggaggtgacggacgaggtGtttgagtcggcggcgagcatcgtgt	1.119	0.031	36	argF	ornithine carbamoyltransferase 2	ID=cds267;Parent=gene-b0273;Dbxref=ASAP:ABE-0000939,UniProtKB/Swiss-Prot:P06960,Genbank:NP_414807.1,EcoGene:EG10067,GeneID:944844;Name=NP_414807.1;Note=ornithine carbamoyltransferase 2%2C chain F;Ontology_term=GO:0005737,GO:0006526;gbkey=CDS;gene=argF;go_component=cytoplasm|0005737||;go_process=arginine biosynthetic process|0006526||;product=ornithine carbamoyltransferase 2%2C chain F%3B CP4-6 pr…	289301	915	290305
289708	-	ctgctggccggaagagagcctggtgGcggagtgcagcgcgctggcggagaa	1.119	0.031	36	argF	ornithine carbamoyltransferase 2	ID=cds267;Parent=gene-b0273;Dbxref=ASAP:ABE-0000939,UniProtKB/Swiss-Prot:P06960,Genbank:NP_414807.1,EcoGene:EG10067,GeneID:944844;Name=NP_414807.1;Note=ornithine carbamoyltransferase 2%2C chain F;Ontology_term=GO:0005737,GO:0006526;gbkey=CDS;gene=argF;go_component=cytoplasm|0005737||;go_process=arginine biosynthetic process|0006526||;product=ornithine carbamoyltransferase 2%2C chain F%3B CP4-6 pr…	289301	598	290305
289716	-	ccgaaagcctgctggccggaagagaGcctggtggcggagtgcagcgcgctg	1.146	0.031	36	argF	ornithine carbamoyltransferase 2	ID=cds267;Parent=gene-b0273;Dbxref=ASAP:ABE-0000939,UniProtKB/Swiss-Prot:P06960,Genbank:NP_414807.1,EcoGene:EG10067,GeneID:944844;Name=NP_414807.1;Note=ornithine carbamoyltransferase 2%2C chain F;Ontology_term=GO:0005737,GO:0006526;gbkey=CDS;gene=argF;go_component=cytoplasm|0005737||;go_process=arginine biosynthetic process|0006526||;product=ornithine carbamoyltransferase 2%2C chain F%3B CP4-6 pr…	289301	590	290305
448296	-	gggatggaaatctatgaattccatcAcctgattgttaacggcatgggtccg	1.119	0.031	36	cyoC	cytochrome o ubiquinol oxidase subunit III	ID=cds422;Parent=gene-b0430;Dbxref=ASAP:ABE-0001491,UniProtKB/Swiss-Prot:P0ABJ3,Genbank:NP_414964.1,EcoGene:EG10180,GeneID:946897;Name=NP_414964.1;Ontology_term=GO:0009274,GO:0019866,GO:0009060;gbkey=CDS;gene=cyoC;go_component=peptidoglycan-based cell wall|0009274||,organelle inner membrane|0019866||;go_process=aerobic respiration|0009060||;product=cytochrome o ubiquinol oxidase subunit III;prote…	448046	365	448660
1991914	-	cggttcgactccggaacgcgcctccActttcttcccgagcccggatggtgg	1.119	0.031	36	cysT	tRNA-Cys	ID=rna57;Parent=gene-b1910;Dbxref=ASAP:ABE-0006363,EcoGene:EG30026,GeneID:946414;Note=anticodon: GCA;gbkey=tRNA;gene=cysT;product=tRNA-Cys	1991914	74	1991987
3172514	+	acgtactatagtcggcaaacgtctcAccttgaggttaaaaaatgagcaaca	1.146	0.031	36			ND	0	0	0
3319131	+	ggcttgatactgactttattgatgaActgggcggccgtcatgagatgtctg	1.119	0.031	36	argG	argininosuccinate synthetase	ID=cds3117;Parent=gene-b3172;Dbxref=ASAP:ABE-0010428,UniProtKB/Swiss-Prot:P0A6E4,Genbank:NP_417640.1,EcoGene:EG10068,GeneID:947590;Name=NP_417640.1;Ontology_term=GO:0005737,GO:0006526;gbkey=CDS;gene=argG;go_component=cytoplasm|0005737||;go_process=arginine biosynthetic process|0006526||;product=argininosuccinate synthetase;protein_id=NP_417640.1;transl_table=11	3318637	495	3319980
3600614	-	gcagctaaaacgctgatcctgtctcAcctgcggtttgttgttcatattgct	1.133	0.031	36	rpoH	RNA polymerase	ID=cds3396;Parent=gene-b3461;Dbxref=ASAP:ABE-0011303,UniProtKB/Swiss-Prot:P0AGB3,Genbank:NP_417918.1,EcoGene:EG10897,GeneID:947970;Name=NP_417918.1;Note=RNA polymerase%2C sigma(32) factor%3B regulation of proteins induced at high temperatures;Ontology_term=GO:0005737,GO:0006350,GO:0009266;gbkey=CDS;gene=rpoH;go_component=cytoplasm|0005737||;go_process=transcription|0006350||,response to temperatu…	3599929	170	3600783
3605599	-	gatgagggataaagatgagcaaaccAcctcttttctttattgttatcattg	1.146	0.031	36	yhhM	DUF2500 family protein	ID=cds3402;Parent=gene-b3467;Dbxref=ASAP:ABE-0011325,UniProtKB/Swiss-Prot:P37615,Genbank:NP_417924.1,EcoGene:EG12213,GeneID:947975;Name=NP_417924.1;Note=putative receptor;gbkey=CDS;gene=yhhM;product=DUF2500 family protein;protein_id=NP_417924.1;transl_table=11	3605251	12	3605610
3919842	-	ggactggagcatgcaactgaattccAccgaaatcagcgaactgatcaagca	1.133	0.031	36	atpA	F1 sector of membrane-bound ATP synthase	ID=cds3682;Parent=gene-b3734;Dbxref=ASAP:ABE-0012213,UniProtKB/Swiss-Prot:P0ABB0,Genbank:NP_418190.1,EcoGene:EG10098,GeneID:948242;Name=NP_418190.1;Note=membrane-bound ATP synthase%2C F1 sector%2C alpha-subunit;Ontology_term=GO:0009274,GO:0019866,GO:0015986;experiment=N-terminus verified by Edman degradation: PMID 9298646;gbkey=CDS;gene=atpA;go_component=peptidoglycan-based cell wall|0009274||,or…	3918316	16	3919857
290341	-	ataattacacatataaagtgaatttTaattcaataagtggcgttcgccatg	2.198	0.062	35			ND	0	0	0
1986900	+	gttttgatttatcttgcacctctccActtctggatataaggatattaggta	2.198	0.062	35			ND	0	0	0
2173211	-	cgtgcatcgtggaaatctgttccgcAccttaatctcgggtgtcatcattat	6.567	0.186	35	gatC		ID=cds2076;Parent=gene-b2092;Dbxref=ASAP:ABE-0006928,UniProtKB/Swiss-Prot:P69831,EcoGene:EG12416,GeneID:946603;Note=pseudogene%2C galactitol-specific enzyme IIC component of PTS%3Btransport%3B Transport of small molecules: Carbohydrates%2C organic acids%2C alcohols~PTS system galactitol-specific enzyme IIC;Ontology_term=GO:0009274,GO:0019866,GO:0016052;gbkey=CDS;gene=gatC;go_component=peptidoglyc…	2172921	152	2173362
3490191	-	ttcacatttgtttatgcgtaacaggGtgatcatgagatggcaattgaacaa	1.092	0.031	35			ND	0	0	0
778888	+	tcctggatgaaacgccaagtctggcAcctaacggcactatggtaatctaca	3.182	0.093	34	tolB	periplasmic protein	ID=cds728;Parent=gene-b0740;Dbxref=ASAP:ABE-0002517,UniProtKB/Swiss-Prot:P0A855,Genbank:NP_415268.1,EcoGene:EG11008,GeneID:945429;Name=NP_415268.1;Note=periplasmic protein involved in the tonb-independent uptake of group A colicins;Ontology_term=GO:0042597;gbkey=CDS;gene=tolB;go_component=periplasmic space|0042597||;product=periplasmic protein;protein_id=NP_415268.1;transl_table=11	777740	1149	779032
1974198	-	gaacgcattatcgacccgctgacccAcctggtacgcaatagcctcgatcac	1.065	0.031	34	cheA	fused chemotactic sensory histidine kinase in two-component regulatory system with CheB and CheY	ID=cds1880;Parent=gene-b1888;Dbxref=ASAP:ABE-0006294,UniProtKB/Swiss-Prot:P07363,Genbank:NP_416402.1,EcoGene:EG10146,GeneID:946401;Name=NP_416402.1;Note=sensory transducer kinase between chemo- signal receptors and CheB and CheY;Ontology_term=GO:0006464,GO:0042330;gbkey=CDS;gene=cheA;go_process=protein modification process|0006464||,taxis|0042330||;product=fused chemotactic sensory histidine kina…	1973360	1127	1975324
4156414	+	agccaggttcgcctaagcttatcaaCtccttgctggagaacggttatctgc	1.065	0.031	34	argB	acetylglutamate kinase	ID=cds3885;Parent=gene-b3959;Dbxref=ASAP:ABE-0012967,UniProtKB/Swiss-Prot:P0A6C8,Genbank:NP_418394.3,EcoGene:EG10064,GeneID:948464;Name=NP_418394.3;Ontology_term=GO:0005737,GO:0006526;gbkey=CDS;gene=argB;go_component=cytoplasm|0005737||;go_process=arginine biosynthetic process|0006526||;product=acetylglutamate kinase;protein_id=NP_418394.3;transl_table=11	4156013	402	4156789
4224074	+	gggcgcggatatcatcgaaaccaacAccttcaactccacgaccattgcgat	1.065	0.031	34	metH	homocysteine-N5-methyltetrahydrofolate transmethylase	ID=cds3933;Parent=gene-b4019;Dbxref=ASAP:ABE-0013140,UniProtKB/Swiss-Prot:P13009,Genbank:NP_418443.1,EcoGene:EG10587,GeneID:948522;Name=NP_418443.1;Note=B12-dependent homocysteine-N5-methyltetrahydrofolate transmethylase%2C repressor of metE and metF;Ontology_term=GO:0009086,GO:0006556;gbkey=CDS;gene=metH;go_process=methionine biosynthetic process|0009086||,S-adenosylmethionine biosynthetic proce…	4223828	247	4227511
4477684	-	atgccgcgccctggcacagcaaaatGgtgggaatattacgctgactgaaga	3.25	0.093	34	argI	ornithine carbamoyltransferase 1	ID=cds4169;Parent=gene-b4254;Dbxref=ASAP:ABE-0013927,UniProtKB/Swiss-Prot:P04391,Genbank:NP_418675.1,EcoGene:EG10069,GeneID:948774;Name=NP_418675.1;Ontology_term=GO:0005737,GO:0006526;gbkey=CDS;gene=argI;go_component=cytoplasm|0005737||;go_process=arginine biosynthetic process|0006526||;product=ornithine carbamoyltransferase 1;protein_id=NP_418675.1;transl_table=11	4477307	628	4478311
4635680	+	tgatgatcccgatgtgaaaaatgtcAcctgttatgtgagccgggcgaaaac	2.131	0.062	34	creA	putative periplasmic protein	ID=cds4312;Parent=gene-b4397;Dbxref=ASAP:ABE-0014426,UniProtKB/Swiss-Prot:P0AE91,Genbank:NP_418814.1,EcoGene:EG11217,GeneID:948920;Name=NP_418814.1;gbkey=CDS;gene=creA;product=putative periplasmic protein;protein_id=NP_418814.1;transl_table=11	4635521	160	4635994
289240	-	cctctcccacagggagagggagaacAccggctccatttcattgatttttca	1.038	0.031	33			ND	0	0	0
289386	-	atggaggtgacggacgaggtgtttgAgtcggcggcgagcatcgtgttcgac	1.052	0.031	33	argF	ornithine carbamoyltransferase 2	ID=cds267;Parent=gene-b0273;Dbxref=ASAP:ABE-0000939,UniProtKB/Swiss-Prot:P06960,Genbank:NP_414807.1,EcoGene:EG10067,GeneID:944844;Name=NP_414807.1;Note=ornithine carbamoyltransferase 2%2C chain F;Ontology_term=GO:0005737,GO:0006526;gbkey=CDS;gene=argF;go_component=cytoplasm|0005737||;go_process=arginine biosynthetic process|0006526||;product=ornithine carbamoyltransferase 2%2C chain F%3B CP4-6 pr…	289301	920	290305
290029	-	tgggcataaagagtcaattaaggacAccgcgcgggttctcgggcggatgta	1.052	0.031	33	argF	ornithine carbamoyltransferase 2	ID=cds267;Parent=gene-b0273;Dbxref=ASAP:ABE-0000939,UniProtKB/Swiss-Prot:P06960,Genbank:NP_414807.1,EcoGene:EG10067,GeneID:944844;Name=NP_414807.1;Note=ornithine carbamoyltransferase 2%2C chain F;Ontology_term=GO:0005737,GO:0006526;gbkey=CDS;gene=argF;go_component=cytoplasm|0005737||;go_process=arginine biosynthetic process|0006526||;product=ornithine carbamoyltransferase 2%2C chain F%3B CP4-6 pr…	289301	277	290305
448772	-	tgttggcttcgcaggcatgatcatcAcctggatcgtgaaaagcttcgacga	6.257	0.186	33	cyoB	cytochrome o ubiquinol oxidase subunit I	ID=cds423;Parent=gene-b0431;Dbxref=ASAP:ABE-0001493,UniProtKB/Swiss-Prot:P0ABI8,Genbank:NP_414965.1,EcoGene:EG10179,GeneID:945615;Name=NP_414965.1;Ontology_term=GO:0009274,GO:0019866,GO:0009060;gbkey=CDS;gene=cyoB;go_component=peptidoglycan-based cell wall|0009274||,organelle inner membrane|0019866||;go_process=aerobic respiration|0009060||;product=cytochrome o ubiquinol oxidase subunit I;protein…	448650	1870	450641
936675	+	caaaaagcccgtgccgcgggtatccAcctcgtactggcaactcagcgtcca	1.052	0.031	33	ftsK	DNA translocase at septal ring sorting daughter chromsomes	ID=cds870;Parent=gene-b0890;Dbxref=ASAP:ABE-0003027,UniProtKB/Swiss-Prot:P46889,Genbank:NP_415410.1,EcoGene:EG13226,GeneID:945102;Name=NP_415410.1;Note=cell division protein;Ontology_term=GO:0009274,GO:0019866,GO:0009432;gbkey=CDS;gene=ftsK;go_component=peptidoglycan-based cell wall|0009274||,organelle inner membrane|0019866||;go_process=SOS response|0009432||;product=DNA translocase at septal ri…	933224	3452	937213
1906273	-	gactgccagacggactttaatattcAcctctggcagcgttcttattaaccg	4.153	0.124	33	rlmA	23S rRNA m	ID=cds1812;Parent=gene-b1822;Dbxref=ASAP:ABE-0006067,UniProtKB/Swiss-Prot:P36999,Genbank:NP_416336.1,EcoGene:EG12207,GeneID:946340;Name=NP_416336.1;Ontology_term=GO:0005737,GO:0009451;gbkey=CDS;gene=rlmA;go_component=cytoplasm|0005737||;go_process=RNA modification|0009451||;product=23S rRNA m(1)G745 methyltransferase%2C SAM-dependent;protein_id=NP_416336.1;transl_table=11	1906251	788	1907060
2444069	-	tttgccagtgggtatttgcgtggccAcctgacattagccatcgcagaactg	1.025	0.031	33	yfcL	uncharacterized protein	ID=cds2309;Parent=gene-b2325;Dbxref=ASAP:ABE-0007684,UniProtKB/Swiss-Prot:P64540,Genbank:NP_416828.1,EcoGene:EG14115,GeneID:946804;Name=NP_416828.1;gbkey=CDS;gene=yfcL;product=uncharacterized protein;protein_id=NP_416828.1;transl_table=11	2443891	101	2444169
3307445	-	ggtactccgggccgtctgctggaccAcctgaaacgtggcactctggacctc	3.128	0.093	33	deaD	ATP-dependent RNA helicase	ID=cds3107;Parent=gene-b3162;Dbxref=ASAP:ABE-0010392,UniProtKB/Swiss-Prot:P0A9P6,Genbank:NP_417631.2,EcoGene:EG10215,GeneID:947674;Name=NP_417631.2;Note=inducible ATP-independent RNA helicase;Ontology_term=GO:0005737,GO:0009451;gbkey=CDS;gene=deaD;go_component=cytoplasm|0005737||;go_process=RNA modification|0009451||;product=ATP-dependent RNA helicase;protein_id=NP_417631.2;transl_table=11	3305971	416	3307860
3319933	+	aactggcctgctttcctcctctgccGcttcaggcgtgccgcaggtggagaa	1.025	0.031	33	argG	argininosuccinate synthetase	ID=cds3117;Parent=gene-b3172;Dbxref=ASAP:ABE-0010428,UniProtKB/Swiss-Prot:P0A6E4,Genbank:NP_417640.1,EcoGene:EG10068,GeneID:947590;Name=NP_417640.1;Ontology_term=GO:0005737,GO:0006526;gbkey=CDS;gene=argG;go_component=cytoplasm|0005737||;go_process=arginine biosynthetic process|0006526||;product=argininosuccinate synthetase;protein_id=NP_417640.1;transl_table=11	3318637	1297	3319980
4173858	+	aactcttcgaacaagaaggattggcAccttatctgtcgcgctgggaaaagc	2.063	0.062	33	birA	bifunctional biotin-	ID=cds3895;Parent=gene-b3973;Dbxref=ASAP:ABE-0013001,UniProtKB/Swiss-Prot:P06709,Genbank:NP_418404.1,EcoGene:EG10123,GeneID:948469;Name=NP_418404.1;Note=biotin-[acetylCoA carboxylase] holoenzyme synthetase and biotin operon repressor;Ontology_term=GO:0005737,GO:0009102,GO:0006350,GO:0016564;gbkey=CDS;gene=birA;go_component=cytoplasm|0005737||;go_function=transcription repressor activity|0016564||…	4173082	777	4174047
4217023	+	cgcacgcttgatggaacagatcaccActtccgatgagttaattgatttcct	1.038	0.031	33	aceB	malate synthase A	ID=cds3928;Parent=gene-b4014;Dbxref=ASAP:ABE-0013125,UniProtKB/Swiss-Prot:P08997,Genbank:NP_418438.1,EcoGene:EG10023,GeneID:948512;Name=NP_418438.1;Ontology_term=GO:0005737,GO:0006097;gbkey=CDS;gene=aceB;go_component=cytoplasm|0005737||;go_process=glyoxylate cycle|0006097||;product=malate synthase A;protein_id=NP_418438.1;transl_table=11	4215478	1546	4217079
4606025	+	ctggcatcatgctgatgataatgaaTttgaatcagggatgaaaaatcaagg	1.025	0.031	33	yjjZ	uncharacterized protein	ID=cds4284;Parent=gene-b4567;Dbxref=ASAP:ABE-0285088,UniProtKB/Swiss-Prot:P55914,Genbank:YP_588478.1,EcoGene:EG13348,GeneID:1450313;Name=YP_588478.1;Ontology_term=GO:0016021;gbkey=CDS;gene=yjjZ;go_component=integral to membrane|0016021||;product=uncharacterized protein;protein_id=YP_588478.1;transl_table=11	4605804	222	4606040
1523998	+	aagctgctggatgacggcaaagagcActtctttatcaacattagccttgat	2.98	0.093	32	yncE	ATP-binding protein	ID=cds1440;Parent=gene-b1452;Dbxref=ASAP:ABE-0004843,UniProtKB/Swiss-Prot:P76116,Genbank:NP_415969.1,EcoGene:EG13775,GeneID:946006;Name=NP_415969.1;Note=putative receptor;gbkey=CDS;gene=yncE;product=ATP-binding protein%2C periplasmic%2C function unknown;protein_id=NP_415969.1;transl_table=11	1523307	692	1524368
2942831	+	catggtagcaaagctaccttttttcActtcctgtacatttaccctgtctgt	7.12	0.217	32			ND	0	0	0
3350863	+	ggcgtaaccccactgaccccgccgcAcctttaattttatgtccttcctcaa	1.011	0.031	32			ND	0	0	0
3355832	+	cgtcatcaccaaagataagctcatcAcctgcgcctctgaagtcggtatctg	2.009	0.062	32	gltB	glutamate synthase	ID=cds3156;Parent=gene-b3212;Dbxref=ASAP:ABE-0010545,UniProtKB/Swiss-Prot:P09831,Genbank:NP_417679.2,EcoGene:EG10403,GeneID:947724;Name=NP_417679.2;Ontology_term=GO:0006537,GO:0006807;gbkey=CDS;gene=gltB;go_process=glutamate biosynthetic process|0006537||,nitrogen compound metabolic process|0006807||;product=glutamate synthase%2C large subunit;protein_id=NP_417679.2;transl_table=11	3354725	1108	3359185
4382418	-	cttatccatcagactatactgttgtAcctataaaggagcagtggaatagcg	6.001	0.186	32			ND	0	0	0
4405833	+	aaccatgccgggctggtctgaatccAccttcggcgtgaaagatcgtagcgg	2.994	0.093	32	purA	adenylosuccinate synthetase	ID=cds4095;Parent=gene-b4177;Dbxref=ASAP:ABE-0013672,UniProtKB/Swiss-Prot:P0A7D4,Genbank:NP_418598.1,EcoGene:EG10790,GeneID:948695;Name=NP_418598.1;Ontology_term=GO:0005737,GO:0006164,GO:0015949;gbkey=CDS;gene=purA;go_component=cytoplasm|0005737||;go_process=purine nucleotide biosynthetic process|0006164||,nucleobase%2C nucleoside and nucleotide interconversion|0015949||;product=adenylosuccinate …	4404687	1147	4405985
4439411	+	tgaaaaatgaatgcttatactgaagAccgcgcttcggtaaaaagataattc	3.007	0.093	32			ND	0	0	0
1610724	-	gtattaaagtttgctaacctgtcgtAccaattcaaacaggttgtatgacta	3.91	0.124	31			ND	0	0	0
2002755	-	ctacaactatcacttcaggcggtacAcctgttcagattgataatactgcag	9.682	0.31	31	fliC	flagellar filament structural protein	ID=cds1912;Parent=gene-b1923;Dbxref=ASAP:ABE-0006402,UniProtKB/Swiss-Prot:P04949,Genbank:NP_416433.1,EcoGene:EG10321,GeneID:949101;Name=NP_416433.1;Note=flagellar biosynthesis%3B flagellin%2C filament structural protein;Ontology_term=GO:0019861,GO:0009296,GO:0042330;gbkey=CDS;gene=fliC;go_component=flagellum|0019861||;go_process=flagellum assembly|0009296||,taxis|0042330||;product=flagellar filam…	2002110	852	2003606
2311752	-	tactacttcaacaaaaacatgtccaCctacgttgactacaaaatcaacctg	1.982	0.062	31	ompC	outer membrane porin protein C	ID=cds2198;Parent=gene-b2215;Dbxref=ASAP:ABE-0007321,UniProtKB/Swiss-Prot:P06996,Genbank:NP_416719.1,EcoGene:EG10670,GeneID:946716;Name=NP_416719.1;Note=outer membrane protein 1b (Ib%3Bc);Ontology_term=GO:0009274,GO:0009279;gbkey=CDS;gene=ompC;go_component=peptidoglycan-based cell wall|0009274||,cell outer membrane|0009279||;product=outer membrane porin protein C;protein_id=NP_416719.1;transl_tab…	2311646	998	2312749
2348485	+	cgggcagattgactcggaagtggacAccgacgatttgagtaacttccagct	1.955	0.062	31	nrdB	ribonucleoside-diphosphate reductase 1	ID=cds2217;Parent=gene-b2235;Dbxref=ASAP:ABE-0007386,UniProtKB/Swiss-Prot:P69924,Genbank:NP_416738.1,EcoGene:EG10661,GeneID:946732;Name=NP_416738.1;Note=ribonucleoside-diphosphate reductase 1%2C beta subunit%2C B2;Ontology_term=GO:0015949;gbkey=CDS;gene=nrdB;go_process=nucleobase%2C nucleoside and nucleotide interconversion|0015949||;product=ribonucleoside-diphosphate reductase 1%2C beta subunit%…	2347384	1102	2348514
2737322	+	tgttgctgacgccacaatcaatacaCctaacggcgttctggttgccagtgg	2.926	0.093	31	raiA	cold shock protein associated with 30S ribosomal subunit	ID=cds2575;Parent=gene-b2597;Dbxref=ASAP:ABE-0008540,UniProtKB/Swiss-Prot:P0AD49,Genbank:NP_417088.1,EcoGene:EG11151,GeneID:947129;Name=NP_417088.1;Note=putative yhbH sigma 54 modulator;Ontology_term=GO:0006412;gbkey=CDS;gene=raiA;go_process=translation|0006412||;product=cold shock protein associated with 30S ribosomal subunit;protein_id=NP_417088.1;transl_table=11	2737154	169	2737495
4056708	-	gttcactgacgaagcaattgatgcgTacatcgctctgcgtcgcgaagaaga	3.897	0.124	31	glnA	glutamine synthetase	ID=cds3798;Parent=gene-b3870;Dbxref=ASAP:ABE-0012640,UniProtKB/Swiss-Prot:P0A9C5,Genbank:NP_418306.1,EcoGene:EG10383,GeneID:948370;Name=NP_418306.1;Ontology_term=GO:0005737,GO:0006542,GO:0006807;gbkey=CDS;gene=glnA;go_component=cytoplasm|0005737||;go_process=glutamine biosynthetic process|0006542||,nitrogen compound metabolic process|0006807||;product=glutamine synthetase;protein_id=NP_418306.1;t…	4056625	1327	4058034
4108020	+	agaagcgatcgaccgtctgcgtgacAcctcttcttctcaccagcgtatttc	15.615	0	31	pfkA	6-phosphofructokinase I	ID=cds3843;Parent=gene-b3916;Dbxref=ASAP:ABE-0012789,UniProtKB/Swiss-Prot:P0A796,Genbank:NP_418351.1,EcoGene:EG10699,GeneID:948412;Name=NP_418351.1;Ontology_term=GO:0005737,GO:0016052;experiment=N-terminus verified by Edman degradation: PMID 17895580;gbkey=CDS;gene=pfkA;go_component=cytoplasm|0005737||;go_process=carbohydrate catabolic process|0016052||;product=6-phosphofructokinase I;protein_id=…	4107552	469	4108514
3432595	-	tggctaacgtaggagatgaggtaacAcctgttgacgtcgtcgctgaacgtg	6.607	0.217	30	smf	DNA recombination-mediator A family protein	ID=cds3222;Parent=gene-b4473;Dbxref=ASAP:ABE-0174103,UniProtKB/Swiss-Prot:P30852,Genbank:YP_026211.1,EcoGene:EG11604,GeneID:2847708;Name=YP_026211.1;gbkey=CDS;gene=smf;product=DNA recombination-mediator A family protein;protein_id=YP_026211.1;transl_table=11	3432436	966	3433560
2100962	-	agacatcatcattgatggtggtaacAccttcttccaggacactattcgtcg	6.324	0.217	29	gnd	6-phosphogluconate dehydrogenase	ID=cds2013;Parent=gene-b2029;Dbxref=ASAP:ABE-0006737,UniProtKB/Swiss-Prot:P00350,Genbank:NP_416533.1,EcoGene:EG10411,GeneID:946554;Name=NP_416533.1;Ontology_term=GO:0016052,GO:0009051,GO:0009052;gbkey=CDS;gene=gnd;go_process=carbohydrate catabolic process|0016052||,pentose-phosphate shunt%2C oxidative branch|0009051||,pentose-phosphate shunt%2C non-oxidative branch|0009052||;product=6-phosphogluc…	2099862	307	2101268
2277396	-	cgaggagtttggatcctgaaataccAcctgaatgcgatgacgaataggtaa	2.751	0.093	29			ND	0	0	0
2982443	+	accatgatatggattatgatgatctAcaggtataaaaaaccctgccatgcg	2.778	0.093	29			ND	0	0	0
3640252	+	agatgtaaactactctgacctatacAccgggcttattgatgtgaatctggg	8.172	0.279	29	uspA	universal stress global response regulator	ID=cds3430;Parent=gene-b3495;Dbxref=ASAP:ABE-0011414,UniProtKB/Swiss-Prot:P0AED0,Genbank:NP_417952.1,EcoGene:EG11390,GeneID:948007;Name=NP_417952.1;Note=universal stress protein%3B broad regulatory function?;Ontology_term=GO:0005737,GO:0006950;gbkey=CDS;gene=uspA;go_component=cytoplasm|0005737||;go_process=response to stress|0006950||;product=universal stress global response regulator;protein_id=…	3640111	142	3640545
78644	+	gcctggaagagcgggggcagctaccAccttatttactaacagtatttctac	1.78	0.062	28	setA	broad specificity sugar efflux system	ID=cds68;Parent=gene-b0070;Dbxref=ASAP:ABE-0000257,UniProtKB/Swiss-Prot:P31675,Genbank:YP_025293.1,EcoGene:EG11754,GeneID:944793;Name=YP_025293.1;Ontology_term=GO:0009274,GO:0019866,GO:0016052,GO:0015543;gbkey=CDS;gene=setA;go_component=peptidoglycan-based cell wall|0009274||,organelle inner membrane|0019866||;go_function=lactose/glucose efflux transporter activity|0015543||;go_process=carbohydra…	77621	1024	78799
3448714	-	tgagaagagcgttgaagagctgaacAccgagctgctgaacctgctgcgtga	14.307	0.495	28	rpmC	50S ribosomal subunit protein L29	ID=cds3249;Parent=gene-b3312;Dbxref=ASAP:ABE-0010842,UniProtKB/Swiss-Prot:P0A7M6,Genbank:NP_417771.1,EcoGene:EG10887,GeneID:947807;Name=NP_417771.1;Ontology_term=GO:0005737,GO:0006412,GO:0003735;experiment=N-terminus verified by Edman degradation: PMID 1092361%2C10739205;gbkey=CDS;gene=rpmC;go_component=cytoplasm|0005737||;go_function=structural constituent of ribosome|0003735||;go_process=transl…	3448568	46	3448759
4639795	-	cgcagcgagttccgcgccatgcttcActtctgtgaaaacccaggcaaaatt	1.766	0.062	28	arcA	response regulator in two-component regulatory system with ArcB or CpxA	ID=cds4316;Parent=gene-b4401;Dbxref=ASAP:ABE-0014434,UniProtKB/Swiss-Prot:P0A9Q1,Genbank:NP_418818.1,EcoGene:EG10061,GeneID:948874;Name=NP_418818.1;Note=negative response regulator of genes in aerobic pathways%2C (sensors%2C ArcB and CpxA);Ontology_term=GO:0005737,GO:0006350,GO:0016564,GO:0016563;experiment=N-terminus verified by Edman degradation: PMID 9298646;gbkey=CDS;gene=arcA;go_component=cy…	4639590	512	4640306
1195831	+	gcacaaaggcaacatcatgaagttcAccgaaggagcgtttaaagactgggg	4.221	0.155	27	icd	isocitrate dehydrogenase	ID=cds1113;Parent=gene-b1136;Dbxref=ASAP:ABE-0003823,UniProtKB/Swiss-Prot:P08200,Genbank:NP_415654.1,EcoGene:EG10489,GeneID:945702;Name=NP_415654.1;Note=isocitrate dehydrogenase%2C specific for NADP+;Ontology_term=GO:0006099,GO:0009061;experiment=N-terminus verified by Edman degradation: PMID 9298646;gbkey=CDS;gene=icd;go_process=tricarboxylic acid cycle|0006099||,anaerobic respiration|0009061||;…	1195123	709	1196373
2535480	+	gaccgtggtaatgatatgatttcacAcctttaccagccaatgtcaccgtcc	3.452	0.124	27	ptsI	PEP-protein phosphotransferase of PTS system	ID=cds2395;Parent=gene-b2416;Dbxref=ASAP:ABE-0007967,UniProtKB/Swiss-Prot:P08839,Genbank:NP_416911.1,EcoGene:EG10789,GeneID:946879;Name=NP_416911.1;Note=PEP-protein phosphotransferase system enzyme I;Ontology_term=GO:0016052;experiment=N-terminus verified by Edman degradation: PMID 9298646;gbkey=CDS;gene=ptsI;go_process=carbohydrate catabolic process|0016052||;product=PEP-protein phosphotransfera…	2534066	1415	2535793
3319930	+	caaaactggcctgctttcctcctctGccgcttcaggcgtgccgcaggtgga	2.522	0.093	27	argG	argininosuccinate synthetase	ID=cds3117;Parent=gene-b3172;Dbxref=ASAP:ABE-0010428,UniProtKB/Swiss-Prot:P0A6E4,Genbank:NP_417640.1,EcoGene:EG10068,GeneID:947590;Name=NP_417640.1;Ontology_term=GO:0005737,GO:0006526;gbkey=CDS;gene=argG;go_component=cytoplasm|0005737||;go_process=arginine biosynthetic process|0006526||;product=argininosuccinate synthetase;protein_id=NP_417640.1;transl_table=11	3318637	1294	3319980
1019433	-	tagttgctccggctccagctccggcAccggaagtacagaccaagcacttca	5.717	0.217	26	ompA	outer membrane protein A	ID=cds937;Parent=gene-b0957;Dbxref=ASAP:ABE-0003240,UniProtKB/Swiss-Prot:P0A910,Genbank:NP_415477.1,EcoGene:EG10669,GeneID:945571;Name=NP_415477.1;Note=outer membrane protein 3a (II*%3BG%3Bd);Ontology_term=GO:0009274,GO:0009279;gbkey=CDS;gene=ompA;go_component=peptidoglycan-based cell wall|0009274||,cell outer membrane|0009279||;product=outer membrane protein A (3a%3BII*%3BG%3Bd);protein_id=NP_41…	1019013	621	1020053
1388580	-	ccaactggcaactgagatcgacaacAccgttgtgctgtgtatctctgccga	3.25	0.124	26	tpx	lipid hydroperoxide peroxidase	ID=cds1308;Parent=gene-b1324;Dbxref=ASAP:ABE-0004442,UniProtKB/Swiss-Prot:P0A862,Genbank:NP_415840.1,EcoGene:EG12672,GeneID:945880;Name=NP_415840.1;Note=thiol peroxidase;Ontology_term=GO:0042597,GO:0006805;gbkey=CDS;gene=tpx;go_component=periplasmic space|0042597||;go_process=xenobiotic metabolic process|0006805||;product=lipid hydroperoxide peroxidase;protein_id=NP_415840.1;transl_table=11	1388305	232	1388811
1523943	+	tgacggcgaattgattaccatcgacAccgccgacaataaaatcctcagccg	3.317	0.124	26	yncE	ATP-binding protein	ID=cds1440;Parent=gene-b1452;Dbxref=ASAP:ABE-0004843,UniProtKB/Swiss-Prot:P76116,Genbank:NP_415969.1,EcoGene:EG13775,GeneID:946006;Name=NP_415969.1;Note=putative receptor;gbkey=CDS;gene=yncE;product=ATP-binding protein%2C periplasmic%2C function unknown;protein_id=NP_415969.1;transl_table=11	1523307	637	1524368
1912096	-	gacgctgattcagggcgtggtgaacAccttcgttatctttatttcccgtat	1.672	0.062	26	htpX	putative endopeptidase	ID=cds1820;Parent=gene-b1829;Dbxref=ASAP:ABE-0006087,UniProtKB/Swiss-Prot:P23894,Genbank:NP_416343.1,EcoGene:EG10462,GeneID:946076;Name=NP_416343.1;Note=heat shock protein%2C integral membrane protein;Ontology_term=GO:0009274,GO:0019866,GO:0009266;gbkey=CDS;gene=htpX;go_component=peptidoglycan-based cell wall|0009274||,organelle inner membrane|0019866||;go_process=response to temperature stimulus…	1911695	481	1912576
3577757	-	accgaaaatgttagatttaggtttcAccttgtcaccgggcggatctattta	1.632	0.062	26	gntR	d-gluconate inducible gluconate regulon transcriptional repressor	ID=cds3373;Parent=gene-b3438;Dbxref=ASAP:ABE-0011226,UniProtKB/Swiss-Prot:P0ACP5,Genbank:YP_026222.1,EcoGene:EG12630,GeneID:947946;Name=YP_026222.1;Note=regulator of gluconate (gnt) operon;Ontology_term=GO:0005737,GO:0009255,GO:0006350,GO:0016564;gbkey=CDS;gene=gntR;go_component=cytoplasm|0005737||;go_function=transcription repressor activity|0016564||;go_process=Entner-Doudoroff pathway|0009255|…	3577731	970	3578726
4372426	+	cgaagaaccgtctgttgttgctaacAccgttaaaggcggcgacggcaacta	1.645	0.062	26	groL	Cpn60 chaperonin GroEL	ID=cds4061;Parent=gene-b4143;Dbxref=ASAP:ABE-0013568,UniProtKB/Swiss-Prot:P0A6F5,Genbank:NP_418567.1,EcoGene:EG10599,GeneID:948665;Name=NP_418567.1;Ontology_term=GO:0005737,GO:0006457;gbkey=CDS;gene=groL;go_component=cytoplasm|0005737||;go_process=protein folding|0006457||;product=Cpn60 chaperonin GroEL%2C large subunit of GroESL;protein_id=NP_418567.1;transl_table=11	4371025	1402	4372671
985992	-	ctactacttcaacaaaaacatgtccAcctatgttgactacatcatcaacca	48.557	1.919	25	ompF	outer membrane porin 1a	ID=cds909;Parent=gene-b0929;Dbxref=ASAP:ABE-0003153,UniProtKB/Swiss-Prot:P02931,Genbank:NP_415449.1,EcoGene:EG10671,GeneID:945554;Name=NP_415449.1;Note=outer membrane protein 1a (Ia%3Bb%3BF);Ontology_term=GO:0009274,GO:0009279;gbkey=CDS;gene=ompF;go_component=peptidoglycan-based cell wall|0009274||,cell outer membrane|0009279||;product=outer membrane porin 1a (Ia%3Bb%3BF);protein_id=NP_415449.1;t…	985894	991	986982
2312065	-	ctccaaacgtactgatgctcagaacAccgctgcttacatcggtaacggcga	2.387	0.093	25	ompC	outer membrane porin protein C	ID=cds2198;Parent=gene-b2215;Dbxref=ASAP:ABE-0007321,UniProtKB/Swiss-Prot:P06996,Genbank:NP_416719.1,EcoGene:EG10670,GeneID:946716;Name=NP_416719.1;Note=outer membrane protein 1b (Ib%3Bc);Ontology_term=GO:0009274,GO:0009279;gbkey=CDS;gene=ompC;go_component=peptidoglycan-based cell wall|0009274||,cell outer membrane|0009279||;product=outer membrane porin protein C;protein_id=NP_416719.1;transl_tab…	2311646	685	2312749
3879278	-	attccgcagcgtgacggcggtactcAcctggcaggcttccgtgcggcgatg	2.373	0.093	25	gyrB	DNA gyrase	ID=cds3646;Parent=gene-b3699;Dbxref=ASAP:ABE-0012093,UniProtKB/Swiss-Prot:P0AES6,Genbank:YP_026241.1,EcoGene:EG10424,GeneID:948211;Name=YP_026241.1;Note=DNA gyrase subunit B%2C type II topoisomerase%2C ATPase activity;Ontology_term=GO:0005737,GO:0006261,GO:0006350;gbkey=CDS;gene=gyrB;go_component=cytoplasm|0005737||;go_process=DNA-dependent DNA replication|0006261||,transcription|0006350||;produc…	3877705	842	3880119
8550	+	agttgatgcgcgtctttcctatgacAccgaagcgtcaattgcgaaagcaaa	3.047	0.124	24	talB	transaldolase B	ID=cds7;Parent=gene-b0008;Dbxref=ASAP:ABE-0000027,UniProtKB/Swiss-Prot:P0A870,Genbank:NP_414549.1,EcoGene:EG11556,GeneID:944748;Name=NP_414549.1;Ontology_term=GO:0005737,GO:0009052;gbkey=CDS;gene=talB;go_component=cytoplasm|0005737||;go_process=pentose-phosphate shunt%2C non-oxidative branch|0009052||;product=transaldolase B;protein_id=NP_414549.1;transl_table=11	8238	313	9191
160489	-	tatatgaatgaagcccagctggcgcActtccgtcgtattctggaagcatgg	3.789	0.155	24	dksA	transcriptional regulator of rRNA transcription	ID=cds140;Parent=gene-b0145;Dbxref=ASAP:ABE-0000499,UniProtKB/Swiss-Prot:P0ABS1,Genbank:NP_414687.1,EcoGene:EG10230,GeneID:944850;Name=NP_414687.1;Note=dnaK suppressor protein;Ontology_term=GO:0005737,GO:0006457;experiment=N-terminus verified by Edman degradation: PMID 9298646%2C9600841%2C9740056;gbkey=CDS;gene=dksA;go_component=cytoplasm|0005737||;go_process=protein folding|0006457||;product=tra…	160149	116	160604
228255	+	gttcatatcgacggcggtgtttggcAcctcgatgtcggctcatcacatcct	502.576	20.737	24	rrlH	23S ribosomal RNA of rrnH operon	ID=rna6;Parent=gene-b0204;Dbxref=ASAP:ABE-0000684,EcoGene:EG30083,GeneID:944900;gbkey=rRNA;gene=rrlH;product=23S ribosomal RNA of rrnH operon	225759	2497	228662
584760	-	ttcactttatgatcacaataataacActtcagactacagcaaaaatggagc	4.571	0.186	24	ompT	DLP12 prophage	ID=cds560;Parent=gene-b0565;Dbxref=ASAP:ABE-0001931,UniProtKB/Swiss-Prot:P09169,Genbank:NP_415097.1,EcoGene:EG10673,GeneID:945185;Name=NP_415097.1;Note=outer membrane protein 3b (a)%2C protease VII;Ontology_term=GO:0009274,GO:0009279;gbkey=CDS;gene=ompT;go_component=peptidoglycan-based cell wall|0009274||,cell outer membrane|0009279||;product=DLP12 prophage%3B outer membrane protease VII%3B outer…	584680	874	585633
584782	-	ttacgaataaaaaaggtaatacttcActttatgatcacaataataacactt	12.298	0.495	24	ompT	DLP12 prophage	ID=cds560;Parent=gene-b0565;Dbxref=ASAP:ABE-0001931,UniProtKB/Swiss-Prot:P09169,Genbank:NP_415097.1,EcoGene:EG10673,GeneID:945185;Name=NP_415097.1;Note=outer membrane protein 3b (a)%2C protease VII;Ontology_term=GO:0009274,GO:0009279;gbkey=CDS;gene=ompT;go_component=peptidoglycan-based cell wall|0009274||,cell outer membrane|0009279||;product=DLP12 prophage%3B outer membrane protease VII%3B outer…	584680	852	585633
1269165	+	tcacggcagcctgacgcccgttttcAccttacttccggttacgccaccagc	1.524	0.062	24			ND	0	0	0
3452593	-	cgttaaaaaagttgacgtaactggcAcctctaaaggtaaaggtttcgcagg	6.837	0.279	24	rplC	50S ribosomal subunit protein L3	ID=cds3257;Parent=gene-b3320;Dbxref=ASAP:ABE-0010860,UniProtKB/Swiss-Prot:P60438,Genbank:NP_417779.1,EcoGene:EG10866,GeneID:947817;Name=NP_417779.1;Ontology_term=GO:0005737,GO:0006412,GO:0003735;experiment=N-terminus verified by Edman degradation: PMID 365579%2C9298646%2C10739205;gbkey=CDS;gene=rplC;go_component=cytoplasm|0005737||;go_function=structural constituent of ribosome|0003735||;go_proce…	3452297	334	3452926
4605777	+	taaaaattatcatatgatattggttAtcattatcaatgaaagagatgaaat	12.042	0.495	24			ND	0	0	0
779376	+	gcgtagcaacccgtcttacaaagtcAccgtagaaggtcacgcggacgaacg	10.68	0.464	23	pal	peptidoglycan-associated outer membrane lipoprotein	ID=cds729;Parent=gene-b0741;Dbxref=ASAP:ABE-0002521,UniProtKB/Swiss-Prot:P0A912,Genbank:NP_415269.1,EcoGene:EG10684,GeneID:945004;Name=NP_415269.1;Note=peptidoglycan-associated lipoprotein;Ontology_term=GO:0009274,GO:0019866;gbkey=CDS;gene=pal;go_component=peptidoglycan-based cell wall|0009274||,organelle inner membrane|0019866||;product=peptidoglycan-associated outer membrane lipoprotein;protein…	779067	310	779588
937988	+	gtagatgatcaacgtaagtagaggcAcctgagtgagcaatctgtcgctcga	11.637	0	23			ND	0	0	0
2244476	-	attccagccatgcatttttgtcctcAcctaaatagctgctaaacgctttga	1.443	0.062	23			ND	0	0	0
2660019	-	cgacgaagcgcaggcgatcaaaaacAccgatattgctgaagaacttgaact	1.483	0.062	23	iscU	iron-sulfur cluster assembly scaffold protein	ID=cds2510;Parent=gene-b2529;Dbxref=ASAP:ABE-0008321,UniProtKB/Swiss-Prot:P0ACD4,Genbank:NP_417024.1,EcoGene:EG13395,GeneID:947002;Name=NP_417024.1;Ontology_term=GO:0006412;gbkey=CDS;gene=iscU;go_process=translation|0006412||;product=iron-sulfur cluster assembly scaffold protein;protein_id=NP_417024.1;transl_table=11	2659903	271	2660289
2906682	-	tcgaagaagctctgggcgaaaaagcAccgtacaacggtcgtaaagagatca	2.225	0.093	23	eno	enolase	ID=cds2741;Parent=gene-b2779;Dbxref=ASAP:ABE-0009110,UniProtKB/Swiss-Prot:P0A6P9,Genbank:NP_417259.1,EcoGene:EG10258,GeneID:945032;Name=NP_417259.1;Ontology_term=GO:0005737,GO:0006096,GO:0009061,GO:0006094;gbkey=CDS;gene=eno;go_component=cytoplasm|0005737||;go_process=glycolysis|0006096||,anaerobic respiration|0009061||,gluconeogenesis|0006094||;product=enolase;protein_id=NP_417259.1;transl_table…	2906643	1260	2907941
3853595	+	cgccattcttatcctcaaactcattGttgcagcactgcaactgcttgatgc	5.151	0.217	23	tisB	toxic membrane persister formation peptide	ID=cds3620;Parent=gene-b4618;Dbxref=UniProtKB/Swiss-Prot:A5A627,Genbank:YP_001165331.1,EcoGene:EG14402,GeneID:5061527;Name=YP_001165331.1;gbkey=CDS;gene=tisB;product=toxic membrane persister formation peptide%2C LexA-regulated;protein_id=YP_001165331.1;transl_table=11	3853553	43	3853642
4002340	+	tctttatgatcctcgcgggcctggcAccgtatctgtactttaagcggaaga	1.443	0.062	23	corA	magnesium/nickel/cobalt transporter	ID=cds3751;Parent=gene-b3816;Dbxref=ASAP:ABE-0012464,UniProtKB/Swiss-Prot:P0ABI4,Genbank:NP_418260.1,EcoGene:EG11463,GeneID:948351;Name=NP_418260.1;Note=Mg2+ transport%2C system I;Ontology_term=GO:0009274,GO:0019866;gbkey=CDS;gene=corA;go_component=peptidoglycan-based cell wall|0009274||,organelle inner membrane|0019866||;product=magnesium/nickel/cobalt transporter;protein_id=NP_418260.1;transl_t…	4001426	915	4002376
4171137	+	gttcatatcgacggcggtgtttggcAcctcgatgtcggctcatcacatcct	494.067	20.644	23	rrlB	23S ribosomal RNA of rrnB operon	ID=rna156;Parent=gene-b3970;Dbxref=ASAP:ABE-0012995,EcoGene:EG30078,GeneID:948473;gbkey=rRNA;gene=rrlB;product=23S ribosomal RNA of rrnB operon	4168641	2497	4171544
4212539	+	gttcatatcgacggcggtgtttggcAcctcgatgtcggctcatcacatcct	500.431	21.263	23	rrlE	23S ribosomal RNA of rrnE operon	ID=rna165;Parent=gene-b4009;Dbxref=ASAP:ABE-0013107,EcoGene:EG30081,GeneID:948509;gbkey=rRNA;gene=rrlE;product=23S ribosomal RNA of rrnE operon	4210043	2497	4212946
4606151	+	cacctgaagctagcgcgtctaccaaTtccgccaccttcgcacagtcatctt	1.483	0.062	23			ND	0	0	0
1524119	+	gcaatattctggcgaaggttgcggcAccggaatcactggctgtgctgttta	1.389	0.062	22	yncE	ATP-binding protein	ID=cds1440;Parent=gene-b1452;Dbxref=ASAP:ABE-0004843,UniProtKB/Swiss-Prot:P76116,Genbank:NP_415969.1,EcoGene:EG13775,GeneID:946006;Name=NP_415969.1;Note=putative receptor;gbkey=CDS;gene=yncE;product=ATP-binding protein%2C periplasmic%2C function unknown;protein_id=NP_415969.1;transl_table=11	1523307	813	1524368
3249361	+	aactcacaatagtcactacttactcAcctggagaaaactatgtcgaaagaa	11.044	0	22			ND	0	0	0
3448784	-	gcagcgaaactgccgattaaaaccaCctttgtaactaagacggtgatgtaa	9.061	0.402	22	rplP	50S ribosomal subunit protein L16	ID=cds3250;Parent=gene-b3313;Dbxref=ASAP:ABE-0010846,UniProtKB/Swiss-Prot:P0ADY7,Genbank:NP_417772.1,EcoGene:EG10877,GeneID:947806;Name=NP_417772.1;Ontology_term=GO:0005737,GO:0006412,GO:0003735;experiment=N-terminus verified by Edman degradation: PMID 786730;gbkey=CDS;gene=rplP;go_component=cytoplasm|0005737||;go_function=structural constituent of ribosome|0003735||;go_process=translation|000641…	3448759	386	3449169
4036928	+	gaatacgttcccgggccttgtacacAccgcccgtcacaccatgggagtggg	174.919	7.676	22	rrsA	16S ribosomal RNA of rrnA operon	ID=rna146;Parent=gene-b3851;Dbxref=ASAP:ABE-0012579,EcoGene:EG30084,GeneID:948332;gbkey=rRNA;gene=rrsA;product=16S ribosomal RNA of rrnA operon	4035531	1398	4037072
4040016	+	gttcatatcgacggcggtgtttggcAcctcgatgtcggctcatcacatcct	492.152	21.634	22	rrlA	23S ribosomal RNA of rrnA operon	ID=rna149;Parent=gene-b3854;Dbxref=ASAP:ABE-0012586,EcoGene:EG30077,GeneID:948341;gbkey=rRNA;gene=rrlA;product=23S ribosomal RNA of rrnA operon	4037519	2498	4040423
4168056	+	gaatacgttcccgggccttgtacacAccgcccgtcacaccatgggagtggg	175.971	7.892	22	rrsB	16S ribosomal RNA of rrnB operon	ID=rna154;Parent=gene-b3968;Dbxref=ASAP:ABE-0012991,EcoGene:EG30085,GeneID:948466;gbkey=rRNA;gene=rrsB;product=16S ribosomal RNA of rrnB operon	4166659	1398	4168200
4309773	+	ggagagttcggtgatattctggtttAccgaatgacatttcagcgccagcag	5.596	0.248	22			ND	0	0	0
225168	+	gaatacgttcccgggccttgtacacAccgcccgtcacaccatgggagtggg	173.18	7.923	21	rrsH	16S ribosomal RNA of rrnH operon	ID=rna3;Parent=gene-b0201;Dbxref=ASAP:ABE-0000677,EcoGene:EG30090,GeneID:944897;gbkey=rRNA;gene=rrsH;product=16S ribosomal RNA of rrnH operon	223771	1398	225312
1645307	-	atctctgtttcgcaccgaaggtgacActtctgctttgcgttgacaggagaa	2.697	0.124	21			ND	0	0	0
1935253	-	ctgaagtcgtggtctatttcaaaacAcctgaactgaatctgtttaaagaat	10.626	0	21	zwf	glucose-6-phosphate 1-dehydrogenase	ID=cds1843;Parent=gene-b1852;Dbxref=ASAP:ABE-0006171,UniProtKB/Swiss-Prot:P0AC53,Genbank:NP_416366.1,EcoGene:EG11221,GeneID:946370;Name=NP_416366.1;Ontology_term=GO:0005737,GO:0016052,GO:0009051;gbkey=CDS;gene=zwf;go_component=cytoplasm|0005737||;go_process=carbohydrate catabolic process|0016052||,pentose-phosphate shunt%2C oxidative branch|0009051||;product=glucose-6-phosphate 1-dehydrogenase;pr…	1934839	1062	1936314
2003375	-	cgacggtatctccgttgcgcagaccAccgaaggcgcgctgtccgaaatcaa	7.16	0.34	21	fliC	flagellar filament structural protein	ID=cds1912;Parent=gene-b1923;Dbxref=ASAP:ABE-0006402,UniProtKB/Swiss-Prot:P04949,Genbank:NP_416433.1,EcoGene:EG10321,GeneID:949101;Name=NP_416433.1;Note=flagellar biosynthesis%3B flagellin%2C filament structural protein;Ontology_term=GO:0019861,GO:0009296,GO:0042330;gbkey=CDS;gene=fliC;go_component=flagellum|0019861||;go_process=flagellum assembly|0009296||,taxis|0042330||;product=flagellar filam…	2002110	232	2003606
2468146	+	acttcccccgatgataactcttgtcAccttctccgccatcagcctggtgtg	2.036	0.093	21	gtrA	CPS-53	ID=cds2332;Parent=gene-b2350;Dbxref=ASAP:ABE-0007761,UniProtKB/Swiss-Prot:P77682,Genbank:NP_416851.1,EcoGene:EG14131,GeneID:948821;Name=NP_416851.1;gbkey=CDS;gene=gtrA;product=CPS-53 (KpLE1) prophage%3B bactoprenol-linked glucose translocase/flippase;protein_id=NP_416851.1;transl_table=11	2467855	292	2468217
2656936	-	ctgtgaaaaatcctgtgcttgcaccAcctgccactgcatcgttcgtgaagg	1.955	0.093	21	fdx		ID=cds2506;Parent=gene-b2525;Dbxref=ASAP:ABE-0008311,UniProtKB/Swiss-Prot:P0A9R4,Genbank:NP_417020.1,EcoGene:EG11328,GeneID:947160;Name=NP_417020.1;Note=[2FE-2S] ferredoxin%2C electron carrer protein;Ontology_term=GO:0009055;gbkey=CDS;gene=fdx;go_function=electron carrier activity|0009055||;product=[2Fe-2S] ferredoxin;protein_id=NP_417020.1;transl_table=11	2656748	148	2657083
2820811	-	tgaaactgctttccgtctgtacgacAcctatggcttcccggttgacctgac	1.321	0.062	21	alaS	alanyl-tRNA synthetase	ID=cds2659;Parent=gene-b2697;Dbxref=ASAP:ABE-0008869,UniProtKB/Swiss-Prot:P00957,Genbank:NP_417177.1,EcoGene:EG10034,GeneID:947175;Name=NP_417177.1;Ontology_term=GO:0005737,GO:0006418;gbkey=CDS;gene=alaS;go_component=cytoplasm|0005737||;go_process=tRNA aminoacylation for protein translation|0006418||;product=alanyl-tRNA synthetase;protein_id=NP_417177.1;transl_table=11	2819381	1201	2822011
3354578	+	atgcagtaattgagatcccctcttcAccgtattaaccgatgcgaaaaggac	2.023	0.093	21			ND	0	0	0
3444341	-	ccgtcgtctgccgaaattcggcttcActtctcgtaaagcagcgattacagc	6.567	0.31	21	rplO	50S ribosomal subunit protein L15	ID=cds3238;Parent=gene-b3301;Dbxref=ASAP:ABE-0010819,UniProtKB/Swiss-Prot:P02413,Genbank:NP_417760.1,EcoGene:EG10876,GeneID:947798;Name=NP_417760.1;Ontology_term=GO:0005737,GO:0006412,GO:0003735;experiment=N-terminus verified by Edman degradation: PMID 340263;gbkey=CDS;gene=rplO;go_component=cytoplasm|0005737||;go_function=structural constituent of ribosome|0003735||;go_process=translation|000641…	3444105	199	3444539
3581003	-	tattattgtctcgcgatcaggaagaCcctcgcggagaacctgaaagcacga	1.362	0.062	21			ND	0	0	0
3946200	+	gttcatatcgacggcggtgtttggcAcctcgatgtcggctcatcacatcct	491.707	22.532	21	rrlC	23S ribosomal RNA of rrnC operon	ID=rna136;Parent=gene-b3758;Dbxref=ASAP:ABE-0012283,EcoGene:EG30079,GeneID:948268;gbkey=rRNA;gene=rrlC;product=23S ribosomal RNA of rrnC operon	3943704	2497	3946607
4209544	+	gaatacgttcccgggccttgtacacAccgcccgtcacaccatgggagtggg	174.447	8.14	21	rrsE	16S ribosomal RNA of rrnE operon	ID=rna163;Parent=gene-b4007;Dbxref=ASAP:ABE-0013103,EcoGene:EG30088,GeneID:948511;gbkey=rRNA;gene=rrsE;product=16S ribosomal RNA of rrnE operon	4208147	1398	4209688
4606024	+	gctggcatcatgctgatgataatgaAtttgaatcagggatgaaaaatcaag	1.348	0.062	21	yjjZ	uncharacterized protein	ID=cds4284;Parent=gene-b4567;Dbxref=ASAP:ABE-0285088,UniProtKB/Swiss-Prot:P55914,Genbank:YP_588478.1,EcoGene:EG13348,GeneID:1450313;Name=YP_588478.1;Ontology_term=GO:0016021;gbkey=CDS;gene=yjjZ;go_component=integral to membrane|0016021||;product=uncharacterized protein;protein_id=YP_588478.1;transl_table=11	4605804	221	4606040
787427	-	aggttacagctttgactttgcttacActtctgtgctgaaacgcgctatcca	1.915	0.093	20	gpmA	phosphoglyceromutase 1	ID=cds736;Parent=gene-b0755;Dbxref=ASAP:ABE-0002563,UniProtKB/Swiss-Prot:P62707,Genbank:NP_415276.1,EcoGene:EG11699,GeneID:945068;Name=NP_415276.1;Ontology_term=GO:0006096,GO:0006094;gbkey=CDS;gene=gpmA;go_process=glycolysis|0006096||,gluconeogenesis|0006094||;product=phosphoglyceromutase 1;protein_id=NP_415276.1;transl_table=11	786843	169	787595
4037066	+	gtaggggaacctgcggttggatcacCtccttaccttaaagaagcgttcttt	6.958	0.34	20	rrsA	16S ribosomal RNA of rrnA operon	ID=rna146;Parent=gene-b3851;Dbxref=ASAP:ABE-0012579,EcoGene:EG30084,GeneID:948332;gbkey=rRNA;gene=rrsA;product=16S ribosomal RNA of rrnA operon	4035531	1536	4037072
4478809	+	tgacgttgagtacgacggatggggcActtactttgaagatcctaacggcga	1.281	0.062	20	rraB	protein inhibitor of RNase E	ID=cds4170;Parent=gene-b4255;Dbxref=ASAP:ABE-0013936,UniProtKB/Swiss-Prot:P0AF90,Genbank:NP_418676.1,EcoGene:EG12453,GeneID:948773;Name=NP_418676.1;gbkey=CDS;gene=rraB;product=protein inhibitor of RNase E;protein_id=NP_418676.1;transl_table=11	4478473	337	4478889
903770	-	ttctgtcaaaggtactatcttcgacCtcaatagctatcagactgccagtat	1.187	0.062	19			ND	0	0	0
1149683	+	gcttgaagcctttggcggtggattcAcctggggctccgcgctggttcgttt	1.2	0.062	19	fabH	3-oxoacyl-	ID=cds1068;Parent=gene-b1091;Dbxref=ASAP:ABE-0003696,UniProtKB/Swiss-Prot:P0A6R0,Genbank:NP_415609.1,EcoGene:EG10277,GeneID:946003;Name=NP_415609.1;Note=3-oxoacyl-[acyl-carrier-protein] synthase III%3B acetylCoA ACP transacylase;Ontology_term=GO:0005737;experiment=N-terminus verified by Edman degradation: PMID 1551888;gbkey=CDS;gene=fabH;go_component=cytoplasm|0005737||;product=3-oxoacyl-[acyl-ca…	1148759	925	1149712
1350755	-	gtttcgtacactctattggttttgcAcctggcgatcagctggatggtgact	1.78	0.093	19	fabI	enoyl-	ID=cds1272;Parent=gene-b1288;Dbxref=ASAP:ABE-0004327,UniProtKB/Swiss-Prot:P0AEK4,Genbank:NP_415804.1,EcoGene:EG11528,GeneID:945870;Name=NP_415804.1;Note=enoyl-[acyl-carrier-protein] reductase (NADH);Ontology_term=GO:0005737;gbkey=CDS;gene=fabI;go_component=cytoplasm|0005737||;product=enoyl-[acyl-carrier-protein] reductase%2C NADH-dependent;protein_id=NP_415804.1;transl_table=11	1350251	285	1351039
2533851	+	gtttgtaaaagaagctaagggcttcActtctgaaattactgtgacttccaa	1.78	0.093	19	ptsH	phosphohistidinoprotein-hexose phosphotransferase component of PTS system	ID=cds2394;Parent=gene-b2415;Dbxref=ASAP:ABE-0007962,UniProtKB/Swiss-Prot:P0AA04,Genbank:NP_416910.1,EcoGene:EG10788,GeneID:946886;Name=NP_416910.1;Note=PTS system protein HPr;Ontology_term=GO:0016052;experiment=N-terminus verified by Edman degradation: PMID 9298646%2C9868784%2C10094700;gbkey=CDS;gene=ptsH;go_process=carbohydrate catabolic process|0016052||;product=phosphohistidinoprotein-hexose …	2533764	88	2534021
2819092	-	gaccctcatgattggggatgaggtcAccgtgacagttttaggggtaaaggg	1.2	0.062	19	csrA	pleiotropic regulatory protein for carbon source metabolism	ID=cds2658;Parent=gene-b2696;Dbxref=ASAP:ABE-0008866,UniProtKB/Swiss-Prot:P69913,Genbank:NP_417176.1,EcoGene:EG11447,GeneID:947176;Name=NP_417176.1;Note=carbon storage regulator%3B controls glycogen synthesis%2C gluconeogenesis%2C cell size and surface properties;Ontology_term=GO:0005737,GO:0016052,GO:0006096,GO:0006094,GO:0006401,GO:0009386,GO:0042330;gbkey=CDS;gene=csrA;go_component=cytoplasm|0…	2818961	55	2819146
3156379	+	tttgagcaattaggcgtgccgacccAcctctccgactacggtctggacggc	9.682	0	19	yqhD	aldehyde reductase	ID=cds2961;Parent=gene-b3011;Dbxref=ASAP:ABE-0009888,UniProtKB/Swiss-Prot:Q46856,Genbank:NP_417484.1,EcoGene:EG13014,GeneID:947493;Name=NP_417484.1;Note=putative oxidoreductase;gbkey=CDS;gene=yqhD;product=aldehyde reductase%2C NADPH-dependent;protein_id=NP_417484.1;transl_table=11	3155355	1025	3156518
3811362	-	ctggtttcttctgctggtactggtcActtctataccactacgaagaacaaa	4.248	0.217	19	rpmG	50S ribosomal subunit protein L33	ID=cds3582;Parent=gene-b3636;Dbxref=ASAP:ABE-0011883,UniProtKB/Swiss-Prot:P0A7N9,Genbank:NP_418093.1,EcoGene:EG10891,GeneID:946318;Name=NP_418093.1;Ontology_term=GO:0005737,GO:0006412,GO:0003735;gbkey=CDS;gene=rpmG;go_component=cytoplasm|0005737||;go_function=structural constituent of ribosome|0003735||;go_process=translation|0006412||;product=50S ribosomal subunit protein L33;protein_id=NP_41809…	3811250	56	3811417
3916063	-	ggcatcatggaaggcgaatacgatcAcctgccggagcaggcgttctacatg	4.207	0.217	19	atpD	F1 sector of membrane-bound ATP synthase	ID=cds3680;Parent=gene-b3732;Dbxref=ASAP:ABE-0012208,UniProtKB/Swiss-Prot:P0ABB4,Genbank:NP_418188.1,EcoGene:EG10101,GeneID:948244;Name=NP_418188.1;Note=membrane-bound ATP synthase%2C F1 sector%2C beta-subunit;Ontology_term=GO:0009274,GO:0019866,GO:0015986;gbkey=CDS;gene=atpD;go_component=peptidoglycan-based cell wall|0009274||,organelle inner membrane|0019866||;go_process=ATP synthesis coupled p…	3915993	1313	3917375
4085672	-	cacccgcgaaacccgtaatacctgcAcctattgttccgtaggctgtgggct	9.965	0	19	fdoG	formate dehydrogenase-O	ID=cds3822;Parent=gene-b3894;Dbxref=ASAP:ABE-0012710,UniProtKB/Swiss-Prot:P32176,Genbank:NP_418330.1,EcoGene:EG11858,GeneID:948394;Name=NP_418330.1;Note=formate dehydrogenase-O%2C major subunit;Ontology_term=GO:0005737,GO:0009061;gbkey=CDS;gene=fdoG;go_component=cytoplasm|0005737||;go_process=anaerobic respiration|0009061||;product=formate dehydrogenase-O%2C large subunit;protein_id=NP_418330.1;t…	4082772	151	4085822
129043	+	gaaaggcatcagctatgaaaccgccAccttcccgtgggctgcttctggtcg	9.142	0	18	lpd	dihydrolipoyl dehydrogenase	ID=cds111;Parent=gene-b0116;Dbxref=ASAP:ABE-0000404,UniProtKB/Swiss-Prot:P0A9P0,Genbank:NP_414658.1,EcoGene:EG10543,GeneID:944854;Name=NP_414658.1;Note=lipoamide dehydrogenase (NADH)%3B component of 2-oxodehydrogenase and pyruvate complexes%3B L-protein of glycine cleavage complex;Ontology_term=GO:0005737,GO:0016052,GO:0009063,GO:0006096,GO:0006086,GO:0006099,GO:0009060,GO:0009061,GO:0009436;gbke…	127912	1132	129336
754411	-	cggggatacagctgttgaactggatGtgctgaaaggcacgctgggtcaaga	1.133	0.062	18	gltA	citrate synthase	ID=cds708;Parent=gene-b0720;Dbxref=ASAP:ABE-0002451,UniProtKB/Swiss-Prot:P0ABH7,Genbank:NP_415248.1,EcoGene:EG10402,GeneID:945323;Name=NP_415248.1;Ontology_term=GO:0006099,GO:0009061;gbkey=CDS;gene=gltA;go_process=tricarboxylic acid cycle|0006099||,anaerobic respiration|0009061||;product=citrate synthase;protein_id=NP_415248.1;transl_table=11	753185	58	754468
1302216	+	acatgcccgcctatggttacactccAccgtatactgatggcgcaaaattga	1.753	0.093	18	oppA	oligopeptide ABC transporter periplasmic binding protein	ID=cds1222;Parent=gene-b1243;Dbxref=ASAP:ABE-0004172,UniProtKB/Swiss-Prot:P23843,Genbank:NP_415759.1,EcoGene:EG10674,GeneID:945830;Name=NP_415759.1;Note=oligopeptide transport%3B periplasmic binding protein%3B periplasmic-binding component of ABC superfamily;Ontology_term=GO:0009274,GO:0042597,GO:0000270,GO:0006457;gbkey=CDS;gene=oppA;go_component=peptidoglycan-based cell wall|0009274||,periplasm…	1301182	1035	1302813
2002769	-	aaatactactaaagctacaactatcActtcaggcggtacacctgttcagat	5.609	0.31	18	fliC	flagellar filament structural protein	ID=cds1912;Parent=gene-b1923;Dbxref=ASAP:ABE-0006402,UniProtKB/Swiss-Prot:P04949,Genbank:NP_416433.1,EcoGene:EG10321,GeneID:949101;Name=NP_416433.1;Note=flagellar biosynthesis%3B flagellin%2C filament structural protein;Ontology_term=GO:0019861,GO:0009296,GO:0042330;gbkey=CDS;gene=fliC;go_component=flagellum|0019861||;go_process=flagellum assembly|0009296||,taxis|0042330||;product=flagellar filam…	2002110	838	2003606
3060458	+	cgtacaacttgctcgccagggcaccAcctgctgtatgatcccgcacctgca	9.061	0	18	argP	transcriptional regulator for arginine transport and DNA replication genes	ID=cds2872;Parent=gene-b2916;Dbxref=ASAP:ABE-0009574,UniProtKB/Swiss-Prot:P0A8S1,Genbank:NP_417391.1,EcoGene:EG10490,GeneID:944867;Name=NP_417391.1;Note=replication initiation inhibitor%2C binds to 13-mers at oriC;Ontology_term=GO:0005737,GO:0006261,GO:0006350,GO:0016564;experiment=N-terminus verified by Edman degradation: PMID 2034653;gbkey=CDS;gene=argP;go_component=cytoplasm|0005737||;go_funct…	3059753	706	3060646
3572655	-	tatgctaaatggatgggctttacccAcctcgaactactgcccattaacgag	9.048	0	18	glgB	1	ID=cds3368;Parent=gene-b3432;Dbxref=ASAP:ABE-0011209,UniProtKB/Swiss-Prot:P07762,Genbank:NP_417890.1,EcoGene:EG10378,GeneID:947940;Name=NP_417890.1;Ontology_term=GO:0005737,GO:0000271;gbkey=CDS;gene=glgB;go_component=cytoplasm|0005737||;go_process=polysaccharide biosynthetic process|0000271||;product=1%2C4-alpha-glucan branching enzyme;protein_id=NP_417890.1;transl_table=11	3571316	848	3573502
3720146	+	gatggctctaaagatgtgttcgtacActtctctgctatccagaacgatggt	2.292	0.124	18	cspA	RNA chaperone and antiterminator	ID=cds3492;Parent=gene-b3556;Dbxref=ASAP:ABE-0011616,UniProtKB/Swiss-Prot:P0A9X9,Genbank:NP_418012.1,EcoGene:EG10166,GeneID:948070;Name=NP_418012.1;Note=cold shock protein 7.4%2C transcriptional activator of hns;Ontology_term=GO:0005737,GO:0006350,GO:0009266,GO:0016563;gbkey=CDS;gene=cspA;go_component=cytoplasm|0005737||;go_function=transcription activator activity|0016563||;go_process=transcript…	3720049	98	3720261
3943205	+	gaatacgttcccgggccttgtacacAccgcccgtcacaccatgggagtggg	172.532	9.285	18	rrsC	16S ribosomal RNA of rrnC operon	ID=rna134;Parent=gene-b3756;Dbxref=ASAP:ABE-0012279,EcoGene:EG30086,GeneID:948270;gbkey=rRNA;gene=rrsC;product=16S ribosomal RNA of rrnC operon	3941808	1398	3943349
3991157	+	tagcaaatcaggcgatacgtcttgtAcctctatattgagactctgaaacag	1.133	0.062	18	cyaA	adenylate cyclase	ID=cds3742;Parent=gene-b3806;Dbxref=ASAP:ABE-0012432,UniProtKB/Swiss-Prot:P00936,Genbank:NP_418250.1,EcoGene:EG10170,GeneID:947755;Name=NP_418250.1;Ontology_term=GO:0005737;experiment=N-terminus verified by Edman degradation: PMID 6427472;gbkey=CDS;gene=cyaA;go_component=cytoplasm|0005737||;product=adenylate cyclase;protein_id=NP_418250.1;transl_table=11	3991153	5	3993699
4128765	+	tgtcccaccgatccatctttccagcAcctataactttaccggatttaatga	1.146	0.062	18	metB	cystathionine gamma-synthase	ID=cds3866;Parent=gene-b3939;Dbxref=ASAP:ABE-0012887,UniProtKB/Swiss-Prot:P00935,Genbank:NP_418374.1,EcoGene:EG10582,GeneID:948434;Name=NP_418374.1;Note=cystathionine gamma-synthase;Ontology_term=GO:0005737,GO:0009063,GO:0009086;gbkey=CDS;gene=metB;go_component=cytoplasm|0005737||;go_process=cellular amino acid catabolic process|0009063||,methionine biosynthetic process|0009086||;product=cystathi…	4128672	94	4129832
496456	+	tatgcggcagcgaagagcagcccgcAcctggaactgctgcgtaagaaaggc	2.131	0.124	17	htpG	protein refolding molecular co-chaperone Hsp90	ID=cds464;Parent=gene-b0473;Dbxref=ASAP:ABE-0001642,UniProtKB/Swiss-Prot:P0A6Z3,Genbank:NP_415006.1,EcoGene:EG10461,GeneID:945099;Name=NP_415006.1;Note=chaperone Hsp90%2C heat shock protein C 62.5;Ontology_term=GO:0006457;experiment=N-terminus verified by Edman degradation: PMID 9298646;gbkey=CDS;gene=htpG;go_process=protein folding|0006457||;product=protein refolding molecular co-chaperone Hsp90…	495120	1337	496994
639017	+	caaaaacggcgaattcatcgaaatcAccgaaaaagataccgaaggccgctg	1.092	0.062	17	ahpC	alkyl hydroperoxide reductase	ID=cds603;Parent=gene-b0605;Dbxref=ASAP:ABE-0002090,UniProtKB/Swiss-Prot:P0AE08,Genbank:NP_415138.1,EcoGene:EG11384,GeneID:945225;Name=NP_415138.1;Note=alkyl hydroperoxide reductase%2C C22 subunit%3B detoxification of hydroperoxides;Ontology_term=GO:0006805;gbkey=CDS;gene=ahpC;go_process=xenobiotic metabolic process|0006805||;product=alkyl hydroperoxide reductase%2C C22 subunit;protein_id=NP_4151…	638945	73	639508
1301430	+	tcagcgatcttgacggtcatccagcAcctggcgtcgctgaatcctgggata	4.881	0.279	17	oppA	oligopeptide ABC transporter periplasmic binding protein	ID=cds1222;Parent=gene-b1243;Dbxref=ASAP:ABE-0004172,UniProtKB/Swiss-Prot:P23843,Genbank:NP_415759.1,EcoGene:EG10674,GeneID:945830;Name=NP_415759.1;Note=oligopeptide transport%3B periplasmic binding protein%3B periplasmic-binding component of ABC superfamily;Ontology_term=GO:0009274,GO:0042597,GO:0000270,GO:0006457;gbkey=CDS;gene=oppA;go_component=peptidoglycan-based cell wall|0009274||,periplasm…	1301182	249	1302813
1975072	-	cagacgaggtgagatgcaactcaacAccgacattatcaatctgtttttgga	1.106	0.062	17	cheA	fused chemotactic sensory histidine kinase in two-component regulatory system with CheB and CheY	ID=cds1880;Parent=gene-b1888;Dbxref=ASAP:ABE-0006294,UniProtKB/Swiss-Prot:P07363,Genbank:NP_416402.1,EcoGene:EG10146,GeneID:946401;Name=NP_416402.1;Note=sensory transducer kinase between chemo- signal receptors and CheB and CheY;Ontology_term=GO:0006464,GO:0042330;gbkey=CDS;gene=cheA;go_process=protein modification process|0006464||,taxis|0042330||;product=fused chemotactic sensory histidine kina…	1973360	253	1975324
2412623	-	ggcatactcagccttcttttttttcAccgtagtagagtgatacaggagtca	1.106	0.062	17			ND	0	0	0
2512734	-	tctcgtttggcatagcatgaaacatAgcaaaggctatgttttagaggcaca	1.618	0.093	17			ND	0	0	0
3580979	-	accctcgcggagaacctgaaagcacGacattgctcacattgcttccagtat	1.065	0.062	17			ND	0	0	0
3581007	-	tgattattattgtctcgcgatcaggAagaccctcgcggagaacctgaaagc	1.092	0.062	17			ND	0	0	0
3916502	-	cacctccaccaaaactggttctatcAcctccgtacaggcagtatacgtacc	8.832	0	17	atpD	F1 sector of membrane-bound ATP synthase	ID=cds3680;Parent=gene-b3732;Dbxref=ASAP:ABE-0012208,UniProtKB/Swiss-Prot:P0ABB4,Genbank:NP_418188.1,EcoGene:EG10101,GeneID:948244;Name=NP_418188.1;Note=membrane-bound ATP synthase%2C F1 sector%2C beta-subunit;Ontology_term=GO:0009274,GO:0019866,GO:0015986;gbkey=CDS;gene=atpD;go_component=peptidoglycan-based cell wall|0009274||,organelle inner membrane|0019866||;go_process=ATP synthesis coupled p…	3915993	874	3917375
3922579	-	tggaaaaatatttaaacatttattcAccttttggctacttattgtttgaaa	1.079	0.062	17			ND	0	0	0
4477995	-	ggtcgcatgtatgacggtattcagtAtcgcggctatggtcaggagattgtc	1.092	0.062	17	argI	ornithine carbamoyltransferase 1	ID=cds4169;Parent=gene-b4254;Dbxref=ASAP:ABE-0013927,UniProtKB/Swiss-Prot:P04391,Genbank:NP_418675.1,EcoGene:EG10069,GeneID:948774;Name=NP_418675.1;Ontology_term=GO:0005737,GO:0006526;gbkey=CDS;gene=argI;go_component=cytoplasm|0005737||;go_process=arginine biosynthetic process|0006526||;product=ornithine carbamoyltransferase 1;protein_id=NP_418675.1;transl_table=11	4477307	317	4478311
8274	+	attgacctcccttcgtcagtacaccAccgtagtggccgacactggggacat	2.508	0.155	16	talB	transaldolase B	ID=cds7;Parent=gene-b0008;Dbxref=ASAP:ABE-0000027,UniProtKB/Swiss-Prot:P0A870,Genbank:NP_414549.1,EcoGene:EG11556,GeneID:944748;Name=NP_414549.1;Ontology_term=GO:0005737,GO:0009052;gbkey=CDS;gene=talB;go_component=cytoplasm|0005737||;go_process=pentose-phosphate shunt%2C non-oxidative branch|0009052||;product=transaldolase B;protein_id=NP_414549.1;transl_table=11	8238	37	9191
900605	-	tcccatgccgcagacacggccaaaaAtcataagattgacagacgggagttc	1.052	0.062	16			ND	0	0	0
963169	+	gacggcggcatcgacggcctggttcAcctgtctgacatctcctggaacgtt	4.679	0.279	16	rpsA	30S ribosomal subunit protein S1	ID=cds891;Parent=gene-b0911;Dbxref=ASAP:ABE-0003104,UniProtKB/Swiss-Prot:P0AG67,Genbank:NP_415431.1,EcoGene:EG10900,GeneID:945536;Name=NP_415431.1;Ontology_term=GO:0005737,GO:0006412,GO:0003735;experiment=N-terminus verified by Edman degradation: PMID 7041110%2C7783627%2C9298646%2C9600841%2C11248028;gbkey=CDS;gene=rpsA;go_component=cytoplasm|0005737||;go_function=structural constituent of ribosom…	961995	1175	963668
1735907	+	aatgcacgtcctggctatctggagcActtctgggcgctggtgaactgggaa	1.011	0.062	16	sodB	superoxide dismutase	ID=cds1645;Parent=gene-b1656;Dbxref=ASAP:ABE-0005537,UniProtKB/Swiss-Prot:P0AGD3,Genbank:NP_416173.1,EcoGene:EG10954,GeneID:944953;Name=NP_416173.1;Note=superoxide dismutase%2C iron;Ontology_term=GO:0005737,GO:0006805;gbkey=CDS;gene=sodB;go_component=cytoplasm|0005737||;go_process=xenobiotic metabolic process|0006805||;product=superoxide dismutase%2C Fe;protein_id=NP_416173.1;transl_table=11	1735378	530	1735959
2339459	-	ctgcgcggctgtgttataatttgcgAcctttgaatccgggatacagtagag	3.115	0.186	16			ND	0	0	0
2413795	-	agctgcatctttgataccctgaataAcagactcatcgatcactacggagct	1.025	0.062	16			ND	0	0	0
3070251	-	gccgaacaagaaatactacgatccgCgcgtatggctgcgtgccggtcagac	1.497	0.093	16	fbaA	fructose-bisphosphate aldolase	ID=cds2881;Parent=gene-b2925;Dbxref=ASAP:ABE-0009600,UniProtKB/Swiss-Prot:P0AB71,Genbank:NP_417400.1,EcoGene:EG10282,GeneID:947415;Name=NP_417400.1;Ontology_term=GO:0016052;gbkey=CDS;gene=fbaA;go_process=carbohydrate catabolic process|0016052||;product=fructose-bisphosphate aldolase%2C class II;protein_id=NP_417400.1;transl_table=11	3070165	994	3071244
3490221	-	gattttttatgcatattttgtggttAtaatttcacatttgtttatgcgtaa	2.589	0.155	16			ND	0	0	0
3948407	+	gcaggttgaaggtgctgaagactacAccgattctgacgattaataaaaagg	1.038	0.062	16	yifE	UPF0438 family protein	ID=cds3705;Parent=gene-b3764;Dbxref=ASAP:ABE-0012298,UniProtKB/Swiss-Prot:P0ADN2,Genbank:NP_418213.1,EcoGene:EG11450,GeneID:948274;Name=NP_418213.1;Ontology_term=GO:0006355;gbkey=CDS;gene=yifE;go_process=regulation of transcription%2C DNA-dependent|0006355||;product=UPF0438 family protein;protein_id=NP_418213.1;transl_table=11	3948086	322	3948424
4168194	+	gtaggggaacctgcggttggatcacCtccttaccttaaagaagcgtacttt	6.567	0.402	16	rrsB	16S ribosomal RNA of rrnB operon	ID=rna154;Parent=gene-b3968;Dbxref=ASAP:ABE-0012991,EcoGene:EG30085,GeneID:948466;gbkey=rRNA;gene=rrsB;product=16S ribosomal RNA of rrnB operon	4166659	1536	4168200
4209682	+	gtaggggaacctgcggttggatcacCtccttaccttaaagaagcgttcttt	6.472	0.402	16	rrsE	16S ribosomal RNA of rrnE operon	ID=rna163;Parent=gene-b4007;Dbxref=ASAP:ABE-0013103,EcoGene:EG30088,GeneID:948511;gbkey=rRNA;gene=rrsE;product=16S ribosomal RNA of rrnE operon	4208147	1536	4209688
1517168	-	tgaatgtttccagtagaactgtagtActgataaatttctttgctgctgttg	3.964	0.248	15	yncL	stress-induced small inner membrane enterobacterial protein	ID=cds1432;Parent=gene-b4598;Dbxref=UniProtKB/Swiss-Prot:A5A615,Genbank:YP_001165318.1,EcoGene:EG14394,GeneID:5061503;Name=YP_001165318.1;gbkey=CDS;gene=yncL;product=stress-induced small inner membrane enterobacterial protein;protein_id=YP_001165318.1;transl_table=11	1517099	27	1517194
1926642	+	acgtccgtcgttgatgacgaccttcAcctttggcaaataccgtggcaaagc	7.578	0	15	exoX	exodeoxyribonuclease 10	ID=cds1835;Parent=gene-b1844;Dbxref=ASAP:ABE-0006131,UniProtKB/Swiss-Prot:P0AEK0,Genbank:NP_416358.1,EcoGene:EG14031,GeneID:946361;Name=NP_416358.1;Ontology_term=GO:0005737,GO:0006308,GO:0006281;gbkey=CDS;gene=exoX;go_component=cytoplasm|0005737||;go_process=DNA catabolic process|0006308||,DNA repair|0006281||;product=exodeoxyribonuclease 10%3B DNA exonuclease X;protein_id=NP_416358.1;transl_tabl…	1926120	523	1926782
2312134	-	cggcgacggcgtcggcggttctatcActtatgattacgaaggtttcggtat	1.915	0.124	15	ompC	outer membrane porin protein C	ID=cds2198;Parent=gene-b2215;Dbxref=ASAP:ABE-0007321,UniProtKB/Swiss-Prot:P06996,Genbank:NP_416719.1,EcoGene:EG10670,GeneID:946716;Name=NP_416719.1;Note=outer membrane protein 1b (Ib%3Bc);Ontology_term=GO:0009274,GO:0009279;gbkey=CDS;gene=ompC;go_component=peptidoglycan-based cell wall|0009274||,cell outer membrane|0009279||;product=outer membrane porin protein C;protein_id=NP_416719.1;transl_tab…	2311646	616	2312749
2534633	+	cgacgcgggtggccgtacttcccacAcctctatcatggcgcgttctctgga	7.969	0	15	ptsI	PEP-protein phosphotransferase of PTS system	ID=cds2395;Parent=gene-b2416;Dbxref=ASAP:ABE-0007967,UniProtKB/Swiss-Prot:P08839,Genbank:NP_416911.1,EcoGene:EG10789,GeneID:946879;Name=NP_416911.1;Note=PEP-protein phosphotransferase system enzyme I;Ontology_term=GO:0016052;experiment=N-terminus verified by Edman degradation: PMID 9298646;gbkey=CDS;gene=ptsI;go_process=carbohydrate catabolic process|0016052||;product=PEP-protein phosphotransfera…	2534066	568	2535793
3581002	-	attattgtctcgcgatcaggaagacCctcgcggagaacctgaaagcacgac	1.443	0.093	15			ND	0	0	0
4168195	+	taggggaacctgcggttggatcaccTccttaccttaaagaagcgtactttg	2.36	0.155	15	rrsB	16S ribosomal RNA of rrnB operon	ID=rna154;Parent=gene-b3968;Dbxref=ASAP:ABE-0012991,EcoGene:EG30085,GeneID:948466;gbkey=rRNA;gene=rrsB;product=16S ribosomal RNA of rrnB operon	4166659	1537	4168200
4543487	+	gggtagcgcaacaaacgttggtgtgCagatcctggacagaacgggtgctgc	3.425	0.217	15	fimA	major type 1 subunit fimbrin	ID=cds4232;Parent=gene-b4314;Dbxref=ASAP:ABE-0014145,UniProtKB/Swiss-Prot:P04128,Genbank:NP_418734.1,EcoGene:EG10308,GeneID:948838;Name=NP_418734.1;Ontology_term=GO:0009289,GO:0009101;gbkey=CDS;gene=fimA;go_component=pilus|0009289||;go_process=glycoprotein biosynthetic process|0009101||;product=major type 1 subunit fimbrin (pilin);protein_id=NP_418734.1;transl_table=11	4543115	373	4543663
1909774	-	tcccgcctgaccaaagaaactatccAcctcggcgcactggacgaagacagt	7.174	0	14	kdgR	KDG regulon transcriptional repressor	ID=cds1818;Parent=gene-b1827;Dbxref=ASAP:ABE-0006081,UniProtKB/Swiss-Prot:P76268,Genbank:NP_416341.1,EcoGene:EG14018,GeneID:946129;Name=NP_416341.1;Ontology_term=GO:0005737,GO:0006350,GO:0016564;gbkey=CDS;gene=kdgR;go_component=cytoplasm|0005737||;go_function=transcription repressor activity|0016564||;go_process=transcription|0006350||;product=KDG regulon transcriptional repressor;protein_id=NP_4…	1909308	326	1910099
1983508	-	ctgtttctacatcggggtctggcgcAcctaagtcgtcattcagcttcgggc	1.847	0.124	14	araH	L-arabinose ABC transporter permease	ID=cds1890;Parent=gene-b4460;Dbxref=ASAP:ABE-0174093,UniProtKB/Swiss-Prot:P0AE26,Genbank:YP_026162.2,EcoGene:EG10059,GeneID:948923;Name=YP_026162.2;Note=high-affinity L-arabinose transport protein (ABC superfamily%2C membrane);Ontology_term=GO:0009274,GO:0019866,GO:0016052;gbkey=CDS;gene=araH;go_component=peptidoglycan-based cell wall|0009274||,organelle inner membrane|0019866||;go_process=carboh…	1982554	33	1983540
2635406	+	gaacgtttcggtaatgcagtaacgcAcctcgaagccgtaagcccactgtca	7.335	0	14	xseA	exonuclease VII	ID=cds2490;Parent=gene-b2509;Dbxref=ASAP:ABE-0008263,UniProtKB/Swiss-Prot:P04994,Genbank:NP_417004.1,EcoGene:EG11072,GeneID:946988;Name=NP_417004.1;Ontology_term=GO:0006308;experiment=N-terminus verified by Edman degradation: PMID 3021756;gbkey=CDS;gene=xseA;go_process=DNA catabolic process|0006308||;product=exonuclease VII%2C large subunit;protein_id=NP_417004.1;transl_table=11	2634232	1175	2635602
3965633	-	caatagtaagctgatattctaccacActatgagcaaaacacatttaacaga	1.375	0.093	14			ND	0	0	0
4056683	-	tacatcgctctgcgtcgcgaagaagAtgaccgcgtgcgtatgactccgcat	1.362	0.093	14	glnA	glutamine synthetase	ID=cds3798;Parent=gene-b3870;Dbxref=ASAP:ABE-0012640,UniProtKB/Swiss-Prot:P0A9C5,Genbank:NP_418306.1,EcoGene:EG10383,GeneID:948370;Name=NP_418306.1;Ontology_term=GO:0005737,GO:0006542,GO:0006807;gbkey=CDS;gene=glnA;go_component=cytoplasm|0005737||;go_process=glutamine biosynthetic process|0006542||,nitrogen compound metabolic process|0006807||;product=glutamine synthetase;protein_id=NP_418306.1;t…	4056625	1352	4058034
4606030	+	atcatgctgatgataatgaatttgaAtcagggatgaaaaatcaaggaagaa	1.348	0.093	14	yjjZ	uncharacterized protein	ID=cds4284;Parent=gene-b4567;Dbxref=ASAP:ABE-0285088,UniProtKB/Swiss-Prot:P55914,Genbank:YP_588478.1,EcoGene:EG13348,GeneID:1450313;Name=YP_588478.1;Ontology_term=GO:0016021;gbkey=CDS;gene=yjjZ;go_component=integral to membrane|0016021||;product=uncharacterized protein;protein_id=YP_588478.1;transl_table=11	4605804	227	4606040
225306	+	gtaggggaacctgcggttggatcacCtccttaccttaaagaagcgtacttt	6.311	0.464	13	rrsH	16S ribosomal RNA of rrnH operon	ID=rna3;Parent=gene-b0201;Dbxref=ASAP:ABE-0000677,EcoGene:EG30090,GeneID:944897;gbkey=rRNA;gene=rrsH;product=16S ribosomal RNA of rrnH operon	223771	1536	225312
2736626	+	cggctatccgaacagtcagtacaccAccgatgccaccaaacgtctggtatt	1.281	0.093	13	bamD	BamABCDE complex OM biogenesis lipoprotein	ID=cds2574;Parent=gene-b2595;Dbxref=ASAP:ABE-0008536,UniProtKB/Swiss-Prot:P0AC02,Genbank:NP_417086.1,EcoGene:EG14222,GeneID:947086;Name=NP_417086.1;gbkey=CDS;gene=bamD;product=BamABCDE complex OM biogenesis lipoprotein;protein_id=NP_417086.1;transl_table=11	2736146	481	2736883
3581016	-	gaatgagaatgattattattgtctcGcgatcaggaagaccctcgcggagaa	96.696	7.242	13			ND	0	0	0
3916526	-	gatgggcgttctgcaggaacgtatcAcctccaccaaaactggttctatcac	1.294	0.093	13	atpD	F1 sector of membrane-bound ATP synthase	ID=cds3680;Parent=gene-b3732;Dbxref=ASAP:ABE-0012208,UniProtKB/Swiss-Prot:P0ABB4,Genbank:NP_418188.1,EcoGene:EG10101,GeneID:948244;Name=NP_418188.1;Note=membrane-bound ATP synthase%2C F1 sector%2C beta-subunit;Ontology_term=GO:0009274,GO:0019866,GO:0015986;gbkey=CDS;gene=atpD;go_component=peptidoglycan-based cell wall|0009274||,organelle inner membrane|0019866||;go_process=ATP synthesis coupled p…	3915993	850	3917375
4209679	+	accgtaggggaacctgcggttggatCacctccttaccttaaagaagcgttc	4.261	0.31	13	rrsE	16S ribosomal RNA of rrnE operon	ID=rna163;Parent=gene-b4007;Dbxref=ASAP:ABE-0013103,EcoGene:EG30088,GeneID:948511;gbkey=rRNA;gene=rrsE;product=16S ribosomal RNA of rrnE operon	4208147	1533	4209688
511413	-	cttgctggaaggtttaacctttatcAcagccagtcaaaactgtcttaaagg	5.07	0.402	12			ND	0	0	0
759891	+	tatcaacaaccaggttggtttcaccAcctctaatccgctggatgcccgttc	6.27	0	12	sucA	2-oxoglutarate decarboxylase	ID=cds713;Parent=gene-b0726;Dbxref=ASAP:ABE-0002478,UniProtKB/Swiss-Prot:P0AFG3,Genbank:NP_415254.1,EcoGene:EG10979,GeneID:945303;Name=NP_415254.1;Note=2-oxoglutarate dehydrogenase (decarboxylase component);Ontology_term=GO:0006099;gbkey=CDS;gene=sucA;go_process=tricarboxylic acid cycle|0006099||;product=2-oxoglutarate decarboxylase%2C thiamine triphosphate-binding;protein_id=NP_415254.1;transl_t…	758706	1186	761507
1632774	+	cataaaccgcctgatttttgctgccAcctgttagcattcctgtatacctga	6.27	0	12			ND	0	0	0
3130660	+	tggtcgatgccaccatcattgaggcAcccagctcgaccaagaacaaagagc	1.2	0.093	12	insH1	IS5 transposase and trans-activator	ID=cds2935;Parent=gene-b2982;Dbxref=ASAP:ABE-0009783,UniProtKB/Swiss-Prot:P0CE56,Genbank:NP_417456.1,EcoGene:EG40008,GeneID:947516;Name=NP_417456.1;gbkey=CDS;gene=insH1;product=IS5 transposase and trans-activator;protein_id=NP_417456.1;transl_table=11	3130178	483	3131194
3440635	-	gtcaagccgcagcacgtgatctgccAcctgaccgatgagaacgcgtctatt	1.16	0.093	12	rpoA	RNA polymerase	ID=cds3232;Parent=gene-b3295;Dbxref=ASAP:ABE-0010802,UniProtKB/Swiss-Prot:P0A7Z4,Genbank:NP_417754.1,EcoGene:EG10893,GeneID:947794;Name=NP_417754.1;Ontology_term=GO:0005737,GO:0006350;experiment=N-terminus verified by Edman degradation: PMID 387752%2C1095419%2C9298646;gbkey=CDS;gene=rpoA;go_component=cytoplasm|0005737||;go_process=transcription|0006350||;product=RNA polymerase%2C alpha subunit;pr…	3440040	395	3441029
3534390	+	gtttatcgacaacttcgataaatacAccgacacccctgcgggtgccgcgct	3.007	0.248	12	pck	phosphoenolpyruvate carboxykinase	ID=cds3340;Parent=gene-b3403;Dbxref=ASAP:ABE-0011106,UniProtKB/Swiss-Prot:P22259,Genbank:NP_417862.1,EcoGene:EG10688,GeneID:945667;Name=NP_417862.1;Ontology_term=GO:0006094;experiment=N-terminus verified by Edman degradation: PMID 1701430%2C9298646;gbkey=CDS;gene=pck;go_process=gluconeogenesis|0006094||;product=phosphoenolpyruvate carboxykinase [ATP];protein_id=NP_417862.1;transl_table=11	3532818	1573	3534440
3581005	-	attattattgtctcgcgatcaggaaGaccctcgcggagaacctgaaagcac	3.115	0.248	12			ND	0	0	0
3581006	-	gattattattgtctcgcgatcaggaAgaccctcgcggagaacctgaaagca	3.924	0.31	12			ND	0	0	0
3937003	+	tgatggtcgtcggatttgacggtacAccggatggcgaaaaagcggtgaatg	4.194	0.34	12	rbsB	D-ribose ABC transporter periplasmic binding protein	ID=cds3699;Parent=gene-b3751;Dbxref=ASAP:ABE-0012264,UniProtKB/Swiss-Prot:P02925,Genbank:NP_418207.1,EcoGene:EG10815,GeneID:948261;Name=NP_418207.1;Note=D-ribose periplasmic binding protein%3B periplasmic-binding compoent of ABC superfamily;Ontology_term=GO:0042597,GO:0016052;gbkey=CDS;gene=rbsB;go_component=periplasmic space|0042597||;go_process=carbohydrate catabolic process|0016052||;product=D…	3936278	726	3937168
4049900	+	acaaaaaagagtaaagttagtcgcgTagggtacagaggtaagatgttctat	1.51	0.124	12			ND	0	0	0
4207970	+	gaaagaggaaagcgtaatatacgccAcctcgcgacagtgcgctaaagcgcg	1.524	0.124	12			ND	0	0	0
4218887	+	gttgccggattacccgcgcttcgagAttgcggagagcttttttaactccgt	1.874	0.155	12	aceK	isocitrate dehydrogenase kinase/phosphatase	ID=cds3930;Parent=gene-b4016;Dbxref=ASAP:ABE-0013131,UniProtKB/Swiss-Prot:P11071,Genbank:NP_418440.1,EcoGene:EG10026,GeneID:944797;Name=NP_418440.1;Ontology_term=GO:0006097,GO:0006464;gbkey=CDS;gene=aceK;go_process=glyoxylate cycle|0006097||,protein modification process|0006464||;product=isocitrate dehydrogenase kinase/phosphatase;protein_id=NP_418440.1;transl_table=11	4218596	292	4220332
4606127	+	cccccacgtccgtaaggacactaacAcctgaagctagcgcgtctaccaatt	6.041	0	12			ND	0	0	0
4606150	+	acacctgaagctagcgcgtctaccaAttccgccaccttcgcacagtcatct	2.67	0.217	12			ND	0	0	0
190801	+	gggcctgcatatggccccctttttcActtttatatctgtgcggtttaatgc	2.872	0.248	11			ND	0	0	0
240709	+	tgagaaaacgtcgcaagagaaactcAcctggctgaatgtgaacgatgcgct	5.731	0	11	ivy	inhibitor of c-type lysozyme	ID=cds210;Parent=gene-b0220;Dbxref=ASAP:ABE-0000740,UniProtKB/Swiss-Prot:P0AD59,Genbank:NP_414755.1,EcoGene:EG13547,GeneID:946530;Name=NP_414755.1;Note=inhibitor of vertebrate C-type lysozyme%2C periplasmic;gbkey=CDS;gene=ivy;product=inhibitor of c-type lysozyme%2C periplasmic;protein_id=NP_414755.1;transl_table=11	240343	367	240816
554313	-	ggtttttacaacaacaccattttccAccgtgttatcaacggctttatgatt	1.079	0.093	11	ppiB	peptidyl-prolyl cis-trans isomerase B	ID=cds515;Parent=gene-b0525;Dbxref=ASAP:ABE-0001806,UniProtKB/Swiss-Prot:P23869,Genbank:NP_415058.1,EcoGene:EG10758,GeneID:949038;Name=NP_415058.1;Ontology_term=GO:0005737,GO:0006457;experiment=N-terminus verified by Edman degradation: PMID 9298646%2C9600841%2C9740056;gbkey=CDS;gene=ppiB;go_component=cytoplasm|0005737||;go_process=protein folding|0006457||;product=peptidyl-prolyl cis-trans isomer…	553943	125	554437
657386	+	gacggcagcaaagacgtgttcgtacActtctctgcaatccagactaatggt	9.277	0.805	11	cspE	constitutive cold shock family transcription antitermination protein	ID=cds620;Parent=gene-b0623;Dbxref=ASAP:ABE-0002142,UniProtKB/Swiss-Prot:P0A972,Genbank:NP_415156.1,EcoGene:EG12179,GeneID:947024;Name=NP_415156.1;Note=cold shock protein;Ontology_term=GO:0005737,GO:0006350,GO:0009266,GO:0016563;gbkey=CDS;gene=cspE;go_component=cytoplasm|0005737||;go_function=transcription activator activity|0016563||;go_process=transcription|0006350||,response to temperature sti…	657292	95	657501
963749	+	tgcaggtttcgtcctgtaatcaagcActaagggcggctacggccgccctta	2.468	0.217	11			ND	0	0	0
1019163	-	gtatcccggcagacaagatctccgcAcgtggtatgggcgaatccaacccgg	1.065	0.093	11	ompA	outer membrane protein A	ID=cds937;Parent=gene-b0957;Dbxref=ASAP:ABE-0003240,UniProtKB/Swiss-Prot:P0A910,Genbank:NP_415477.1,EcoGene:EG10669,GeneID:945571;Name=NP_415477.1;Note=outer membrane protein 3a (II*%3BG%3Bd);Ontology_term=GO:0009274,GO:0009279;gbkey=CDS;gene=ompA;go_component=peptidoglycan-based cell wall|0009274||,cell outer membrane|0009279||;product=outer membrane protein A (3a%3BII*%3BG%3Bd);protein_id=NP_41…	1019013	891	1020053
2089963	+	acgtgaaagtggtttaggttaaaagAcatcagttgaataaacattcacaga	1.065	0.093	11			ND	0	0	0
2090576	+	ctccttaaacggtaaacgtatcgccAcctcttatcctcacctgctcaagcg	5.704	0	11	hisG	ATP phosphoribosyltransferase	ID=cds2003;Parent=gene-b2019;Dbxref=ASAP:ABE-0006713,UniProtKB/Swiss-Prot:P60757,Genbank:NP_416523.1,EcoGene:EG10449,GeneID:946549;Name=NP_416523.1;Ontology_term=GO:0005737,GO:0000105;gbkey=CDS;gene=hisG;go_component=cytoplasm|0005737||;go_process=histidine biosynthetic process|0000105||;product=ATP phosphoribosyltransferase;protein_id=NP_416523.1;transl_table=11	2090192	385	2091091
2519775	-	cagcaaatctgccagtgcgttcaacAccgacaagctgctgtggctgaacca	1.052	0.093	11	gltX	glutamyl-tRNA synthetase	ID=cds2382;Parent=gene-b2400;Dbxref=ASAP:ABE-0007911,UniProtKB/Swiss-Prot:P04805,Genbank:NP_416899.1,EcoGene:EG10407,GeneID:946906;Name=NP_416899.1;Note=glutamate tRNA synthetase%2C catalytic subunit;Ontology_term=GO:0005737,GO:0006418;gbkey=CDS;gene=gltX;go_component=cytoplasm|0005737||;go_process=tRNA aminoacylation for protein translation|0006418||;product=glutamyl-tRNA synthetase;protein_id=N…	2519257	898	2520672
3426507	+	gcttccactaacacacacactgattCaggctctgggctgctccccgttcgc	1.038	0.093	11			ND	0	0	0
3580976	-	ctcgcggagaacctgaaagcacgacAttgctcacattgcttccagtattac	1.079	0.093	11			ND	0	0	0
3581004	-	ttattattgtctcgcgatcaggaagAccctcgcggagaacctgaaagcacg	2.468	0.217	11			ND	0	0	0
3581015	-	aatgagaatgattattattgtctcgCgatcaggaagaccctcgcggagaac	2.481	0.217	11			ND	0	0	0
3909597	-	gctgtatatgccgggcaacagtatcAcctctgcgctggcgaacgaatttgc	5.744	0	11	pstC	phosphate ABC transporter permease	ID=cds3675;Parent=gene-b3727;Dbxref=ASAP:ABE-0012186,UniProtKB/Swiss-Prot:P0AGH8,Genbank:NP_418183.1,EcoGene:EG10784,GeneID:948238;Name=NP_418183.1;Note=high-affinity phosphate-specific transport system%2C cytoplasmic membrane component%3B membrane component of ABC superfamily;Ontology_term=GO:0009274,GO:0019866,GO:0006793;gbkey=CDS;gene=pstC;go_component=peptidoglycan-based cell wall|0009274||,o…	3909439	802	3910398
3917034	-	agcgttgggcgattcaccgcgcagcAccttcctacgaagagctgtcaaact	2.184	0.186	11	atpD	F1 sector of membrane-bound ATP synthase	ID=cds3680;Parent=gene-b3732;Dbxref=ASAP:ABE-0012208,UniProtKB/Swiss-Prot:P0ABB4,Genbank:NP_418188.1,EcoGene:EG10101,GeneID:948244;Name=NP_418188.1;Note=membrane-bound ATP synthase%2C F1 sector%2C beta-subunit;Ontology_term=GO:0009274,GO:0019866,GO:0015986;gbkey=CDS;gene=atpD;go_component=peptidoglycan-based cell wall|0009274||,organelle inner membrane|0019866||;go_process=ATP synthesis coupled p…	3915993	342	3917375
3943343	+	gtaggggaacctgcggttggatcacCtccttaccttaaagaagcgttcttt	6.203	0.526	11	rrsC	16S ribosomal RNA of rrnC operon	ID=rna134;Parent=gene-b3756;Dbxref=ASAP:ABE-0012279,EcoGene:EG30086,GeneID:948270;gbkey=rRNA;gene=rrsC;product=16S ribosomal RNA of rrnC operon	3941808	1536	3943349
4056684	-	gtacatcgctctgcgtcgcgaagaaGatgaccgcgtgcgtatgactccgca	1.025	0.093	11	glnA	glutamine synthetase	ID=cds3798;Parent=gene-b3870;Dbxref=ASAP:ABE-0012640,UniProtKB/Swiss-Prot:P0A9C5,Genbank:NP_418306.1,EcoGene:EG10383,GeneID:948370;Name=NP_418306.1;Ontology_term=GO:0005737,GO:0006542,GO:0006807;gbkey=CDS;gene=glnA;go_component=cytoplasm|0005737||;go_process=glutamine biosynthetic process|0006542||,nitrogen compound metabolic process|0006807||;product=glutamine synthetase;protein_id=NP_418306.1;t…	4056625	1351	4058034
4368329	-	attggcagcttgaaaaagaaggttcAcatgtcaaacaacattcgtatcgaa	1.065	0.093	11			ND	0	0	0
289828	-	caaggcgtttaacgagatgacgctgGtctacgcgggcgatgcgcgcaacaa	5.057	0	10	argF	ornithine carbamoyltransferase 2	ID=cds267;Parent=gene-b0273;Dbxref=ASAP:ABE-0000939,UniProtKB/Swiss-Prot:P06960,Genbank:NP_414807.1,EcoGene:EG10067,GeneID:944844;Name=NP_414807.1;Note=ornithine carbamoyltransferase 2%2C chain F;Ontology_term=GO:0005737,GO:0006526;gbkey=CDS;gene=argF;go_component=cytoplasm|0005737||;go_process=arginine biosynthetic process|0006526||;product=ornithine carbamoyltransferase 2%2C chain F%3B CP4-6 pr…	289301	478	290305
604788	-	gaaatctcgtctgccgcaaaacatcAccttaaccgaagtgtaattctctct	5.488	0	10	nfsB	dihydropteridine reductase	ID=cds573;Parent=gene-b0578;Dbxref=ASAP:ABE-0001981,UniProtKB/Swiss-Prot:P38489,Genbank:NP_415110.1,EcoGene:EG20151,GeneID:945778;Name=NP_415110.1;Note=oxygen-insensitive NAD(P)H nitroreductase;Ontology_term=GO:0042493;experiment=N-terminus verified by Edman degradation: PMID 1472094%2C3060113%2C9298646;gbkey=CDS;gene=nfsB;go_process=response to drug|0042493||;product=dihydropteridine reductase%2…	604771	637	605424
764322	+	accccaggtaaaggcggcaccacccAcctcggcctgccggtgttcaacacc	5.124	0	10	sucD	succinyl-CoA synthetase	ID=cds716;Parent=gene-b0729;Dbxref=ASAP:ABE-0002485,UniProtKB/Swiss-Prot:P0AGE9,Genbank:NP_415257.1,EcoGene:EG10982,GeneID:945314;Name=NP_415257.1;Note=succinyl-CoA synthetase%2C alpha subunit;Ontology_term=GO:0006099;gbkey=CDS;gene=sucD;go_process=tricarboxylic acid cycle|0006099||;product=succinyl-CoA synthetase%2C NAD(P)-binding%2C alpha subunit;protein_id=NP_415257.1;transl_table=11	764180	143	765049
954151	-	tgttgctaaggcgagtgggcgcatcAcctggggtcagttggcgaaaaactg	5.38	0	10	focA	formate channel	ID=cds884;Parent=gene-b0904;Dbxref=ASAP:ABE-0003073,UniProtKB/Swiss-Prot:P0AC23,Genbank:NP_415424.1,EcoGene:EG11258,GeneID:945513;Name=NP_415424.1;Note=probable formate transporter (formate channel 1);Ontology_term=GO:0009274,GO:0019866,GO:0016052;gbkey=CDS;gene=focA;go_component=peptidoglycan-based cell wall|0009274||,organelle inner membrane|0019866||;go_process=carbohydrate catabolic process|0…	953609	316	954466
1645319	-	ccaaagcatgacatctctgtttcgcAccgaaggtgacacttctgctttgcg	5.178	0.495	10			ND	0	0	0
1757610	+	tcaggctgctaaagatgacgcagctCgtgctaaccagcgtctggacaacat	51.281	5.107	10	lpp	murein lipoprotein	ID=cds1665;Parent=gene-b1677;Dbxref=ASAP:ABE-0005603,UniProtKB/Swiss-Prot:P69776,Genbank:NP_416192.1,EcoGene:EG10544,GeneID:946175;Name=NP_416192.1;Ontology_term=GO:0009274,GO:0019866,GO:0009252;gbkey=CDS;gene=lpp;go_component=peptidoglycan-based cell wall|0009274||,organelle inner membrane|0019866||;go_process=peptidoglycan biosynthetic process|0009252||;product=murein lipoprotein;protein_id=NP_…	1757421	190	1757657
2728910	+	ttccactaacacacacactgattcaGgctctgggctgctccccgttcgctc	2.292	0.217	10			ND	0	0	0
2734242	-	tcttttcacattaatctggtcaataAccttgaataattgagggatgacctc	1.551	0.155	10			ND	0	0	0
3101902	-	ctgcatgcaggaaatcggcaaatgcAccgaagaacatcaggcgattgtgcg	1.294	0.124	10	yggL	DUF469 family protein	ID=cds2913;Parent=gene-b2959;Dbxref=ASAP:ABE-0009712,UniProtKB/Swiss-Prot:P38521,Genbank:NP_417434.4,EcoGene:EG12443,GeneID:947449;Name=NP_417434.4;gbkey=CDS;gene=yggL;product=DUF469 family protein;protein_id=NP_417434.4;transl_table=11	3101807	232	3102133
3168367	-	gagcgacttttataaaagcatgaccAcctactctgatcatactatctggca	5.084	0	10	mqsR	GCU-specific mRNA interferase toxin of the MqsR-MqsA toxin-antitoxin system	ID=cds2971;Parent=gene-b3022;Dbxref=ASAP:ABE-0009925,UniProtKB/Swiss-Prot:Q46865,Genbank:NP_417494.1,EcoGene:EG13023,GeneID:947500;Name=NP_417494.1;gbkey=CDS;gene=mqsR;product=GCU-specific mRNA interferase toxin of the MqsR-MqsA toxin-antitoxin system%3B biofilm/motility regulator%3B anti-repressor;protein_id=NP_417494.1;transl_table=11	3168248	178	3168544
3384040	-	aggcgcagatgtcgttcttatctctGcaggcgtagcgcgtaaaccgggtat	1.241	0.124	10	mdh	malate dehydrogenase	ID=cds3180;Parent=gene-b3236;Dbxref=ASAP:ABE-0010613,UniProtKB/Swiss-Prot:P61889,Genbank:NP_417703.1,EcoGene:EG10576,GeneID:947854;Name=NP_417703.1;Note=malate dehydrogenase;Ontology_term=GO:0016052,GO:0006099,GO:0006113,GO:0009061,GO:0006094,GO:0009436;experiment=N-terminus verified by Edman degradation: PMID 7028159%2C8506346%2C8670822%2C9298646%2C9600841%2C9740056;gbkey=CDS;gene=mdh;go_process…	3383330	229	3384268
3384934	+	gccagctgaactgggtgtaccaaccAcctccagtccattgaagaatctggt	5.245	0	10	argR	l-arginine-responsive arginine metabolism regulon transcriptional regulator	ID=cds3181;Parent=gene-b3237;Dbxref=ASAP:ABE-0010620,UniProtKB/Swiss-Prot:P0A6D0,Genbank:NP_417704.1,EcoGene:EG10070,GeneID:947861;Name=NP_417704.1;Note=repressor of arg regulon%3B cer-mediated site specific recombination;Ontology_term=GO:0005737,GO:0006526,GO:0006350,GO:0016564;experiment=N-terminus verified by Edman degradation: PMID 3116542;gbkey=CDS;gene=argR;go_component=cytoplasm|0005737||;…	3384703	232	3385173
3490165	-	tgatcatgagatggcaattgaacaaAcagcaattacacgcgcgactttcga	1.618	0.155	10	argD	bifunctional acetylornithine aminotransferase and succinyldiaminopimelate aminotransferase	ID=cds3297;Parent=gene-b3359;Dbxref=ASAP:ABE-0010976,UniProtKB/Swiss-Prot:P18335,Genbank:NP_417818.1,EcoGene:EG10066,GeneID:947864;Name=NP_417818.1;Note=acetylornithine delta-aminotransferase;Ontology_term=GO:0005737,GO:0006526,GO:0009089;gbkey=CDS;gene=argD;go_component=cytoplasm|0005737||;go_process=arginine biosynthetic process|0006526||,lysine biosynthetic process via diaminopimelate|0009089|…	3488960	16	3490180
3581014	-	atgagaatgattattattgtctcgcGatcaggaagaccctcgcggagaacc	1.605	0.155	10			ND	0	0	0
3811814	-	tcgctgagtcagcgtatactacgccAcctttgagaatctcgggtttggcat	15.237	1.517	10			ND	0	0	0
4037063	+	accgtaggggaacctgcggttggatCacctccttaccttaaagaagcgttc	4.841	0.464	10	rrsA	16S ribosomal RNA of rrnA operon	ID=rna146;Parent=gene-b3851;Dbxref=ASAP:ABE-0012579,EcoGene:EG30084,GeneID:948332;gbkey=rRNA;gene=rrsA;product=16S ribosomal RNA of rrnA operon	4035531	1533	4037072
4115905	-	tgagcgcccggaagtgcgcgaagtcAccgcattgggtgcggcctatctcgc	1.362	0.124	10	glpK	glycerol kinase	ID=cds3853;Parent=gene-b3926;Dbxref=ASAP:ABE-0012825,UniProtKB/Swiss-Prot:P0A6F3,Genbank:NP_418361.1,EcoGene:EG10398,GeneID:948423;Name=NP_418361.1;Ontology_term=GO:0006071;gbkey=CDS;gene=glpK;go_process=glycerol metabolic process|0006071||;product=glycerol kinase;protein_id=NP_418361.1;transl_table=11	4115714	1318	4117222
4177051	+	taccctgatccacccgatcgcgatgGacgacggtctgcgtttcgcaatccg	2.319	0.217	10	tufB	translation elongation factor EF-Tu 2	ID=cds3897;Parent=gene-b3980;Dbxref=ASAP:ABE-0013020,UniProtKB/Swiss-Prot:P0CE48,Genbank:NP_418407.1,EcoGene:EG11037,GeneID:948482;Name=NP_418407.1;Ontology_term=GO:0005737,GO:0006412,GO:0006970;gbkey=CDS;gene=tufB;go_component=cytoplasm|0005737||;go_process=translation|0006412||,response to osmotic stress|0006970||;product=translation elongation factor EF-Tu 2;protein_id=NP_418407.1;transl_table…	4175944	1108	4177128
4209683	+	taggggaacctgcggttggatcaccTccttaccttaaagaagcgttctttg	2.252	0.217	10	rrsE	16S ribosomal RNA of rrnE operon	ID=rna163;Parent=gene-b4007;Dbxref=ASAP:ABE-0013103,EcoGene:EG30088,GeneID:948511;gbkey=rRNA;gene=rrsE;product=16S ribosomal RNA of rrnE operon	4208147	1537	4209688
4371550	+	caaagtcggtaaagaaggcgttatcAccgttgaagacggtaccggtctgca	1.861	0.186	10	groL	Cpn60 chaperonin GroEL	ID=cds4061;Parent=gene-b4143;Dbxref=ASAP:ABE-0013568,UniProtKB/Swiss-Prot:P0A6F5,Genbank:NP_418567.1,EcoGene:EG10599,GeneID:948665;Name=NP_418567.1;Ontology_term=GO:0005737,GO:0006457;gbkey=CDS;gene=groL;go_component=cytoplasm|0005737||;go_process=protein folding|0006457||;product=Cpn60 chaperonin GroEL%2C large subunit of GroESL;protein_id=NP_418567.1;transl_table=11	4371025	526	4372671
4632697	+	ccgcacgtttatgatatgctatcgtActctttagcgagtacaaccggggga	5.097	0.464	10			ND	0	0	0
71128	+	gagcactacccggatgcctatcgccAccgtcggtcgcaatgttggttttga	1.456	0.155	9	araC	ara regulon transcriptional activator	ID=cds61;Parent=gene-b0064;Dbxref=ASAP:ABE-0000236,UniProtKB/Swiss-Prot:P0A9E0,Genbank:NP_414606.1,EcoGene:EG10054,GeneID:944780;Name=NP_414606.1;Note=transcriptional regulator for ara operon;Ontology_term=GO:0005737,GO:0016052,GO:0006350,GO:0016563,GO:0016564;gbkey=CDS;gene=araC;go_component=cytoplasm|0005737||;go_function=transcription activator activity|0016563||,transcription repressor activi…	70387	742	71265
225303	+	accgtaggggaacctgcggttggatCacctccttaccttaaagaagcgtac	4.504	0.464	9	rrsH	16S ribosomal RNA of rrnH operon	ID=rna3;Parent=gene-b0201;Dbxref=ASAP:ABE-0000677,EcoGene:EG30090,GeneID:944897;gbkey=rRNA;gene=rrsH;product=16S ribosomal RNA of rrnH operon	223771	1533	225312
225307	+	taggggaacctgcggttggatcaccTccttaccttaaagaagcgtactttg	2.05	0.217	9	rrsH	16S ribosomal RNA of rrnH operon	ID=rna3;Parent=gene-b0201;Dbxref=ASAP:ABE-0000677,EcoGene:EG30090,GeneID:944897;gbkey=rRNA;gene=rrsH;product=16S ribosomal RNA of rrnH operon	223771	1537	225312
1019273	-	cggttccgtagttgttctgggttacAccgaccgcatcggttctgacgctta	4.531	0.464	9	ompA	outer membrane protein A	ID=cds937;Parent=gene-b0957;Dbxref=ASAP:ABE-0003240,UniProtKB/Swiss-Prot:P0A910,Genbank:NP_415477.1,EcoGene:EG10669,GeneID:945571;Name=NP_415477.1;Note=outer membrane protein 3a (II*%3BG%3Bd);Ontology_term=GO:0009274,GO:0009279;gbkey=CDS;gene=ompA;go_component=peptidoglycan-based cell wall|0009274||,cell outer membrane|0009279||;product=outer membrane protein A (3a%3BII*%3BG%3Bd);protein_id=NP_41…	1019013	781	1020053
1019413	-	ccggcaccggaagtacagaccaagcActtcactctgaagtctgacgttctg	4.302	0.433	9	ompA	outer membrane protein A	ID=cds937;Parent=gene-b0957;Dbxref=ASAP:ABE-0003240,UniProtKB/Swiss-Prot:P0A910,Genbank:NP_415477.1,EcoGene:EG10669,GeneID:945571;Name=NP_415477.1;Note=outer membrane protein 3a (II*%3BG%3Bd);Ontology_term=GO:0009274,GO:0009279;gbkey=CDS;gene=ompA;go_component=peptidoglycan-based cell wall|0009274||,cell outer membrane|0009279||;product=outer membrane protein A (3a%3BII*%3BG%3Bd);protein_id=NP_41…	1019013	641	1020053
1300013	+	tggtcgatgccaccatcattgaggcAcccagctcgaccaagaacaaagagc	1.227	0.124	9			ND	0	0	0
1716946	-	caaagctgccgagcgtaagctgaacAccgaagaaactgttcaggagtgggt	1.214	0.124	9	tyrS	tyrosyl-tRNA synthetase	ID=cds1626;Parent=gene-b1637;Dbxref=ASAP:ABE-0005477,UniProtKB/Swiss-Prot:P0AGJ9,Genbank:NP_416154.1,EcoGene:EG11043,GeneID:948855;Name=NP_416154.1;Note=tyrosine tRNA synthetase;Ontology_term=GO:0005737,GO:0006418;gbkey=CDS;gene=tyrS;go_component=cytoplasm|0005737||;go_process=tRNA aminoacylation for protein translation|0006418||;product=tyrosyl-tRNA synthetase;protein_id=NP_416154.1;transl_table…	1715948	277	1717222
1986892	+	attatggtgttttgatttatcttgcAcctctccacttctggatataaggat	4.693	0	9			ND	0	0	0
2097149	+	aacgaggcgtctgatttgatgtatcAcctgctggtgttgttgcaggatcag	4.8	0	9	hisI	phosphoribosyl-AMP cyclohydrolase and phosphoribosyl-ATP pyrophosphatase	ID=cds2010;Parent=gene-b2026;Dbxref=ASAP:ABE-0006729,UniProtKB/Swiss-Prot:P06989,Genbank:NP_416530.1,EcoGene:EG10451,GeneID:946515;Name=NP_416530.1;Note=phosphoribosyl-amp cyclohydrolase%3B phosphoribosyl-ATP pyrophosphatase;Ontology_term=GO:0005737,GO:0000105;gbkey=CDS;gene=hisI;go_component=cytoplasm|0005737||;go_process=histidine biosynthetic process|0000105||;product=phosphoribosyl-AMP cycloh…	2096614	536	2097225
2174018	-	tcgatgttggctggccgggctcttcAccaatgacctgggcgtcgcaaattg	3.654	0.402	9	gatC		ID=cds2076;Parent=gene-b2092;Dbxref=ASAP:ABE-0006928,UniProtKB/Swiss-Prot:P69831,EcoGene:EG12416,GeneID:946603;Note=pseudogene%2C galactitol-specific enzyme IIC component of PTS%3Btransport%3B Transport of small molecules: Carbohydrates%2C organic acids%2C alcohols~PTS system galactitol-specific enzyme IIC;Ontology_term=GO:0009274,GO:0019866,GO:0016052;gbkey=CDS;gene=gatC;go_component=peptidoglyc…	2173365	261	2174278
2800694	-	tcgtatttccgtttaaaatgaagatAcggcgcgatgatacgcgtcgggttg	5.663	0.619	9			ND	0	0	0
2906833	-	gctggctacactgcagttatctctcAccgttctggcgaaactgaagacgct	1.996	0.217	9	eno	enolase	ID=cds2741;Parent=gene-b2779;Dbxref=ASAP:ABE-0009110,UniProtKB/Swiss-Prot:P0A6P9,Genbank:NP_417259.1,EcoGene:EG10258,GeneID:945032;Name=NP_417259.1;Ontology_term=GO:0005737,GO:0006096,GO:0009061,GO:0006094;gbkey=CDS;gene=eno;go_component=cytoplasm|0005737||;go_process=glycolysis|0006096||,anaerobic respiration|0009061||,gluconeogenesis|0006094||;product=enolase;protein_id=NP_417259.1;transl_table…	2906643	1109	2907941
2924395	-	gatgacgcaggacgcgttaaaggacAcctccaggatggagaatgagaaccg	30.084	3.064	9			ND	0	0	0
3070623	-	gccggaagacgttgattacgcatacAccgaactgagcaaaatcagcccgcg	1.227	0.124	9	fbaA	fructose-bisphosphate aldolase	ID=cds2881;Parent=gene-b2925;Dbxref=ASAP:ABE-0009600,UniProtKB/Swiss-Prot:P0AB71,Genbank:NP_417400.1,EcoGene:EG10282,GeneID:947415;Name=NP_417400.1;Ontology_term=GO:0016052;gbkey=CDS;gene=fbaA;go_process=carbohydrate catabolic process|0016052||;product=fructose-bisphosphate aldolase%2C class II;protein_id=NP_417400.1;transl_table=11	3070165	622	3071244
3813839	+	tttaacagcgacaacaacgcattacAccttttctggcaggacggagataaa	4.989	0	9	dfp	fused 4'-phosphopantothenoylcysteine decarboxylase/phosphopantothenoylcysteine synthetase	ID=cds3585;Parent=gene-b3639;Dbxref=ASAP:ABE-0011896,UniProtKB/Swiss-Prot:P0ABQ0,Genbank:NP_418096.4,EcoGene:EG10004,GeneID:949047;Name=NP_418096.4;Note=flavoprotein affecting synthesis of DNA and pantothenate metabolism;Ontology_term=GO:0005737,GO:0015937,GO:0006261;gbkey=CDS;gene=dfp;go_component=cytoplasm|0005737||;go_process=coenzyme A biosynthetic process|0015937||,DNA-dependent DNA replicat…	3812731	1109	3813951
3926478	-	acgcgttcacagcgtacaatacgccActcttaataaaggtggcggtttatg	1.16	0.124	9			ND	0	0	0
3933363	+	gatggagaaaaaaatgaaaaaaggcAccgttcttaattctgatatttcatc	8.778	0.898	9	rbsD	D-ribose pyranase	ID=cds3696;Parent=gene-b3748;Dbxref=ASAP:ABE-0012256,UniProtKB/Swiss-Prot:P04982,Genbank:NP_418204.2,EcoGene:EG10817,GeneID:948267;Name=NP_418204.2;Note=D-ribose high-affinity transport system%3B membrane-associated protein;Ontology_term=GO:0009274,GO:0019866,GO:0016052;experiment=N-terminus verified by Edman degradation: PMID 17895580;gbkey=CDS;gene=rbsD;go_component=peptidoglycan-based cell wal…	3933351	13	3933770
3933610	+	caactccacgaaacgttgctcactcAccttgagcagctgcaaaaacaccag	11.799	1.207	9	rbsD	D-ribose pyranase	ID=cds3696;Parent=gene-b3748;Dbxref=ASAP:ABE-0012256,UniProtKB/Swiss-Prot:P04982,Genbank:NP_418204.2,EcoGene:EG10817,GeneID:948267;Name=NP_418204.2;Note=D-ribose high-affinity transport system%3B membrane-associated protein;Ontology_term=GO:0009274,GO:0019866,GO:0016052;experiment=N-terminus verified by Edman degradation: PMID 17895580;gbkey=CDS;gene=rbsD;go_component=peptidoglycan-based cell wal…	3933351	260	3933770
4049903	+	aaaaagagtaaagttagtcgcgtagGgtacagaggtaagatgttctatctt	1.16	0.124	9			ND	0	0	0
4049904	+	aaaagagtaaagttagtcgcgtaggGtacagaggtaagatgttctatcttt	1.214	0.124	9			ND	0	0	0
4152924	-	tgctaaccgccaggagttgctcaccAccttacaaaatttgtcgaacgacga	4.814	0	9	ppc	phosphoenolpyruvate carboxylase	ID=cds3882;Parent=gene-b3956;Dbxref=ASAP:ABE-0012950,UniProtKB/Swiss-Prot:P00864,Genbank:NP_418391.1,EcoGene:EG10756,GeneID:948457;Name=NP_418391.1;Ontology_term=GO:0005737,GO:0006113,GO:0006099;gbkey=CDS;gene=ppc;go_component=cytoplasm|0005737||;go_process=fermentation|0006113||,tricarboxylic acid cycle|0006099||;product=phosphoenolpyruvate carboxylase;protein_id=NP_418391.1;transl_table=11	4150447	175	4153098
4168205	+	tgcggttggatcacctccttaccttAaagaagcgtactttgtagtgctcac	1.51	0.155	9			ND	0	0	0
4176136	+	aaaagctcgtggtatcaccatcaacActtctcacgttgaatacgacacccc	3.627	0.402	9	tufB	translation elongation factor EF-Tu 2	ID=cds3897;Parent=gene-b3980;Dbxref=ASAP:ABE-0013020,UniProtKB/Swiss-Prot:P0CE48,Genbank:NP_418407.1,EcoGene:EG11037,GeneID:948482;Name=NP_418407.1;Ontology_term=GO:0005737,GO:0006412,GO:0006970;gbkey=CDS;gene=tufB;go_component=cytoplasm|0005737||;go_process=translation|0006412||,response to osmotic stress|0006970||;product=translation elongation factor EF-Tu 2;protein_id=NP_418407.1;transl_table…	4175944	193	4177128
4200441	+	ggtttcggtaccttcaaagtgaaccAccgcgctgagcgtactggccgcaac	1.753	0.186	9	hupA	HU	ID=cds3918;Parent=gene-b4000;Dbxref=ASAP:ABE-0013077,UniProtKB/Swiss-Prot:P0ACF0,Genbank:NP_418428.1,EcoGene:EG10466,GeneID:948499;Name=NP_418428.1;Note=DNA-binding protein HU-alpha (HU-2);Ontology_term=GO:0005737;experiment=N-terminus verified by Edman degradation: PMID 350619%2C6987059%2C9298646;gbkey=CDS;gene=hupA;go_component=cytoplasm|0005737||;product=HU%2C DNA-binding transcriptional regul…	4200281	161	4200553
4518057	-	agcgaaacgctctcgacgatccgcgAtcctcgctccttcctctgcactatc	1.173	0.124	9	fecI	RNA polymerase sigma-19 factor	ID=cds4206;Parent=gene-b4293;Dbxref=ASAP:ABE-0014072,UniProtKB/Swiss-Prot:P23484,Genbank:NP_418713.1,EcoGene:EG10291,GeneID:946839;Name=NP_418713.1;Note=probable RNA polymerase sigma factor;Ontology_term=GO:0005737,GO:0006350;gbkey=CDS;gene=fecI;go_component=cytoplasm|0005737||;go_process=transcription|0006350||;product=RNA polymerase sigma-19 factor%2C fec operon-specific%3B ECF sigma factor;pro…	4517714	179	4518235
80150	-	cggtctggttgcaccggacgaaaccAcctttaactatgtcaaaggccgtct	4.261	0	8	leuC	3-isopropylmalate dehydratase large subunit	ID=cds70;Parent=gene-b0072;Dbxref=ASAP:ABE-0000261,UniProtKB/Swiss-Prot:P0A6A6,Genbank:NP_414614.1,EcoGene:EG11576,GeneID:945076;Name=NP_414614.1;Note=3-isopropylmalate isomerase (dehydratase) subunit;Ontology_term=GO:0005737,GO:0009098;gbkey=CDS;gene=leuC;go_component=cytoplasm|0005737||;go_process=leucine biosynthetic process|0009098||;product=3-isopropylmalate dehydratase large subunit;protein…	79464	715	80864
190837	+	tgtgcggtttaatgccgggcagatcAcatctccgaggattttagaatggct	2.481	0.279	8			ND	0	0	0
223714	+	gcaagacgaaaaatgaataccaagtCtcaagagtgaacacgtaattcatta	8.01	0.929	8			ND	0	0	0
225314	+	acctgcggttggatcacctccttacCttaaagaagcgtactttgcagtgct	2.778	0.31	8			ND	0	0	0
255490	-	cgtaaaccggtcgtcttacaggcccAcctcgatatggtgccgcagaaaaat	4.045	0	8	pepD	aminoacyl-histidine dipeptidase	ID=cds227;Parent=gene-b0237;Dbxref=ASAP:ABE-0000809,UniProtKB/Swiss-Prot:P15288,Genbank:NP_414772.1,EcoGene:EG10695,GeneID:945013;Name=NP_414772.1;Ontology_term=GO:0005737;gbkey=CDS;gene=pepD;go_component=cytoplasm|0005737||;product=aminoacyl-histidine dipeptidase (peptidase D);protein_id=NP_414772.1;transl_table=11	254259	227	255716
485091	-	gatcaatctggcttacaccaaagtcAcctctccgattagcggtcgcattgg	4.113	0	8	acrA	multidrug efflux system	ID=cds454;Parent=gene-b0463;Dbxref=ASAP:ABE-0001603,UniProtKB/Swiss-Prot:P0AE06,Genbank:NP_414996.1,EcoGene:EG11703,GeneID:945112;Name=NP_414996.1;Note=acridine efflux pump;Ontology_term=GO:0009274,GO:0019866,GO:0042493;gbkey=CDS;gene=acrA;go_component=peptidoglycan-based cell wall|0009274||,organelle inner membrane|0019866||;go_process=response to drug|0042493||;product=multidrug efflux system;p…	484426	529	485619
753520	-	gtacaaaaattacgacccgcgcgccAccgtaatgcgtgaaacctgccatga	2.157	0.248	8	gltA	citrate synthase	ID=cds708;Parent=gene-b0720;Dbxref=ASAP:ABE-0002451,UniProtKB/Swiss-Prot:P0ABH7,Genbank:NP_415248.1,EcoGene:EG10402,GeneID:945323;Name=NP_415248.1;Ontology_term=GO:0006099,GO:0009061;gbkey=CDS;gene=gltA;go_process=tricarboxylic acid cycle|0006099||,anaerobic respiration|0009061||;product=citrate synthase;protein_id=NP_415248.1;transl_table=11	753185	949	754468
951008	-	agacggcccaggtattcgctttatcAcctttttccagggctgcctgatgcg	4.194	0	8	pflA	pyruvate formate-lyase 1-activating enzyme	ID=cds882;Parent=gene-b0902;Dbxref=ASAP:ABE-0003068,UniProtKB/Swiss-Prot:P0A9N4,Genbank:NP_415422.1,EcoGene:EG10028,GeneID:945517;Name=NP_415422.1;Ontology_term=GO:0005737,GO:0009061,GO:0006464;gbkey=CDS;gene=pflA;go_component=cytoplasm|0005737||;go_process=anaerobic respiration|0009061||,protein modification process|0006464||;product=pyruvate formate-lyase 1-activating enzyme%3B [formate-C-acety…	950340	73	951080
951556	-	ttacgctaaagatggtatctcctacAccttctctatcgttccgaacgcact	4.086	0	8	pflB	formate C-acetyltransferase 1	ID=cds883;Parent=gene-b0903;Dbxref=ASAP:ABE-0003071,UniProtKB/Swiss-Prot:P09373,Genbank:NP_415423.1,EcoGene:EG10701,GeneID:945514;Name=NP_415423.1;Note=formate acetyltransferase 1;Ontology_term=GO:0005737,GO:0009061,GO:0009063;gbkey=CDS;gene=pflB;go_component=cytoplasm|0005737||;go_process=anaerobic respiration|0009061||,cellular amino acid catabolic process|0009063||;product=formate C-acetyltran…	951272	1999	953554
1031133	-	ttatatcctcggacctattctgaacAcctatctgtctgccggaatgggtga	4.14	0	8	yccA	Modulator of FtsH protease	ID=cds950;Parent=gene-b0970;Dbxref=ASAP:ABE-0003280,UniProtKB/Swiss-Prot:P0AAC6,Genbank:NP_415490.1,EcoGene:EG11113,GeneID:946016;Name=NP_415490.1;Note=putative carrier/transport protein;Ontology_term=GO:0009274,GO:0005737;gbkey=CDS;gene=yccA;go_component=peptidoglycan-based cell wall|0009274||,cytoplasm|0005737||;product=Modulator of FtsH protease%2C inner membrane protein;protein_id=NP_415490.1…	1030759	286	1031418
1067330	-	cggtcaggaacaaaccatcacatccAcctggacgacccttgcgcatcacgg	4.328	0	8	wrbA	NAD	ID=cds986;Parent=gene-b1004;Dbxref=ASAP:ABE-0003392,UniProtKB/Swiss-Prot:P0A8G6,Genbank:NP_415524.1,EcoGene:EG11540,GeneID:947263;Name=NP_415524.1;Note=flavoprotein WrbA (Trp repressor binding protein);Ontology_term=GO:0005737;gbkey=CDS;gene=wrbA;go_component=cytoplasm|0005737||;product=NAD(P)H:quinone oxidoreductase;protein_id=NP_415524.1;transl_table=11	1067112	379	1067708
1151732	+	agacctgggcgcggattctcttgacAccgttgagctggtaatggctctgga	20.847	2.383	8	acpP	acyl carrier protein	ID=cds1071;Parent=gene-b1094;Dbxref=ASAP:ABE-0003703,UniProtKB/Swiss-Prot:P0A6A8,Genbank:NP_415612.1,EcoGene:EG50003,GeneID:944805;Name=NP_415612.1;Note=acyl carrier protein;Ontology_term=GO:0042967;gbkey=CDS;gene=acpP;go_process=acyl-carrier-protein biosynthetic process|0042967||;product=acyl carrier protein (ACP);protein_id=NP_415612.1;transl_table=11	1151615	118	1151851
1490608	-	agacgttgtcgctattaatgatctcActtccccataaattctcgcctacct	1.106	0.124	8	gapC		ID=cds1403;Parent=gene-b4493;Dbxref=ASAP:ABE-0004727,ASAP:ABE-0004729,ASAP:ABE-0285094,UniProtKB/Swiss-Prot:P33898,EcoGene:EG12103,GeneID:2847738;Note=pseudogene%2C GAP dehydrogenase~glyceraldehyde-3-phosphate dehydrogenase (second fragment);gbkey=CDS;gene=gapC;pseudo=true;transl_table=11	1489964	106	1490713
1823068	+	ctggcggcattagcttgcccggaacAcctttataagaaagcgccaacggcc	4.005	0	8	nadE	NAD synthetase	ID=cds1728;Parent=gene-b1740;Dbxref=ASAP:ABE-0005803,UniProtKB/Swiss-Prot:P18843,Genbank:NP_416254.1,EcoGene:EG10663,GeneID:946946;Name=NP_416254.1;Note=NAD synthetase%2C prefers NH3 over glutamine;Ontology_term=GO:0009435;experiment=N-terminus verified by Edman degradation: PMID 3025172%2C9298646;gbkey=CDS;gene=nadE;go_process=NAD biosynthetic process|0009435||;product=NAD synthetase%2C NH3/glut…	1822458	611	1823285
2007636	-	ttgccgccggggatgaatttaaatcAcctcttcgataacccacacgctgac	4.207	0	8			ND	0	0	0
2240421	-	aaagtgagcttcggcgttcagtaacActtcattaactctactgccccgccg	1.793	0.217	8			ND	0	0	0
2867763	-	cctgagtgcctacgcccataacgacAcaatgctggtccgggaacaacaaga	1.052	0.124	8	nlpD	activator of AmiC murein hydrolase activity	ID=cds2704;Parent=gene-b2742;Dbxref=ASAP:ABE-0009004,UniProtKB/Swiss-Prot:P0ADA3,Genbank:NP_417222.1,EcoGene:EG12111,GeneID:947011;Name=NP_417222.1;Note=lipoprotein;Ontology_term=GO:0009274,GO:0019866;gbkey=CDS;gene=nlpD;go_component=peptidoglycan-based cell wall|0009274||,organelle inner membrane|0019866||;product=activator of AmiC murein hydrolase activity%2C lipoprotein;protein_id=NP_417222.1;…	2867614	991	2868753
3327818	+	aatctgagtactaaacaaaaacagcAcctgaaaggtctggcacatccgctc	1.268	0.155	8	yhbY	RNA binding protein associated with pre-50S ribosomal subunits	ID=cds3124;Parent=gene-b3180;Dbxref=ASAP:ABE-0010452,UniProtKB/Swiss-Prot:P0AGK4,Genbank:NP_417647.1,EcoGene:EG12794,GeneID:947688;Name=NP_417647.1;gbkey=CDS;gene=yhbY;product=RNA binding protein associated with pre-50S ribosomal subunits;protein_id=NP_417647.1;transl_table=11	3327790	29	3328083
3448637	-	caagtggccagctgcaacagtctcaCctgttgaagcaagtgcgtcgcgatg	4.167	0.495	8	rpmC	50S ribosomal subunit protein L29	ID=cds3249;Parent=gene-b3312;Dbxref=ASAP:ABE-0010842,UniProtKB/Swiss-Prot:P0A7M6,Genbank:NP_417771.1,EcoGene:EG10887,GeneID:947807;Name=NP_417771.1;Ontology_term=GO:0005737,GO:0006412,GO:0003735;experiment=N-terminus verified by Edman degradation: PMID 1092361%2C10739205;gbkey=CDS;gene=rpmC;go_component=cytoplasm|0005737||;go_function=structural constituent of ribosome|0003735||;go_process=transl…	3448568	123	3448759
3915726	-	tggcaacgtgaccgttctggccgacAccgcaattcgcggccaggatctcga	1.766	0.217	8	atpC	F1 sector of membrane-bound ATP synthase	ID=cds3679;Parent=gene-b3731;Dbxref=ASAP:ABE-0012206,UniProtKB/Swiss-Prot:P0A6E6,Genbank:NP_418187.1,EcoGene:EG10100,GeneID:948245;Name=NP_418187.1;Note=membrane-bound ATP synthase%2C F1 sector%2C epsilon-subunit;Ontology_term=GO:0009274,GO:0019866,GO:0015986;gbkey=CDS;gene=atpC;go_component=peptidoglycan-based cell wall|0009274||,organelle inner membrane|0019866||;go_process=ATP synthesis couple…	3915553	247	3915972
3943344	+	taggggaacctgcggttggatcaccTccttaccttaaagaagcgttctttg	2.441	0.279	8	rrsC	16S ribosomal RNA of rrnC operon	ID=rna134;Parent=gene-b3756;Dbxref=ASAP:ABE-0012279,EcoGene:EG30086,GeneID:948270;gbkey=rRNA;gene=rrsC;product=16S ribosomal RNA of rrnC operon	3941808	1537	3943349
3950489	+	gggggttttttttgaccttaaaaacAtaaccgaggagcagacaatgaataa	1.578	0.186	8			ND	0	0	0
4016692	+	agagctggcacagctgggcattcgcAccttcctgcgtatcggtacaacggg	4.153	0	8	udp	uridine phosphorylase	ID=cds3766;Parent=gene-b3831;Dbxref=ASAP:ABE-0012528,UniProtKB/Swiss-Prot:P12758,Genbank:NP_418275.1,EcoGene:EG11045,GeneID:948987;Name=NP_418275.1;Ontology_term=GO:0015949;gbkey=CDS;gene=udp;go_process=nucleobase%2C nucleoside and nucleotide interconversion|0015949||;product=uridine phosphorylase;protein_id=NP_418275.1;transl_table=11	4016431	262	4017192
4111571	-	tgccgatgaatctctatactgtttcAcagacctgctgccctgcggggcggc	1.011	0.124	8			ND	0	0	0
4154658	-	tccaggaactcgcaacaaattcaatAtgctggcaagtatcggacagggggc	1.038	0.124	8	argE	acetylornithine deacetylase	ID=cds3883;Parent=gene-b3957;Dbxref=ASAP:ABE-0012955,UniProtKB/Swiss-Prot:P23908,Genbank:NP_418392.1,EcoGene:EG11286,GeneID:948456;Name=NP_418392.1;Ontology_term=GO:0005737,GO:0006526;gbkey=CDS;gene=argE;go_component=cytoplasm|0005737||;go_process=arginine biosynthetic process|0006526||;product=acetylornithine deacetylase;protein_id=NP_418392.1;transl_table=11	4153696	190	4154847
4157316	+	gacgcggtaatgccaggttacactcAcctgcaacgcgcccagccggtgacg	4.45	0	8	argH	argininosuccinate lyase	ID=cds3886;Parent=gene-b3960;Dbxref=ASAP:ABE-0012969,UniProtKB/Swiss-Prot:P11447,Genbank:NP_418395.1,EcoGene:EG11223,GeneID:948463;Name=NP_418395.1;Ontology_term=GO:0005737,GO:0006526;gbkey=CDS;gene=argH;go_component=cytoplasm|0005737||;go_process=arginine biosynthetic process|0006526||;product=argininosuccinate lyase;protein_id=NP_418395.1;transl_table=11	4156850	467	4158223
4175878	+	tccttctgtttattgcattcaacaaGtcgggcatgttgcctggttgatgtg	1.025	0.124	8			ND	0	0	0
4517936	-	ttatgccggaggggggagcgccttcAcctgaggaacgcgaaagccaactcg	4.221	0	8	fecI	RNA polymerase sigma-19 factor	ID=cds4206;Parent=gene-b4293;Dbxref=ASAP:ABE-0014072,UniProtKB/Swiss-Prot:P23484,Genbank:NP_418713.1,EcoGene:EG10291,GeneID:946839;Name=NP_418713.1;Note=probable RNA polymerase sigma factor;Ontology_term=GO:0005737,GO:0006350;gbkey=CDS;gene=fecI;go_component=cytoplasm|0005737||;go_process=transcription|0006350||;product=RNA polymerase sigma-19 factor%2C fec operon-specific%3B ECF sigma factor;pro…	4517714	300	4518235
17469	+	gtaaaatagtaaaaacgatctattcAcctgaaagagaaataaaaagtgaaa	3.762	0	7			ND	0	0	0
183779	-	cgtaagatcctcgacgacttacgtcAcctggagtcagtcgtaaccaataag	3.91	0	7	yaeH	UPF0325 family protein	ID=cds158;Parent=gene-b0163;Dbxref=ASAP:ABE-0000556,UniProtKB/Swiss-Prot:P62768,Genbank:NP_414705.1,EcoGene:EG12336,GeneID:947044;Name=NP_414705.1;Note=putative structural protein;gbkey=CDS;gene=yaeH;product=UPF0325 family protein;protein_id=NP_414705.1;transl_table=11	183709	317	184095
783331	+	ctacttctttggcctgatcaacgtcAccttgtttggcattattttctttca	3.991	0	7	pnuC	nicotinamide riboside transporter	ID=cds732;Parent=gene-b0751;Dbxref=ASAP:ABE-0002547,UniProtKB/Swiss-Prot:P0AFK2,Genbank:NP_415272.1,EcoGene:EG11700,GeneID:945350;Name=NP_415272.1;Note=required for NMN transport;Ontology_term=GO:0009274,GO:0019866,GO:0015949;gbkey=CDS;gene=pnuC;go_component=peptidoglycan-based cell wall|0009274||,organelle inner membrane|0019866||;go_process=nucleobase%2C nucleoside and nucleotide interconversio…	783166	166	783885
1106313	+	gtctgttatgatgaagaaaacgcccAcctctacgaaagactccttacccaa	3.964	0	7	ymdB	O-acetyl-ADP-ribose deacetylase	ID=cds1023;Parent=gene-b1045;Dbxref=ASAP:ABE-0003549,UniProtKB/Swiss-Prot:P0A8D6,Genbank:NP_415563.1,EcoGene:EG13874,GeneID:946987;Name=NP_415563.1;Note=putative polyprotein;gbkey=CDS;gene=ymdB;product=O-acetyl-ADP-ribose deacetylase%3B RNase III inhibitor during cold shock%3B putative cardiolipin synthase C regulatory subunit;protein_id=NP_415563.1;transl_table=11	1105820	494	1106353
1523740	+	gaggtgcgcccgctgcaaccgcgtgAgctggtagctgacgatgccacgaac	1.996	0.279	7	yncE	ATP-binding protein	ID=cds1440;Parent=gene-b1452;Dbxref=ASAP:ABE-0004843,UniProtKB/Swiss-Prot:P76116,Genbank:NP_415969.1,EcoGene:EG13775,GeneID:946006;Name=NP_415969.1;Note=putative receptor;gbkey=CDS;gene=yncE;product=ATP-binding protein%2C periplasmic%2C function unknown;protein_id=NP_415969.1;transl_table=11	1523307	434	1524368
1637840	-	ttcatcttatcttttacacgtttgcAccatataatcgacttactgtgtaac	1.389	0.186	7			ND	0	0	0
1668603	-	gtattgaagtgcttcaccatagcctAcagattatttcggagcgcgaaaata	1.106	0.155	7			ND	0	0	0
1800430	-	ccgccggtttgtcgtataatggattAcggcaaattcctctatgaaaagagc	3.142	0.402	7	infC	translation initiation factor IF-3	ID=cds1706;Parent=gene-b1718;Dbxref=ASAP:ABE-0005734,UniProtKB/Swiss-Prot:P0A707,Genbank:NP_416233.1,EcoGene:EG10506,GeneID:946225;Name=NP_416233.1;Ontology_term=GO:0005737,GO:0006412;experiment=N-terminus verified by Edman degradation: PMID 330233;gbkey=CDS;gene=infC;go_component=cytoplasm|0005737||;go_process=translation|0006412||;product=translation initiation factor IF-3;protein_id=NP_416233.…	1800096	209	1800638
1863638	+	taccgatttcaacggcgaagtttgcActtccgtgttcgatgctaaagctgg	5.407	0.712	7	gapA	glyceraldehyde-3-phosphate dehydrogenase A	ID=cds1767;Parent=gene-b1779;Dbxref=ASAP:ABE-0005920,UniProtKB/Swiss-Prot:P0A9B2,Genbank:NP_416293.1,EcoGene:EG10367,GeneID:947679;Name=NP_416293.1;Ontology_term=GO:0005737,GO:0006096,GO:0008615,GO:0006094;gbkey=CDS;gene=gapA;go_component=cytoplasm|0005737||;go_process=glycolysis|0006096||,pyridoxine biosynthetic process|0008615||,gluconeogenesis|0006094||;product=glyceraldehyde-3-phosphate dehyd…	1862771	868	1863766
1901662	-	ctgcctttctggcactctatgccgcAcctttcgtttgcattttgtcgttac	3.722	0	7			ND	0	0	0
1910140	-	ccctggtgcgaaattataataaaaaAcagttctgatttttataaaacactc	3.654	0.464	7			ND	0	0	0
1929861	-	tactttcacctaaaatacccttatcAcctgatatacagtaaataccttacc	3.641	0	7			ND	0	0	0
2518419	+	gtaaagtggtgttataaaatgaactActaatagacccacatacattcaggg	10.167	1.393	7			ND	0	0	0
2549902	-	ggcgacgaacgtccggaaacctctcAcctcacccgcgttgatctgaaagaa	3.937	0	7	yfeX	porphyrinogen oxidase	ID=cds2410;Parent=gene-b2431;Dbxref=ASAP:ABE-0008015,UniProtKB/Swiss-Prot:P76536,Genbank:NP_416926.4,EcoGene:EG14165,GeneID:946913;Name=NP_416926.4;gbkey=CDS;gene=yfeX;product=porphyrinogen oxidase%2C cytoplasmic;protein_id=NP_416926.4;transl_table=11	2549646	644	2550545
2618068	+	gttcgcgccgcatccgacaataaacAccttatctacaacttcagaatttct	3.762	0	7			ND	0	0	0
2702566	-	caggaaatgttcgaagcgcctgttcAccttgaactgtgggtaaaagtgaaa	3.964	0	7	era	membrane-associated	ID=cds2549;Parent=gene-b2566;Dbxref=ASAP:ABE-0008440,UniProtKB/Swiss-Prot:P06616,Genbank:NP_417061.1,EcoGene:EG10270,GeneID:947036;Name=NP_417061.1;Note=GTP-binding protein;Ontology_term=GO:0007049;gbkey=CDS;gene=era;go_process=cell cycle|0007049||;product=membrane-associated%2C 16S rRNA-binding GTPase;protein_id=NP_417061.1;transl_table=11	2702481	821	2703386
3423125	+	gtggggaaatagtggagcaagctgcAcctgatgaattttttgcgcatccta	3.749	0	7	yhdZ	putative amino acid ABC transporter ATPase	ID=cds3215;Parent=gene-b3271;Dbxref=ASAP:ABE-0010738,UniProtKB/Swiss-Prot:P45769,Genbank:NP_417737.1,EcoGene:EG12837,GeneID:947763;Name=NP_417737.1;Note=putative ATP-binding component of a transport system%3B ATP-binding component of ABC superfamily;Ontology_term=GO:0005737;gbkey=CDS;gene=yhdZ;go_component=cytoplasm|0005737||;product=putative amino acid ABC transporter ATPase;protein_id=NP_417737…	3422436	690	3423194
3449327	-	ctgcgtgctgacatcgactacaacaCctctgaagcgcacaccacttacggt	1.78	0.248	7	rpsC	30S ribosomal subunit protein S3	ID=cds3251;Parent=gene-b3314;Dbxref=ASAP:ABE-0010848,UniProtKB/Swiss-Prot:P0A7V3,Genbank:NP_417773.1,EcoGene:EG10902,GeneID:947814;Name=NP_417773.1;Ontology_term=GO:0005737,GO:0006412,GO:0003735;gbkey=CDS;gene=rpsC;go_component=cytoplasm|0005737||;go_function=structural constituent of ribosome|0003735||;go_process=translation|0006412||;product=30S ribosomal subunit protein S3;protein_id=NP_417773…	3449182	557	3449883
3514697	-	cgggtctggtatttaacccggcgacAcctctgagctatctggattacgtga	3.627	0	7	rpe	D-ribulose-5-phosphate 3-epimerase	ID=cds3323;Parent=gene-b3386;Dbxref=ASAP:ABE-0011061,UniProtKB/Swiss-Prot:P0AG07,Genbank:NP_417845.1,EcoGene:EG11960,GeneID:947896;Name=NP_417845.1;Ontology_term=GO:0016052,GO:0009052;gbkey=CDS;gene=rpe;go_process=carbohydrate catabolic process|0016052||,pentose-phosphate shunt%2C non-oxidative branch|0009052||;product=D-ribulose-5-phosphate 3-epimerase;protein_id=NP_417845.1;transl_table=11	3514382	363	3515059
3720024	+	agcacgccatatcgccgaaaggcacActtaattattaaaggtaatacacta	8.805	1.176	7			ND	0	0	0
3776446	-	gcacgttttccttaatgtcatctttAccgggaacctaaactaaaattggcg	1.982	0.248	7			ND	0	0	0
3943340	+	accgtaggggaacctgcggttggatCacctccttaccttaaagaagcgttc	4.585	0.588	7	rrsC	16S ribosomal RNA of rrnC operon	ID=rna134;Parent=gene-b3756;Dbxref=ASAP:ABE-0012279,EcoGene:EG30086,GeneID:948270;gbkey=rRNA;gene=rrsC;product=16S ribosomal RNA of rrnC operon	3941808	1533	3943349
3950540	+	cagcacaaaattctgtttctcaagaTtcaggacggggaactaactatgaat	2.791	0.371	7	ilvX	uncharacterized protein	ID=cds3708;Parent=gene-b4669;Dbxref=UniProtKB/Swiss-Prot:C1P619,Genbank:YP_002791259.1,EcoGene:EG14474,GeneID:7751639;Name=YP_002791259.1;gbkey=CDS;gene=ilvX;product=uncharacterized protein;protein_id=YP_002791259.1;transl_table=11	3950507	34	3950557
3965781	+	tatatatgagcgataaaattattcaCctgactgacgacagttttgacacgg	1.187	0.155	7	trxA	thioredoxin 1	ID=cds3721;Parent=gene-b3781;Dbxref=ASAP:ABE-0012357,UniProtKB/Swiss-Prot:P0AA25,Genbank:NP_418228.2,EcoGene:EG11031,GeneID:948289;Name=NP_418228.2;gbkey=CDS;gene=trxA;product=thioredoxin 1;protein_id=NP_418228.2;transl_table=11	3965761	21	3966090
4037067	+	taggggaacctgcggttggatcaccTccttaccttaaagaagcgttctttg	2.225	0.31	7	rrsA	16S ribosomal RNA of rrnA operon	ID=rna146;Parent=gene-b3851;Dbxref=ASAP:ABE-0012579,EcoGene:EG30084,GeneID:948332;gbkey=rRNA;gene=rrsA;product=16S ribosomal RNA of rrnA operon	4035531	1537	4037072
4153924	-	cgccgatccctggctatgaatgcccAccgaatcatcaactggttgaagtgg	3.924	0	7	argE	acetylornithine deacetylase	ID=cds3883;Parent=gene-b3957;Dbxref=ASAP:ABE-0012955,UniProtKB/Swiss-Prot:P23908,Genbank:NP_418392.1,EcoGene:EG11286,GeneID:948456;Name=NP_418392.1;Ontology_term=GO:0005737,GO:0006526;gbkey=CDS;gene=argE;go_component=cytoplasm|0005737||;go_process=arginine biosynthetic process|0006526||;product=acetylornithine deacetylase;protein_id=NP_418392.1;transl_table=11	4153696	924	4154847
4213016	+	ctgatacagattaaatcagaacgcaGaagcggtctgataaaacagaatttg	3.358	0.464	7			ND	0	0	0
4470829	-	cgttgatctgggcaatatgatcatcAcctccggtcagatcccggtaaatcc	3.546	0	7	ridA	enamine/imine deaminase	ID=cds4160;Parent=gene-b4243;Dbxref=ASAP:ABE-0013886,UniProtKB/Swiss-Prot:P0AF93,Genbank:NP_418664.2,EcoGene:EG12524,GeneID:948771;Name=NP_418664.2;gbkey=CDS;gene=ridA;product=enamine/imine deaminase%2C reaction intermediate detoxification;protein_id=NP_418664.2;transl_table=11	4470527	85	4470913
4606149	+	aacacctgaagctagcgcgtctaccAattccgccaccttcgcacagtcatc	3.91	0	7			ND	0	0	0
2083	+	tgtcacgccgaacaaaaaggccaacAcctcgtcgatggattactaccatca	3.007	0	6	thrA	Bifunctional aspartokinase/homoserine dehydrogenase 1	ID=cds1;Parent=gene-b0002;Dbxref=ASAP:ABE-0000008,UniProtKB/Swiss-Prot:P00561,Genbank:NP_414543.1,EcoGene:EG10998,GeneID:945803;Name=NP_414543.1;Note=bifunctional: aspartokinase I (N-terminal)%3B homoserine dehydrogenase I (C-terminal);Ontology_term=GO:0005737,GO:0009088,GO:0009086,GO:0009090;experiment=N-terminus verified by Edman degradation: PMID 354697%2C4562989;gbkey=CDS;gene=thrA;go_compone…	337	1747	2799
122860	+	tctggagcaacgaaagaattagtgaTttttctggtaaaaattatccagaag	3.843	0.557	6			ND	0	0	0
191526	+	ggttgaaggccgcatgaagaaattcAccggcgaagtttctctgaccggtca	1.497	0.217	6	tsf	translation elongation factor EF-Ts	ID=cds164;Parent=gene-b0170;Dbxref=ASAP:ABE-0000579,UniProtKB/Swiss-Prot:P0A6P1,Genbank:NP_414712.1,EcoGene:EG11033,GeneID:944866;Name=NP_414712.1;Ontology_term=GO:0005737,GO:0006412;gbkey=CDS;gene=tsf;go_component=cytoplasm|0005737||;go_process=translation|0006412||;product=translation elongation factor EF-Ts;protein_id=NP_414712.1;transl_table=11	190857	670	191708
220318	-	atcgctctggcagttatcaataccaCctatgccagccagattggcctgact	1.241	0.186	6	metQ	DL-methionine transporter subunit	ID=cds192;Parent=gene-b0197;Dbxref=ASAP:ABE-0000666,UniProtKB/Swiss-Prot:P28635,Genbank:NP_414739.1,EcoGene:EG11504,GeneID:944893;Name=NP_414739.1;Note=D-methionine transport protein (ABC superfamily%2C peri_bind);Ontology_term=GO:0009274,GO:0042597;gbkey=CDS;gene=metQ;go_component=peptidoglycan-based cell wall|0009274||,periplasmic space|0042597||;product=DL-methionine transporter subunit;protei…	220113	611	220928
225308	+	aggggaacctgcggttggatcacctCcttaccttaaagaagcgtactttgc	2.265	0.34	6	rrsH	16S ribosomal RNA of rrnH operon	ID=rna3;Parent=gene-b0201;Dbxref=ASAP:ABE-0000677,EcoGene:EG30090,GeneID:944897;gbkey=rRNA;gene=rrsH;product=16S ribosomal RNA of rrnH operon	223771	1538	225312
228732	+	ctgatacagattaaatcagaacgcaGaagcggtctgataaaacagaatttg	3.25	0.495	6			ND	0	0	0
289636	-	gacggaagacgtggcggcaggcgttAagggcgcggactttatctataccga	3.344	0	6	argF	ornithine carbamoyltransferase 2	ID=cds267;Parent=gene-b0273;Dbxref=ASAP:ABE-0000939,UniProtKB/Swiss-Prot:P06960,Genbank:NP_414807.1,EcoGene:EG10067,GeneID:944844;Name=NP_414807.1;Note=ornithine carbamoyltransferase 2%2C chain F;Ontology_term=GO:0005737,GO:0006526;gbkey=CDS;gene=argF;go_component=cytoplasm|0005737||;go_process=arginine biosynthetic process|0006526||;product=ornithine carbamoyltransferase 2%2C chain F%3B CP4-6 pr…	289301	670	290305
461601	+	agcactggtaggttttggtacttttGccgttaaagagcgtgctgcccgtac	1.888	0.279	6	hupB	HU	ID=cds432;Parent=gene-b0440;Dbxref=ASAP:ABE-0001527,UniProtKB/Swiss-Prot:P0ACF4,Genbank:NP_414974.1,EcoGene:EG10467,GeneID:949095;Name=NP_414974.1;Note=DNA-binding protein HU-beta%2C NS1 (HU-1);Ontology_term=GO:0005737;experiment=N-terminus verified by Edman degradation: PMID 215461%2C350619%2C6987059%2C9298646;gbkey=CDS;gene=hupB;go_component=cytoplasm|0005737||;product=HU%2C DNA-binding transcr…	461451	151	461723
584916	-	acactatgacccgggaaaaagaatcActtatcgcagtaaggtcaaagacca	6.257	0.929	6	ompT	DLP12 prophage	ID=cds560;Parent=gene-b0565;Dbxref=ASAP:ABE-0001931,UniProtKB/Swiss-Prot:P09169,Genbank:NP_415097.1,EcoGene:EG10673,GeneID:945185;Name=NP_415097.1;Note=outer membrane protein 3b (a)%2C protease VII;Ontology_term=GO:0009274,GO:0009279;gbkey=CDS;gene=ompT;go_component=peptidoglycan-based cell wall|0009274||,cell outer membrane|0009279||;product=DLP12 prophage%3B outer membrane protease VII%3B outer…	584680	718	585633
640014	+	aggctccccgctgggccacgagttcAcctcgctggtactggcgttgctgtg	3.034	0	6	ahpF	alkyl hydroperoxide reductase	ID=cds604;Parent=gene-b0606;Dbxref=ASAP:ABE-0002093,UniProtKB/Swiss-Prot:P35340,Genbank:NP_415139.2,EcoGene:EG11385,GeneID:947540;Name=NP_415139.2;Note=alkyl hydroperoxide reductase%2C F52a subunit%3B detoxification of hydroperoxides;Ontology_term=GO:0006805;gbkey=CDS;gene=ahpF;go_process=xenobiotic metabolic process|0006805||;product=alkyl hydroperoxide reductase%2C F52a subunit%2C FAD/NAD(P)-bi…	639753	262	641318
703617	+	gtcagggggatcagtctcattattcAcctcaataagtaaaatgtaagccgt	3.101	0	6			ND	0	0	0
742836	+	tacggaaggcgcgaagatgaaaaacAccgaactggaacaactgattaacga	3.479	0	6	ybgI	NIF3 family metal-binding protein	ID=cds698;Parent=gene-b0710;Dbxref=ASAP:ABE-0002424,UniProtKB/Swiss-Prot:P0AFP6,Genbank:NP_415238.1,EcoGene:EG13305,GeneID:945824;Name=NP_415238.1;gbkey=CDS;gene=ybgI;product=NIF3 family metal-binding protein;protein_id=NP_415238.1;transl_table=11	742827	10	743570
1166457	+	caccctggtaatggcgctgggtagcAcctctaacgatttcaatacgccagg	3.02	0	6	ndh	respiratory NADH dehydrogenase 2/cupric reductase	ID=cds1086;Parent=gene-b1109;Dbxref=ASAP:ABE-0003746,UniProtKB/Swiss-Prot:P00393,Genbank:NP_415627.1,EcoGene:EG10649,GeneID:946792;Name=NP_415627.1;Note=respiratory NADH dehydrogenase;Ontology_term=GO:0005737,GO:0009060,GO:0009061;gbkey=CDS;gene=ndh;go_component=cytoplasm|0005737||;go_process=aerobic respiration|0009060||,anaerobic respiration|0009061||;product=respiratory NADH dehydrogenase 2/cu…	1166085	373	1167389
1622599	+	taatatctttctcattgagatgaaaAttaaggtaagcgaggaaacacacca	3.263	0.495	6			ND	0	0	0
1757553	+	tctgaacgctaaagttgaccagctgAgcaacgacgtgaacgcaatgcgttc	11.098	1.764	6	lpp	murein lipoprotein	ID=cds1665;Parent=gene-b1677;Dbxref=ASAP:ABE-0005603,UniProtKB/Swiss-Prot:P69776,Genbank:NP_416192.1,EcoGene:EG10544,GeneID:946175;Name=NP_416192.1;Ontology_term=GO:0009274,GO:0019866,GO:0009252;gbkey=CDS;gene=lpp;go_component=peptidoglycan-based cell wall|0009274||,organelle inner membrane|0019866||;go_process=peptidoglycan biosynthetic process|0009252||;product=murein lipoprotein;protein_id=NP_…	1757421	133	1757657
1864327	+	tgaatcacatggcgaatttgaaaccAcctctgccctgcatacctactttaa	3.182	0	6	yeaD	D-hexose-6-phosphate epimerase-like protein	ID=cds1768;Parent=gene-b1780;Dbxref=ASAP:ABE-0005923,UniProtKB/Swiss-Prot:P39173,Genbank:NP_416294.4,EcoGene:EG12679,GeneID:946572;Name=NP_416294.4;experiment=N-terminus verified by Edman degradation: PMID 9298646;gbkey=CDS;gene=yeaD;product=D-hexose-6-phosphate epimerase-like protein;protein_id=NP_416294.4;transl_table=11	1863850	478	1864734
2173885	-	ctggaatatctggcatatgaccttcAccggcgcgttgctgcatctggcaac	2.751	0.433	6	gatC		ID=cds2076;Parent=gene-b2092;Dbxref=ASAP:ABE-0006928,UniProtKB/Swiss-Prot:P69831,EcoGene:EG12416,GeneID:946603;Note=pseudogene%2C galactitol-specific enzyme IIC component of PTS%3Btransport%3B Transport of small molecules: Carbohydrates%2C organic acids%2C alcohols~PTS system galactitol-specific enzyme IIC;Ontology_term=GO:0009274,GO:0019866,GO:0016052;gbkey=CDS;gene=gatC;go_component=peptidoglyc…	2173365	394	2174278
2244017	+	tgacgttcagtatctttctccctccAcctcgtgatcacactccgccaccag	3.155	0	6	yeiG	S-formylglutathione hydrolase	ID=cds2138;Parent=gene-b2154;Dbxref=ASAP:ABE-0007124,UniProtKB/Swiss-Prot:P33018,Genbank:NP_416659.1,EcoGene:EG12026,GeneID:949045;Name=NP_416659.1;Note=putative esterase;gbkey=CDS;gene=yeiG;product=S-formylglutathione hydrolase;protein_id=NP_416659.1;transl_table=11	2243910	108	2244746
2402902	-	tccgaactgttccgcatcaacagtcAcctgctgtatatctcgacctttatt	3.169	0	6	nuoC	NADH	ID=cds2270;Parent=gene-b2286;Dbxref=ASAP:ABE-0007549,UniProtKB/Swiss-Prot:P33599,Genbank:NP_416789.2,EcoGene:EG12084,GeneID:946759;Name=NP_416789.2;Note=NADH dehydrogenase I chain C%2C D;Ontology_term=GO:0005737,GO:0009060,GO:0009061;gbkey=CDS;gene=nuoC;go_component=cytoplasm|0005737||;go_process=aerobic respiration|0009060||,anaerobic respiration|0009061||;product=NADH:ubiquinone oxidoreductase%…	2402055	944	2403845
2426362	-	acgggtaggcgtattgcagggcaccAcccaggagacgttcggtaatgaaca	1.038	0.155	6	hisJ	histidine ABC transporter periplasmic binding protein	ID=cds2293;Parent=gene-b2309;Dbxref=ASAP:ABE-0007617,UniProtKB/Swiss-Prot:P0AEU0,Genbank:NP_416812.1,EcoGene:EG12124,GeneID:945309;Name=NP_416812.1;Note=histidine-binding periplasmic protein of high-affinity histidine transport system%3B periplasmic-binding component of ABC superfamily;Ontology_term=GO:0042597,GO:0000105;gbkey=CDS;gene=hisJ;go_component=periplasmic space|0042597||;go_process=hist…	2426006	427	2426788
2511814	-	gtctttggattaagcctggttgctgCggggctgtcttcaacggtggtgggg	1.497	0.217	6	mntH	manganese/divalent cation transporter	ID=cds2376;Parent=gene-b2392;Dbxref=ASAP:ABE-0007889,UniProtKB/Swiss-Prot:P0A769,Genbank:NP_416893.1,EcoGene:EG14157,GeneID:946899;Name=NP_416893.1;Ontology_term=GO:0009274,GO:0019866,GO:0006805;gbkey=CDS;gene=mntH;go_component=peptidoglycan-based cell wall|0009274||,organelle inner membrane|0019866||;go_process=xenobiotic metabolic process|0006805||;product=manganese/divalent cation transporter;…	2511468	893	2512706
2590917	-	cgcagcaatcgagtaaattagcttcAccacggtatattgtttccgtagaat	1.578	0.248	6			ND	0	0	0
2729138	+	atcgcagattagcacgtccttcatcGcctctgactgccagggcatccaccg	1.564	0.248	6			ND	0	0	0
3071965	-	gattgttggtggtggtatcgctaacAcctttatcgcggcacaaggccacga	3.115	0	6	pgk	phosphoglycerate kinase	ID=cds2882;Parent=gene-b2926;Dbxref=ASAP:ABE-0009605,UniProtKB/Swiss-Prot:P0A799,Genbank:NP_417401.1,EcoGene:EG10703,GeneID:947414;Name=NP_417401.1;Ontology_term=GO:0005737,GO:0006096,GO:0006094;gbkey=CDS;gene=pgk;go_component=cytoplasm|0005737||;go_process=glycolysis|0006096||,gluconeogenesis|0006094||;product=phosphoglycerate kinase;protein_id=NP_417401.1;transl_table=11	3071459	658	3072622
3088239	+	cttcacatctttttacgtcgtactcAcctatcttaattcacaataaaaaat	3.304	0	6			ND	0	0	0
3698128	+	gcactctttgcgacgcattcgcgacAccttacgtttgttctttgctaaacc	3.115	0	6	bcsF	DUF2636 family cellulose production small membrane protein	ID=cds3473;Parent=gene-b3537;Dbxref=ASAP:ABE-0011556,UniProtKB/Swiss-Prot:P0ADJ5,Genbank:NP_417994.2,EcoGene:EG12264,GeneID:948059;Name=NP_417994.2;gbkey=CDS;gene=bcsF;product=DUF2636 family cellulose production small membrane protein;protein_id=NP_417994.2;transl_table=11	3698026	103	3698217
3724829	-	gtgtaaaccggttaccggcgagatcAcctacggtctggaacgtctggccat	3.128	0	6	glyQ	glycine tRNA synthetase	ID=cds3498;Parent=gene-b3560;Dbxref=ASAP:ABE-0011626,UniProtKB/Swiss-Prot:P00960,Genbank:NP_418017.1,EcoGene:EG10409,GeneID:948079;Name=NP_418017.1;Ontology_term=GO:0005737,GO:0006418;experiment=N-terminus verified by Edman degradation: PMID 6290471;gbkey=CDS;gene=glyQ;go_component=cytoplasm|0005737||;go_process=tRNA aminoacylation for protein translation|0006418||;product=glycine tRNA synthetase…	3724407	490	3725318
3853594	+	tcgccattcttatcctcaaactcatTgttgcagcactgcaactgcttgatg	1.173	0.186	6	tisB	toxic membrane persister formation peptide	ID=cds3620;Parent=gene-b4618;Dbxref=UniProtKB/Swiss-Prot:A5A627,Genbank:YP_001165331.1,EcoGene:EG14402,GeneID:5061527;Name=YP_001165331.1;gbkey=CDS;gene=tisB;product=toxic membrane persister formation peptide%2C LexA-regulated;protein_id=YP_001165331.1;transl_table=11	3853553	42	3853642
3884249	+	ttattacaatccggcctctttaatcAcccatggcttcggtgtccatcgttt	1.227	0.186	6			ND	0	0	0
3933631	+	actcaccttgagcagctgcaaaaacAccagggaaataccattgaaattcgt	1.375	0.217	6	rbsD	D-ribose pyranase	ID=cds3696;Parent=gene-b3748;Dbxref=ASAP:ABE-0012256,UniProtKB/Swiss-Prot:P04982,Genbank:NP_418204.2,EcoGene:EG10817,GeneID:948267;Name=NP_418204.2;Note=D-ribose high-affinity transport system%3B membrane-associated protein;Ontology_term=GO:0009274,GO:0019866,GO:0016052;experiment=N-terminus verified by Edman degradation: PMID 17895580;gbkey=CDS;gene=rbsD;go_component=peptidoglycan-based cell wal…	3933351	281	3933770
4035474	+	gcaagacgaaaaatgaataccaagtCtcaagagtgaacacgtaattcatta	7.673	1.145	6			ND	0	0	0
4040493	+	ctgatacagattaaatcagaacgcaGaagcggtctgataaaacagaatttg	3.209	0.526	6			ND	0	0	0
4040511	+	gaacgcagaagcggtctgataaaacAgaatttgcctggcggcagtagcgcg	1.874	0.31	6			ND	0	0	0
4049899	+	aacaaaaaagagtaaagttagtcgcGtagggtacagaggtaagatgttcta	20.752	3.157	6			ND	0	0	0
4049902	+	aaaaaagagtaaagttagtcgcgtaGggtacagaggtaagatgttctatct	1.618	0.248	6			ND	0	0	0
4154883	+	cctctggtcatgatagtatcaatatTcatgcagtatttatgaataaaaata	3.182	0	6			ND	0	0	0
4156848	+	tgaatttcaaaataaggaaacagagTtatggcactttggggcgggcgtttt	3.02	0	6			ND	0	0	0
4165398	+	ctgacagttcgtggtaaaatagccaAcctgttcgacaaagattatgagaca	3.924	0.65	6	btuB	vitamin B12/cobalamin outer membrane transporter	ID=cds3892;Parent=gene-b3966;Dbxref=ASAP:ABE-0012987,UniProtKB/Swiss-Prot:P06129,Genbank:NP_418401.1,EcoGene:EG10126,GeneID:948468;Name=NP_418401.1;Note=outer membrane receptor for transport of vitamin B12%2C E colicins%2C and bacteriophage BF23;Ontology_term=GO:0009274,GO:0009279;gbkey=CDS;gene=btuB;go_component=peptidoglycan-based cell wall|0009274||,cell outer membrane|0009279||;product=vitami…	4163639	1760	4165483
4166602	+	gcaagacgaaaaatgaataccaagtCtcaagagtgaacacgtaattcatta	8.023	1.238	6			ND	0	0	0
4168191	+	accgtaggggaacctgcggttggatCacctccttaccttaaagaagcgtac	4.409	0.712	6	rrsB	16S ribosomal RNA of rrnB operon	ID=rna154;Parent=gene-b3968;Dbxref=ASAP:ABE-0012991,EcoGene:EG30085,GeneID:948466;gbkey=rRNA;gene=rrsB;product=16S ribosomal RNA of rrnB operon	4166659	1533	4168200
4168196	+	aggggaacctgcggttggatcacctCcttaccttaaagaagcgtactttgt	2.683	0.433	6	rrsB	16S ribosomal RNA of rrnB operon	ID=rna154;Parent=gene-b3968;Dbxref=ASAP:ABE-0012991,EcoGene:EG30085,GeneID:948466;gbkey=rRNA;gene=rrsB;product=16S ribosomal RNA of rrnB operon	4166659	1538	4168200
4168202	+	acctgcggttggatcacctccttacCttaaagaagcgtactttgtagtgct	1.402	0.217	6			ND	0	0	0
4168203	+	cctgcggttggatcacctccttaccTtaaagaagcgtactttgtagtgctc	1.011	0.155	6			ND	0	0	0
4177076	+	gacgacggtctgcgtttcgcaatccGtgaaggcggccgtaccgttggcgcg	1.955	0.31	6	tufB	translation elongation factor EF-Tu 2	ID=cds3897;Parent=gene-b3980;Dbxref=ASAP:ABE-0013020,UniProtKB/Swiss-Prot:P0CE48,Genbank:NP_418407.1,EcoGene:EG11037,GeneID:948482;Name=NP_418407.1;Ontology_term=GO:0005737,GO:0006412,GO:0006970;gbkey=CDS;gene=tufB;go_component=cytoplasm|0005737||;go_process=translation|0006412||,response to osmotic stress|0006970||;product=translation elongation factor EF-Tu 2;protein_id=NP_418407.1;transl_table…	4175944	1133	4177128
4194554	-	agaagatgttaagcaggggcttatcAcctataagattgctgcccacgccgc	3.074	0	6	thiC	phosphomethylpyrimidine synthase	ID=cds3912;Parent=gene-b3994;Dbxref=ASAP:ABE-0013057,UniProtKB/Swiss-Prot:P30136,Genbank:NP_418422.1,EcoGene:EG11585,GeneID:948492;Name=NP_418422.1;Ontology_term=GO:0009228;gbkey=CDS;gene=thiC;go_process=thiamin biosynthetic process|0009228||;product=phosphomethylpyrimidine synthase;protein_id=NP_418422.1;transl_table=11	4194204	1546	4196099
4208090	+	gcaagacgaaaaatgaataccaagtCtcaagagtgaacacgtaattcatta	7.605	1.145	6			ND	0	0	0
4478145	-	atcgcgctcatcttcgaaaaagactCgactcgtacccgatgctctttcgaa	3.061	0	6	argI	ornithine carbamoyltransferase 1	ID=cds4169;Parent=gene-b4254;Dbxref=ASAP:ABE-0013927,UniProtKB/Swiss-Prot:P04391,Genbank:NP_418675.1,EcoGene:EG10069,GeneID:948774;Name=NP_418675.1;Ontology_term=GO:0005737,GO:0006526;gbkey=CDS;gene=argI;go_component=cytoplasm|0005737||;go_process=arginine biosynthetic process|0006526||;product=ornithine carbamoyltransferase 1;protein_id=NP_418675.1;transl_table=11	4477307	167	4478311
4543488	+	ggtagcgcaacaaacgttggtgtgcAgatcctggacagaacgggtgctgcg	2.265	0.34	6	fimA	major type 1 subunit fimbrin	ID=cds4232;Parent=gene-b4314;Dbxref=ASAP:ABE-0014145,UniProtKB/Swiss-Prot:P04128,Genbank:NP_418734.1,EcoGene:EG10308,GeneID:948838;Name=NP_418734.1;Ontology_term=GO:0009289,GO:0009101;gbkey=CDS;gene=fimA;go_component=pilus|0009289||;go_process=glycoprotein biosynthetic process|0009101||;product=major type 1 subunit fimbrin (pilin);protein_id=NP_418734.1;transl_table=11	4543115	374	4543663
23795	+	tgactggtgtatctcccgtcagcgcAcctggggtgtaccgatgtcactgtt	2.791	0	5	ileS	isoleucyl-tRNA synthetase	ID=cds24;Parent=gene-b0026;Dbxref=ASAP:ABE-0000094,UniProtKB/Swiss-Prot:P00956,Genbank:NP_414567.1,EcoGene:EG10492,GeneID:944761;Name=NP_414567.1;Note=isoleucine tRNA synthetase;Ontology_term=GO:0005737,GO:0006418;gbkey=CDS;gene=ileS;go_component=cytoplasm|0005737||;go_process=tRNA aminoacylation for protein translation|0006418||;product=isoleucyl-tRNA synthetase;protein_id=NP_414567.1;transl_tab…	22391	1405	25207
33214	+	ctccgcatgttctctgccagcctacAccttaagtcaggaaattcaggatgt	2.818	0	5	carB	carbamoyl-phosphate synthase large subunit	ID=cds31;Parent=gene-b0033;Dbxref=ASAP:ABE-0000121,UniProtKB/Swiss-Prot:P00968,Genbank:NP_414574.1,EcoGene:EG10135,GeneID:944775;Name=NP_414574.1;Ontology_term=GO:0006526,GO:0006221;gbkey=CDS;gene=carB;go_process=arginine biosynthetic process|0006526||,pyrimidine nucleotide biosynthetic process|0006221||;product=carbamoyl-phosphate synthase large subunit;protein_id=NP_414574.1;transl_table=11	30817	2398	34038
91942	+	tatccgtccggcgaagtgactgctcAcctcatcggctttactaacgtcgat	2.737	0	5	ftsI	transpeptidase involved in septal peptidoglycan synthesis	ID=cds81;Parent=gene-b0084;Dbxref=ASAP:ABE-0000309,UniProtKB/Swiss-Prot:P0AD68,Genbank:NP_414626.1,EcoGene:EG10341,GeneID:944799;Name=NP_414626.1;Note=septum formation%3B penicillin-binding protein 3%3B peptidoglycan synthetase;Ontology_term=GO:0009274,GO:0019866,GO:0009252,GO:0042493;gbkey=CDS;gene=ftsI;go_component=peptidoglycan-based cell wall|0009274||,organelle inner membrane|0019866||;go_pr…	91413	530	93179
124337	+	agatatcgaaaaactgccgtacatcAccttcccggaaggttctgaagagca	2.737	0	5	aceE	pyruvate dehydrogenase	ID=cds109;Parent=gene-b0114;Dbxref=ASAP:ABE-0000397,UniProtKB/Swiss-Prot:P0AFG8,Genbank:NP_414656.1,EcoGene:EG10024,GeneID:944834;Name=NP_414656.1;Note=pyruvate dehydrogenase (decarboxylase component);Ontology_term=GO:0016052,GO:0006086,GO:0006096,GO:0009436,GO:0009061;gbkey=CDS;gene=aceE;go_process=carbohydrate catabolic process|0016052||,acetyl-CoA biosynthetic process from pyruvate|0006086||,g…	123017	1321	125680
225310	+	gggaacctgcggttggatcacctccTtaccttaaagaagcgtactttgcag	2.576	0.495	5	rrsH	16S ribosomal RNA of rrnH operon	ID=rna3;Parent=gene-b0201;Dbxref=ASAP:ABE-0000677,EcoGene:EG30090,GeneID:944897;gbkey=rRNA;gene=rrsH;product=16S ribosomal RNA of rrnH operon	223771	1540	225312
225315	+	cctgcggttggatcacctccttaccTtaaagaagcgtactttgcagtgctc	1.591	0.31	5			ND	0	0	0
255998	+	tcacatgagcgaaaaatacatcgtcAcctgggacatgttgcagatccatgc	2.953	0	5	gpt	xanthine phosphoribosyltransferase	ID=cds228;Parent=gene-b0238;Dbxref=ASAP:ABE-0000814,UniProtKB/Swiss-Prot:P0A9M5,Genbank:NP_414773.1,EcoGene:EG10414,GeneID:944817;Name=NP_414773.1;Ontology_term=GO:0005737,GO:0015949;gbkey=CDS;gene=gpt;go_component=cytoplasm|0005737||;go_process=nucleobase%2C nucleoside and nucleotide interconversion|0015949||;product=xanthine phosphoribosyltransferase%3B xanthine-guanine phosphoribosyltransferas…	255977	22	256435
257658	+	cccggaagaggactcacgcttaatcAcctcatcatctgctgacggtaaatt	2.643	0	5	frsA	fermentation-respiration switch protein	ID=cds229;Parent=gene-b0239;Dbxref=ASAP:ABE-0000817,UniProtKB/Swiss-Prot:P04335,Genbank:NP_414774.1,EcoGene:EG11091,GeneID:946039;Name=NP_414774.1;gbkey=CDS;gene=frsA;product=fermentation-respiration switch protein%3B PTS Enzyme IIA(Glc)-binding protein%3B pNP-butyrate esterase activity;protein_id=NP_414774.1;transl_table=11	256527	1132	257771
289743	-	accgggctggatctgcgcctgttggCcccgaaagcctgctggccggaagag	2.818	0	5	argF	ornithine carbamoyltransferase 2	ID=cds267;Parent=gene-b0273;Dbxref=ASAP:ABE-0000939,UniProtKB/Swiss-Prot:P06960,Genbank:NP_414807.1,EcoGene:EG10067,GeneID:944844;Name=NP_414807.1;Note=ornithine carbamoyltransferase 2%2C chain F;Ontology_term=GO:0005737,GO:0006526;gbkey=CDS;gene=argF;go_component=cytoplasm|0005737||;go_process=arginine biosynthetic process|0006526||;product=ornithine carbamoyltransferase 2%2C chain F%3B CP4-6 pr…	289301	563	290305
289863	-	gcggacctgatgaccatgcaggagcAcctgccgggcaaggcgtttaacgag	2.602	0	5	argF	ornithine carbamoyltransferase 2	ID=cds267;Parent=gene-b0273;Dbxref=ASAP:ABE-0000939,UniProtKB/Swiss-Prot:P06960,Genbank:NP_414807.1,EcoGene:EG10067,GeneID:944844;Name=NP_414807.1;Note=ornithine carbamoyltransferase 2%2C chain F;Ontology_term=GO:0005737,GO:0006526;gbkey=CDS;gene=argF;go_component=cytoplasm|0005737||;go_process=arginine biosynthetic process|0006526||;product=ornithine carbamoyltransferase 2%2C chain F%3B CP4-6 pr…	289301	443	290305
290115	-	tcgactcgtacccgttgctctttcgAagttgccgcatttgaccagggcgcg	2.535	0	5	argF	ornithine carbamoyltransferase 2	ID=cds267;Parent=gene-b0273;Dbxref=ASAP:ABE-0000939,UniProtKB/Swiss-Prot:P06960,Genbank:NP_414807.1,EcoGene:EG10067,GeneID:944844;Name=NP_414807.1;Note=ornithine carbamoyltransferase 2%2C chain F;Ontology_term=GO:0005737,GO:0006526;gbkey=CDS;gene=argF;go_component=cytoplasm|0005737||;go_process=arginine biosynthetic process|0006526||;product=ornithine carbamoyltransferase 2%2C chain F%3B CP4-6 pr…	289301	191	290305
501363	+	gctatcaggtactgaaccagcattcAcctcgtttaacgcgcggcttgccgg	2.967	0	5	gsk	inosine/guanosine kinase	ID=cds468;Parent=gene-b0477;Dbxref=ASAP:ABE-0001655,UniProtKB/Swiss-Prot:P0AEW6,Genbank:NP_415010.1,EcoGene:EG11102,GeneID:946584;Name=NP_415010.1;Note=inosine-guanosine kinase;Ontology_term=GO:0015949;experiment=N-terminus verified by Edman degradation: PMID 7721718;gbkey=CDS;gene=gsk;go_process=nucleobase%2C nucleoside and nucleotide interconversion|0015949||;product=inosine/guanosine kinase;pr…	500125	1239	501429
584847	-	agtcaatgcaggttattacgtcacaCctaacgcaaaagtttatgttgaagg	2.157	0.371	5	ompT	DLP12 prophage	ID=cds560;Parent=gene-b0565;Dbxref=ASAP:ABE-0001931,UniProtKB/Swiss-Prot:P09169,Genbank:NP_415097.1,EcoGene:EG10673,GeneID:945185;Name=NP_415097.1;Note=outer membrane protein 3b (a)%2C protease VII;Ontology_term=GO:0009274,GO:0009279;gbkey=CDS;gene=ompT;go_component=peptidoglycan-based cell wall|0009274||,cell outer membrane|0009279||;product=DLP12 prophage%3B outer membrane protease VII%3B outer…	584680	787	585633
610853	-	acgcgacgggtggctggcgggcgtcAcctggttccgtaacgattatcgcaa	2.508	0	5	fepA	ferrienterobactin outer membrane transporter	ID=cds580;Parent=gene-b0584;Dbxref=ASAP:ABE-0002014,UniProtKB/Swiss-Prot:P05825,Genbank:NP_415116.1,EcoGene:EG10293,GeneID:945193;Name=NP_415116.1;Note=outer membrane receptor for ferric enterobactin (enterochelin) and colicins B and D;Ontology_term=GO:0009274,GO:0009279,GO:0006826;gbkey=CDS;gene=fepA;go_component=peptidoglycan-based cell wall|0009274||,cell outer membrane|0009279||;go_process=ir…	610254	1642	612494
659402	-	caatatttgcagccaagccgccatcAcctgccggttcaacgttacgttagc	2.67	0	5	lipA	lipoate synthase	ID=cds624;Parent=gene-b0628;Dbxref=ASAP:ABE-0002155,UniProtKB/Swiss-Prot:P60716,Genbank:NP_415161.1,EcoGene:EG11306,GeneID:945227;Name=NP_415161.1;Note=lipoate synthesis%2C sulfur insertion?;Ontology_term=GO:0005737,GO:0009107;gbkey=CDS;gene=lipA;go_component=cytoplasm|0005737||;go_process=lipoate biosynthetic process|0009107||;product=lipoate synthase;protein_id=NP_415161.1;transl_table=11	659251	815	660216
659817	-	tatggcgctgcgttatgtggttatcAcctccgttgaccgtgatgacctgcg	2.805	0	5	lipA	lipoate synthase	ID=cds624;Parent=gene-b0628;Dbxref=ASAP:ABE-0002155,UniProtKB/Swiss-Prot:P60716,Genbank:NP_415161.1,EcoGene:EG11306,GeneID:945227;Name=NP_415161.1;Note=lipoate synthesis%2C sulfur insertion?;Ontology_term=GO:0005737,GO:0009107;gbkey=CDS;gene=lipA;go_component=cytoplasm|0005737||;go_process=lipoate biosynthetic process|0009107||;product=lipoate synthase;protein_id=NP_415161.1;transl_table=11	659251	400	660216
754327	-	tgtgttcacctttgacccaggcttcActtcaaccgcatcctgcgaatctaa	1.16	0.217	5	gltA	citrate synthase	ID=cds708;Parent=gene-b0720;Dbxref=ASAP:ABE-0002451,UniProtKB/Swiss-Prot:P0ABH7,Genbank:NP_415248.1,EcoGene:EG10402,GeneID:945323;Name=NP_415248.1;Ontology_term=GO:0006099,GO:0009061;gbkey=CDS;gene=gltA;go_process=tricarboxylic acid cycle|0006099||,anaerobic respiration|0009061||;product=citrate synthase;protein_id=NP_415248.1;transl_table=11	753185	142	754468
830499	-	ggccgggcagaatatcgctgccatcAcctactacttcggttcgaaagaaga	2.656	0	5	ybiH	DUF1956 domain-containing tetR family putative transcriptional regulator	ID=cds777;Parent=gene-b0796;Dbxref=ASAP:ABE-0002711,UniProtKB/Swiss-Prot:P0ACU0,Genbank:NP_415317.4,EcoGene:EG12406,GeneID:945421;Name=NP_415317.4;Note=putative transcriptional regulator;Ontology_term=GO:0005737,GO:0006350,GO:0016564;gbkey=CDS;gene=ybiH;go_component=cytoplasm|0005737||;go_function=transcription repressor activity|0016564||;go_process=transcription|0006350||;product=DUF1956 domain…	829972	145	830643
1019125	-	gaatccaacccggttactggcaacaCctgtgacaacgtgaaacagcgtgct	4.207	0.774	5	ompA	outer membrane protein A	ID=cds937;Parent=gene-b0957;Dbxref=ASAP:ABE-0003240,UniProtKB/Swiss-Prot:P0A910,Genbank:NP_415477.1,EcoGene:EG10669,GeneID:945571;Name=NP_415477.1;Note=outer membrane protein 3a (II*%3BG%3Bd);Ontology_term=GO:0009274,GO:0009279;gbkey=CDS;gene=ompA;go_component=peptidoglycan-based cell wall|0009274||,cell outer membrane|0009279||;product=outer membrane protein A (3a%3BII*%3BG%3Bd);protein_id=NP_41…	1019013	929	1020053
1101021	-	cttgcttgaaggggaagtgggttacAcctcgaacgaacctgttatgctgtg	2.967	0	5	csgG	curli production assembly/transport outer membrane lipoprotein	ID=cds1015;Parent=gene-b1037;Dbxref=ASAP:ABE-0003516,UniProtKB/Swiss-Prot:P0AEA2,Genbank:NP_415555.1,EcoGene:EG13413,GeneID:945619;Name=NP_415555.1;Note=curli production assembly/transport component%2C 2nd curli operon;Ontology_term=GO:0009289,GO:0009274,GO:0009279;gbkey=CDS;gene=csgG;go_component=pilus|0009289||,peptidoglycan-based cell wall|0009274||,cell outer membrane|0009279||;product=curli …	1100851	664	1101684
1139659	+	catcgtcaacatggatgtattaatcAccgacgaagcgaaaatagcgatggc	2.994	0	5	flgK	flagellar hook-filament junction protein 1	ID=cds1059;Parent=gene-b1082;Dbxref=ASAP:ABE-0003660,UniProtKB/Swiss-Prot:P33235,Genbank:NP_415600.1,EcoGene:EG11967,GeneID:945648;Name=NP_415600.1;Note=flagellar biosynthesis%2C hook-filament junction protein 1;Ontology_term=GO:0019861,GO:0009296,GO:0006457,GO:0042330;gbkey=CDS;gene=flgK;go_component=flagellum|0019861||;go_process=flagellum assembly|0009296||,protein folding|0006457||,taxis|0042…	1138378	1282	1140021
1190404	-	gaagacaatgcgttgttacgtcaccAccttaaagttcagattcaggatgct	2.737	0	5	phoP	response regulator in two-component regulatory system with PhoQ	ID=cds1107;Parent=gene-b1130;Dbxref=ASAP:ABE-0003807,UniProtKB/Swiss-Prot:P23836,Genbank:NP_415648.1,EcoGene:EG10731,GeneID:945697;Name=NP_415648.1;Note=transcriptional regulatory protein;Ontology_term=GO:0005737,GO:0006350,GO:0016563;gbkey=CDS;gene=phoP;go_component=cytoplasm|0005737||;go_function=transcription activator activity|0016563||;go_process=transcription|0006350||;product=response regu…	1189776	44	1190447
1292911	-	ttgagattactacaatgagcgaagcActtaaaattctgaacaacatccgta	2.279	0.433	5	hns	global DNA-binding transcriptional dual regulator H-NS	ID=cds1217;Parent=gene-b1237;Dbxref=ASAP:ABE-0004152,UniProtKB/Swiss-Prot:P0ACF8,Genbank:NP_415753.1,EcoGene:EG10457,GeneID:945829;Name=NP_415753.1;Note=DNA-binding protein HLP-II (HU%2C BH2%2C HD%2C NS)%3B pleiotropic regulator;Ontology_term=GO:0019861,GO:0005737,GO:0006350,GO:0006355,GO:0042330;gbkey=CDS;gene=hns;go_component=flagellum|0019861||,cytoplasm|0005737||;go_process=transcription|0006…	1292509	12	1292922
1789585	+	agccataatattgataataagaatcAttgttatatcaattattattaattt	2.427	0.464	5			ND	0	0	0
1822277	-	tgtattccaggcttatctaacacgcTgataaacaagaggacggaatatgaa	1.281	0.217	5			ND	0	0	0
1863293	+	cggcatcatcgaaggtctgatgaccAccgttcacgctactaccgctactca	2.211	0.371	5	gapA	glyceraldehyde-3-phosphate dehydrogenase A	ID=cds1767;Parent=gene-b1779;Dbxref=ASAP:ABE-0005920,UniProtKB/Swiss-Prot:P0A9B2,Genbank:NP_416293.1,EcoGene:EG10367,GeneID:947679;Name=NP_416293.1;Ontology_term=GO:0005737,GO:0006096,GO:0008615,GO:0006094;gbkey=CDS;gene=gapA;go_component=cytoplasm|0005737||;go_process=glycolysis|0006096||,pyridoxine biosynthetic process|0008615||,gluconeogenesis|0006094||;product=glyceraldehyde-3-phosphate dehyd…	1862771	523	1863766
1937619	+	cattcggatttcatgttcaagcaacAcctggttgtttcagtcaacggagta	2.576	0	5			ND	0	0	0
1960785	+	catcaccatgacgcagaaccagatcAcctacgatcgtctcaacgtgacgct	2.764	0	5	argS	arginyl-tRNA synthetase	ID=cds1868;Parent=gene-b1876;Dbxref=ASAP:ABE-0006264,UniProtKB/Swiss-Prot:P11875,Genbank:NP_416390.1,EcoGene:EG10071,GeneID:946452;Name=NP_416390.1;Note=arginine tRNA synthetase;Ontology_term=GO:0005737,GO:0006418;experiment=N-terminus verified by Edman degradation: PMID 2668891;gbkey=CDS;gene=argS;go_component=cytoplasm|0005737||;go_process=tRNA aminoacylation for protein translation|0006418||;p…	1960062	724	1961795
1966153	-	gcgacgacaaaacagaagcccccacAcctcaccgactagaaaaagcgcggg	2.778	0	5	flhB	flagellin export apparatus	ID=cds1872;Parent=gene-b1880;Dbxref=ASAP:ABE-0006275,UniProtKB/Swiss-Prot:P76299,Genbank:NP_416394.1,EcoGene:EG14035,GeneID:946391;Name=NP_416394.1;Note=putative part of export apparatus for flagellar proteins;Ontology_term=GO:0019861,GO:0009274,GO:0019866;gbkey=CDS;gene=flhB;go_component=flagellum|0019861||,peptidoglycan-based cell wall|0009274||,organelle inner membrane|0019866||;product=flagel…	1965043	39	1966191
1985438	-	gctgatcgtcggtatgaacgacagcAccgtgctgggcggcgtacgcgcgac	1.969	0.34	5	araF	L-arabinose ABC transporter periplasmic binding protein	ID=cds1892;Parent=gene-b1901;Dbxref=ASAP:ABE-0006330,UniProtKB/Swiss-Prot:P02924,Genbank:NP_416414.1,EcoGene:EG10057,GeneID:946409;Name=NP_416414.1;Note=L-arabinose-binding periplasmic protein%3B periplasmic-binding component of ABC superfamily;Ontology_term=GO:0042597,GO:0016052;gbkey=CDS;gene=araF;go_component=periplasmic space|0042597||;go_process=carbohydrate catabolic process|0016052||;produ…	1985139	691	1986128
2063599	-	atcaaaccgtatctcattccttctcAcctgtcggcagaaaaaggcgcgcgt	2.562	0	5	cobT	nicotinate-nucleotide--dimethylbenzimidazole phosphoribosyltransferase	ID=cds1969;Parent=gene-b1991;Dbxref=ASAP:ABE-0006611,UniProtKB/Swiss-Prot:P36562,Genbank:NP_416495.1,EcoGene:EG12151,GeneID:946517;Name=NP_416495.1;gbkey=CDS;gene=cobT;product=nicotinate-nucleotide--dimethylbenzimidazole phosphoribosyltransferase;protein_id=NP_416495.1;transl_table=11	2063388	869	2064467
2096767	+	caaaaccctcgaaagcggcaaagtcAccttcttctcgcgcactaaacagcg	2.535	0	5	hisI	phosphoribosyl-AMP cyclohydrolase and phosphoribosyl-ATP pyrophosphatase	ID=cds2010;Parent=gene-b2026;Dbxref=ASAP:ABE-0006729,UniProtKB/Swiss-Prot:P06989,Genbank:NP_416530.1,EcoGene:EG10451,GeneID:946515;Name=NP_416530.1;Note=phosphoribosyl-amp cyclohydrolase%3B phosphoribosyl-ATP pyrophosphatase;Ontology_term=GO:0005737,GO:0000105;gbkey=CDS;gene=hisI;go_component=cytoplasm|0005737||;go_process=histidine biosynthetic process|0000105||;product=phosphoribosyl-AMP cycloh…	2096614	154	2097225
2173603	-	atttggtccatttggcgagcctgtcAccgtgggttttgtgatggggctgat	2.414	0.433	5	gatC		ID=cds2076;Parent=gene-b2092;Dbxref=ASAP:ABE-0006928,UniProtKB/Swiss-Prot:P69831,EcoGene:EG12416,GeneID:946603;Note=pseudogene%2C galactitol-specific enzyme IIC component of PTS%3Btransport%3B Transport of small molecules: Carbohydrates%2C organic acids%2C alcohols~PTS system galactitol-specific enzyme IIC;Ontology_term=GO:0009274,GO:0019866,GO:0016052;gbkey=CDS;gene=gatC;go_component=peptidoglyc…	2173365	676	2174278
2239418	-	tgatggcaccaactggaaaatcgacAacaaagtggtccgcgtaccttatgt	1.888	0.371	5	mglB	methyl-galactoside transporter subunit	ID=cds2134;Parent=gene-b2150;Dbxref=ASAP:ABE-0007108,UniProtKB/Swiss-Prot:P0AEE5,Genbank:NP_416655.1,EcoGene:EG10593,GeneID:949041;Name=NP_416655.1;Note=galactose-binding transport protein%3B receptor for galactose taxis%3B periplasmic-binding component of ABC superfamily;Ontology_term=GO:0042597,GO:0016052,GO:0006457;gbkey=CDS;gene=mglB;go_component=periplasmic space|0042597||;go_process=carbohy…	2239350	931	2240348
2239523	-	ggtgaaatccggtgcactggcgggcAccgtactgaacgatgctaacaacca	2.508	0.495	5	mglB	methyl-galactoside transporter subunit	ID=cds2134;Parent=gene-b2150;Dbxref=ASAP:ABE-0007108,UniProtKB/Swiss-Prot:P0AEE5,Genbank:NP_416655.1,EcoGene:EG10593,GeneID:949041;Name=NP_416655.1;Note=galactose-binding transport protein%3B receptor for galactose taxis%3B periplasmic-binding component of ABC superfamily;Ontology_term=GO:0042597,GO:0016052,GO:0006457;gbkey=CDS;gene=mglB;go_component=periplasmic space|0042597||;go_process=carbohy…	2239350	826	2240348
2410816	-	acggcttcagtttctttagcgtaacAcctattggcctggtcgtgctggtgc	2.535	0	5	yfbS	putative transporter	ID=cds2276;Parent=gene-b2292;Dbxref=ASAP:ABE-0007565,UniProtKB/Swiss-Prot:P0AFU2,Genbank:NP_416795.1,EcoGene:EG14103,GeneID:946766;Name=NP_416795.1;Note=putative transport protein;gbkey=CDS;gene=yfbS;product=putative transporter;protein_id=NP_416795.1;transl_table=11	2409520	537	2411352
2413849	+	tttgcaccgctgcacaacccggctcAcctgatcggtatcgaagaagctctg	2.791	0	5	ackA	acetate kinase A and propionate kinase 2	ID=cds2280;Parent=gene-b2296;Dbxref=ASAP:ABE-0007579,UniProtKB/Swiss-Prot:P0A6A3,Genbank:NP_416799.1,EcoGene:EG10027,GeneID:946775;Name=NP_416799.1;Note=acetate kinase;Ontology_term=GO:0005737,GO:0016052,GO:0009063,GO:0042867,GO:0045733;gbkey=CDS;gene=ackA;go_component=cytoplasm|0005737||;go_process=carbohydrate catabolic process|0016052||,cellular amino acid catabolic process|0009063||,pyruvate …	2413470	380	2414672
2560141	+	atttgttttgtgtggtttaactatcAcctgataagaaacctgtattcaatt	2.602	0	5			ND	0	0	0
2634667	+	ccctgcgcattgcgttggtgtgatcAcctcaaaaaccggtgctgcgctaca	2.522	0	5	xseA	exonuclease VII	ID=cds2490;Parent=gene-b2509;Dbxref=ASAP:ABE-0008263,UniProtKB/Swiss-Prot:P04994,Genbank:NP_417004.1,EcoGene:EG11072,GeneID:946988;Name=NP_417004.1;Ontology_term=GO:0006308;experiment=N-terminus verified by Edman degradation: PMID 3021756;gbkey=CDS;gene=xseA;go_process=DNA catabolic process|0006308||;product=exonuclease VII%2C large subunit;protein_id=NP_417004.1;transl_table=11	2634232	436	2635602
2981789	-	cattgctgtcgggatcgcgtcttacAccgctcctctgtatctttctgaaat	2.373	0.464	5	araE	arabinose transporter	ID=cds2800;Parent=gene-b2841;Dbxref=ASAP:ABE-0009319,UniProtKB/Swiss-Prot:P0AE24,Genbank:NP_417318.1,EcoGene:EG10056,GeneID:947341;Name=NP_417318.1;Note=low-affinity L-arabinose transport system proton symport protein;Ontology_term=GO:0009274,GO:0019866,GO:0016052,GO:0015524;gbkey=CDS;gene=araE;go_component=peptidoglycan-based cell wall|0009274||,organelle inner membrane|0019866||;go_function=L-a…	2980764	394	2982182
3056113	+	gccttaaaactgcgacgacacattcAccttgaaccaagggttcaagggtta	16.343	3.126	5			ND	0	0	0
3266874	-	ggaaaaataccggtgtaacattaacAcctgccggtcaattgttactctccc	2.616	0	5	tdcA	tdc operon transcriptional activator	ID=cds3065;Parent=gene-b3118;Dbxref=ASAP:ABE-0010252,UniProtKB/Swiss-Prot:P0ACQ7,Genbank:NP_417588.1,EcoGene:EG10989,GeneID:947494;Name=NP_417588.1;Note=transcriptional activator of tdc operon;Ontology_term=GO:0005737,GO:0009063,GO:0006350,GO:0016563;gbkey=CDS;gene=tdcA;go_component=cytoplasm|0005737||;go_function=transcription activator activity|0016563||;go_process=cellular amino acid catabolic…	3266127	192	3267065
3313236	-	tcaggtcaacgtgaacagcccttccAcctgaaattaattttaaaaaggggc	2.643	0	5			ND	0	0	0
3426737	+	atcgcagattagcacgtccttcatcGcctctgactgccagggcatccaccg	1.294	0.248	5			ND	0	0	0
3486501	+	acagatggcgcgtcgtctgcaagtcActtcagagaaagtgggcaacctggc	1.2	0.217	5	crp	cAMP-activated global transcription factor	ID=cds3295;Parent=gene-b3357;Dbxref=ASAP:ABE-0010970,UniProtKB/Swiss-Prot:P0ACJ8,Genbank:NP_417816.1,EcoGene:EG10164,GeneID:947867;Name=NP_417816.1;Note=cyclic AMP receptor protein;Ontology_term=GO:0005737,GO:0006350,GO:0016563,GO:0016564;gbkey=CDS;gene=crp;go_component=cytoplasm|0005737||;go_function=transcription activator activity|0016563||,transcription repressor activity|0016564||;go_process…	3486120	382	3486752
3526606	+	cggatgcgcaaacgcgtaaactcacAcctgaagaacgtagcgccgttgaaa	2.589	0	5	yrfF	putative RcsCDB-response attenuator	ID=cds3335;Parent=gene-b3398;Dbxref=ASAP:ABE-0011090,UniProtKB/Swiss-Prot:P45800,Genbank:NP_417857.1,EcoGene:EG12927,GeneID:947905;Name=NP_417857.1;Note=putative dehydrogenase;gbkey=CDS;gene=yrfF;product=putative RcsCDB-response attenuator%2C inner membrane protein;protein_id=NP_417857.1;transl_table=11	3526469	138	3528604
3534312	+	cacgaagattctcgatccgcgtaacAcctacgcttctccggaacagtggca	2.724	0	5	pck	phosphoenolpyruvate carboxykinase	ID=cds3340;Parent=gene-b3403;Dbxref=ASAP:ABE-0011106,UniProtKB/Swiss-Prot:P22259,Genbank:NP_417862.1,EcoGene:EG10688,GeneID:945667;Name=NP_417862.1;Ontology_term=GO:0006094;experiment=N-terminus verified by Edman degradation: PMID 1701430%2C9298646;gbkey=CDS;gene=pck;go_process=gluconeogenesis|0006094||;product=phosphoenolpyruvate carboxykinase [ATP];protein_id=NP_417862.1;transl_table=11	3532818	1495	3534440
3695760	-	ctggcgtgacgctgggttgcgctacAcctcgcagctcgatttgctgccttt	2.751	0	5	bcsQ		ID=cds3470;Parent=gene-b3534;Dbxref=ASAP:ABE-0011549,UniProtKB/Swiss-Prot:P37655,EcoGene:EG12261,GeneID:948052;Note=involved in cellulose production%2C minD superfamily (pseudogene);gbkey=CDS;gene=bcsQ;pseudo=true;transl_table=11	3695233	226	3695985
3729304	+	cagcttttccgtttgcgcagcaaccAcctcaccctgctcgttgagcaaaat	2.764	0	5			ND	0	0	0
3794356	+	ttccgcagccacctacggcggacgcAcctccgactttattgaatcccgcga	2.818	0	5	hldD	ADP-L-glycero-D-mannoheptose-6-epimerase	ID=cds3565;Parent=gene-b3619;Dbxref=ASAP:ABE-0011843,UniProtKB/Swiss-Prot:P67910,Genbank:NP_418076.1,EcoGene:EG10838,GeneID:948134;Name=NP_418076.1;Note=ADP-L-glycero-D-mannoheptose-6-epimerase;Ontology_term=GO:0009435,GO:0042280;experiment=N-terminus verified by Edman degradation: PMID 2198271%2C9298646;gbkey=CDS;gene=hldD;go_function=cell surface antigen activity%2C host-interacting|0042280||;g…	3793987	370	3794919
3811497	-	atctgctaaaggtatgcgtgtaatcGataaaaaaggcatcgatacagttct	1.483	0.248	5	rpmB	50S ribosomal subunit protein L28	ID=cds3583;Parent=gene-b3637;Dbxref=ASAP:ABE-0011885,UniProtKB/Swiss-Prot:P0A7M2,Genbank:NP_418094.1,EcoGene:EG10886,GeneID:946941;Name=NP_418094.1;Ontology_term=GO:0005737,GO:0006412,GO:0003735;gbkey=CDS;gene=rpmB;go_component=cytoplasm|0005737||;go_function=structural constituent of ribosome|0003735||;go_process=translation|0006412||;product=50S ribosomal subunit protein L28;protein_id=NP_41809…	3811438	178	3811674
3933574	+	gccattatcgcggaagagatcaaacAccataatccgcaactccacgaaacg	1.969	0.34	5	rbsD	D-ribose pyranase	ID=cds3696;Parent=gene-b3748;Dbxref=ASAP:ABE-0012256,UniProtKB/Swiss-Prot:P04982,Genbank:NP_418204.2,EcoGene:EG10817,GeneID:948267;Name=NP_418204.2;Note=D-ribose high-affinity transport system%3B membrane-associated protein;Ontology_term=GO:0009274,GO:0019866,GO:0016052;experiment=N-terminus verified by Edman degradation: PMID 17895580;gbkey=CDS;gene=rbsD;go_component=peptidoglycan-based cell wal…	3933351	224	3933770
3937200	+	tcaggttgtatgacctgatggtgacAtaaatacgtcatcgacagatgaacg	4.571	0.774	5			ND	0	0	0
3950547	+	aaattctgtttctcaagattcaggaCggggaactaactatgaatggcgcac	4.706	0.929	5	ilvX	uncharacterized protein	ID=cds3708;Parent=gene-b4669;Dbxref=UniProtKB/Swiss-Prot:C1P619,Genbank:YP_002791259.1,EcoGene:EG14474,GeneID:7751639;Name=YP_002791259.1;gbkey=CDS;gene=ilvX;product=uncharacterized protein;protein_id=YP_002791259.1;transl_table=11	3950507	41	3950557
3951254	+	aaaatgcctgccacctgtacgctgaAagggctgggcgcagtagaagcagat	2.94	0.588	5	ilvG		ID=cds3709;Parent=gene-b4488;Dbxref=ASAP:ABE-0012309,ASAP:ABE-0012311,ASAP:ABE-0174552,UniProtKB/Swiss-Prot:P00892,EcoGene:EG10498,GeneID:2847699;Note=pseudogene%2C acetolactate synthase 2 large subunit%2C valine-insensitive~acetolactate synthase II%2C large subunit%2C cryptic%2C interrupted;gbkey=CDS;gene=ilvG;pseudo=true;transl_table=11	3950560	695	3951543
3966914	+	ctgctcgcgtactggatctggcatcAcctatcggtcgtggtcagcgtggtc	2.778	0	5	rho	transcription termination factor	ID=cds3722;Parent=gene-b3783;Dbxref=ASAP:ABE-0012362,UniProtKB/Swiss-Prot:P0AG30,Genbank:NP_418230.1,EcoGene:EG10845,GeneID:948297;Name=NP_418230.1;Note=transcription termination factor Rho%3B polarity suppressor;Ontology_term=GO:0005737,GO:0006350,GO:0016564;experiment=N-terminus verified by Edman degradation: PMID 6219230%2C9298646%2C9723924;gbkey=CDS;gene=rho;go_component=cytoplasm|0005737||;g…	3966417	498	3967676
4009101	+	gtctatttttgtgccacaatacgctActgtcgcagcgttgtgtcaggcacg	3.371	0.588	5			ND	0	0	0
4016228	-	tgagccgattcaggcaatgtgatttGttgcatgctgactatagttaacatt	1.564	0.279	5			ND	0	0	0
4049908	+	gagtaaagttagtcgcgtagggtacAgaggtaagatgttctatctttcaga	1.294	0.217	5			ND	0	0	0
4049937	+	gtaagatgttctatctttcagacctTttacttcacgtaatcggatttggct	1.106	0.186	5			ND	0	0	0
4049944	+	gttctatctttcagaccttttacttCacgtaatcggatttggctgaatatt	1.564	0.279	5			ND	0	0	0
4049945	+	ttctatctttcagaccttttacttcAcgtaatcggatttggctgaatattt	1.726	0.31	5			ND	0	0	0
4113390	+	gagctcgccagacataatgacgctcAcctgacgttaattcatattgatgat	2.778	0	5	uspD	stress-induced protein	ID=cds3850;Parent=gene-b3923;Dbxref=ASAP:ABE-0012816,UniProtKB/Swiss-Prot:P0AAB8,Genbank:NP_418358.1,EcoGene:EG11877,GeneID:948415;Name=NP_418358.1;Note=putative regulator;Ontology_term=GO:0006950;gbkey=CDS;gene=uspD;go_process=response to stress|0006950||;product=stress-induced protein;protein_id=NP_418358.1;transl_table=11	4113293	98	4113721
4168204	+	ctgcggttggatcacctccttacctTaaagaagcgtactttgtagtgctca	1.025	0.186	5			ND	0	0	0
4171613	+	ctgatacagattaaatcagaacgcaGaagcggtctgataaaacagaatttg	2.94	0.557	5			ND	0	0	0
4177037	+	atcaaaatggttgttaccctgatccAcccgatcgcgatggacgacggtctg	1.294	0.248	5	tufB	translation elongation factor EF-Tu 2	ID=cds3897;Parent=gene-b3980;Dbxref=ASAP:ABE-0013020,UniProtKB/Swiss-Prot:P0CE48,Genbank:NP_418407.1,EcoGene:EG11037,GeneID:948482;Name=NP_418407.1;Ontology_term=GO:0005737,GO:0006412,GO:0006970;gbkey=CDS;gene=tufB;go_component=cytoplasm|0005737||;go_process=translation|0006412||,response to osmotic stress|0006970||;product=translation elongation factor EF-Tu 2;protein_id=NP_418407.1;transl_table…	4175944	1094	4177128
4263571	-	ggtgtacgattccgtgggcagagacAcctgggaacggtcgctggattgcct	2.629	0	5	qorA	quinone oxidoreductase	ID=cds3966;Parent=gene-b4051;Dbxref=ASAP:ABE-0013262,UniProtKB/Swiss-Prot:P28304,Genbank:NP_418475.1,EcoGene:EG11492,GeneID:948556;Name=NP_418475.1;Note=quinone oxidoreductase;Ontology_term=GO:0009055;gbkey=CDS;gene=qorA;go_function=electron carrier activity|0009055||;product=quinone oxidoreductase%2C NADPH-dependent;protein_id=NP_418475.1;transl_table=11	4263248	661	4264231
4278044	-	agcatcaacaccaaccggaacctccAccacgtgctcgaatgaggtgtgttg	1.052	0.186	5			ND	0	0	0
4372681	+	gggcggcatgatgtaattgccctgcAcctcgcagaaataaacaaacccccg	2.656	0	5			ND	0	0	0
4402011	+	ctggcgtcgaaagacaacagggatcAccgcataacaaatatggagcacaaa	2.953	0	5			ND	0	0	0
4478343	-	aatcatccatataaattgaattttaAttcattgaggcgttagccacaggag	2.913	0	5			ND	0	0	0
4600202	-	tggcggtatactgcgacacaattccAccttgagtaatgatgatgaaaactg	2.616	0	5			ND	0	0	0
