# Supplementary material for: Targeted removal of the 16S rRNA anti-Shine–Dalgarno sequence by a Mycobacterium tuberculosis MazF toxin
Source: J Biol Chem. 2025 May 30;301(7):110323. doi: 10.1016/j.jbc.2025.110323 (PMC12274833; doi:10.1016/j.jbc.2025.110323)
Supplement: Supplementary Table 2 [file mmc3.xlsx]

## Sheet: M. smegmatis MazF-mt11
Supplemental Table #2: 5'-OH RNA-seq of MazF-mt11 in M. smegmatis
Genome Position	Strand	Sequence	Count Induced	Count Uninduced	Fold Change	Locus Tag	Gene Product	Description	Gene start	Seq position	Gene end
2885690	+	ggcggtctcggcgcggttgccctcgAaggcctccacggtcagcgggacctg	27.826	0.052	535			ND	0	0	0
96290	+	ggcggtctcggcgcggttgccctcgAaggcctccacggtcagcgggacctg	27.71	0.052	532			ND	0	0	0
5280916	+	ggcggtctcggcgcggttgccctcgAaggcctccacggtcagcgggaaccc	27.246	0.052	523			ND	0	0	0
2887844	+	ggcggtctcggcgcggttgccctcgAaggcctccacggtcagcgggaaccc	25.043	0.103	243			ND	0	0	0
2885700	+	gcgcggttgccctcgaaggcctccaCggtcagcgggacctgacttggctca	11.188	0.052	215			ND	0	0	0
98444	+	ggcggtctcggcgcggttgccctcgAaggcctccacggtcagcgggaaccc	26.551	0.155	171			ND	0	0	0
1519610	-	gatttgtggagttttccgtgcgctgAgcgccggtaaaactccacaaatcgc	305.333	2.429	125			ND	0	0	0
97959	+	aatttgagccaagtcgggttccagcCggccagggcgcgggtcttggcctcc	6.377	0.052	122			ND	0	0	0
2885694	+	gtctcggcgcggttgccctcgaaggCctccacggtcagcgggacctgactt	6.203	0.052	119			ND	0	0	0
3820060	+	tttggtggtggggtgatcggtttgaTcatccgtggagtgtggttgcgagcg	5.565	0.052	107			ND	0	0	0
5280319	+	atggtggtagatcgggcgggcctgcAggtcgtgcttggacatccggaaggc	5.507	0.052	105			ND	0	0	0
96300	+	gcgcggttgccctcgaaggcctccaCggtcagcgggacctgacttggctca	10.783	0.103	104			ND	0	0	0
5280522	+	tgtagcggttgcgcttgaccggggcGtgcccgtcgactgcgcgctgggcct	10.725	0.103	104			ND	0	0	0
5280890	+	aacgcgttgatcaccggcagcatggTggcggtctcggcgcggttgccctcg	5.391	0.052	103			ND	0	0	0
2885546	+	aatcttggcgccgaggatgtaggacAggccggcggactgcagcgcgacctg	5.333	0.052	102			ND	0	0	0
5280772	+	aatcttggcgccgaggatgtaggacAggccggcggactgcagcgcgacctg	5.333	0.052	102			ND	0	0	0
2047712	-	tcacagccacgatcacaaaccacatGagaacggcccccggagtttcctccg	5.217	0.052	100			ND	0	0	0
98418	+	aacgcgttgatcaccggcagcatggTggcggtctcggcgcggttgccctcg	4.696	0.052	90			ND	0	0	0
5028815	+	tatctgcgcattccaccgctacaccAggaattccagtctcccctgcagtac	4.232	0.052	81			ND	0	0	0
3819947	+	caggcttagcttccgggttcgggatGggaccgggcgtttccctgccgctat	4.174	0.052	80			ND	0	0	0
2885296	+	tgtagcggttgcgcttgaccggggcGtgcccgtcgactgcgcgctgggcct	11.71	0.155	75			ND	0	0	0
3502890	+	atcaccctggggttgcttaccgatgCcgccgggttcccgctgaccgtggag	3.942	0.052	75		IS1549	ID=cds3312;Parent=gene3431;Dbxref=NCBI_GP:ABK71766.1;Name=ABK71766.1;Note=identified by similarity to GP:2935133%3B match to protein family HMM PF01609;gbkey=CDS;product=IS1549%2C transposase;protein_id=ABK71766.1;transl_table=11	3502304	587	3503770
2885544	+	ggaatcttggcgccgaggatgtaggAcaggccggcggactgcagcgcgacc	3.826	0.052	73			ND	0	0	0
5024280	+	caggcttagcttccgggttcgggatGggaccgggcgtttccctgccgctat	3.826	0.052	73			ND	0	0	0
1519616	-	gtaggcgatttgtggagttttccgtGcgctgagcgccggtaaaactccaca	3.768	0.052	72			ND	0	0	0
95896	+	tgtagcggttgcgcttgaccggggcGtgcccgtcgactgcgcgctgggcct	10.957	0.155	70			ND	0	0	0
95804	+	gaggttggtggtgtagcccttccagCcggccagggcgcgggtcttggcctc	13.739	0.207	66			ND	0	0	0
5024366	+	cacatgagagcaaacttgtgggtttGttttggtggtggggtgatcggtttg	43.884	0.672	65			ND	0	0	0
5280484	+	cgtgcggttcaccgacttggtggcgCcagtgagttggatgtagcggttgcg	3.42	0.052	65			ND	0	0	0
95858	+	cgtgcggttcaccgacttggtggcgCcagtgagttggatgtagcggttgcg	3.362	0.052	64			ND	0	0	0
5280917	+	gcggtctcggcgcggttgccctcgaAggcctccacggtcagcgggaacccg	3.362	0.052	64			ND	0	0	0
5027958	-	ccgtaccggaaggtgcggctggatcAcctcctttctaaggagcaccacgag	884.29	14.47	61	rrsB	16S ribosomal RNA	ID=rna36;Parent=gene4929;gbkey=rRNA;gene=rrsB;product=16S ribosomal RNA	5027948	1518	5029475
1519609	-	atttgtggagttttccgtgcgctgaGcgccggtaaaactccacaaatcgct	9.333	0.155	60			ND	0	0	0
2887698	+	ggaatcttggcgccgaggatgtaggAcaggccggcggactgcagcgcgacc	3.072	0.052	59			ND	0	0	0
3502923	+	ttcccgctgaccgtggaggccttcgAgggcaaccgcgccgagaccgccacc	3.072	0.052	59		IS1549	ID=cds3312;Parent=gene3431;Dbxref=NCBI_GP:ABK71766.1;Name=ABK71766.1;Note=identified by similarity to GP:2935133%3B match to protein family HMM PF01609;gbkey=CDS;product=IS1549%2C transposase;protein_id=ABK71766.1;transl_table=11	3502304	620	3503770
3823625	-	ccgtaccggaaggtgcggctggatcAcctcctttctaaggagcaccacgag	893.623	15.297	58	rrsA	16S ribosomal RNA	ID=rna22;Parent=gene3755;gbkey=rRNA;gene=rrsA;product=16S ribosomal RNA	3823615	1518	3825142
95855	+	cagcgtgcggttcaccgacttggtgGcgccagtgagttggatgtagcggtt	2.957	0.052	56			ND	0	0	0
5024400	+	gtggggtgatcggtttgatcatccgTggagtgtggttgcgagcgcggtgcg	2.957	0.052	56			ND	0	0	0
3860977	-	gccacgtcgggcgccgccgcgccgcAcgcttccttgccgagggacccaacc	2.899	0.052	55		RNA methyltransferase	ID=cds3659;Parent=gene3788;Dbxref=NCBI_GP:ABK71160.1;Name=ABK71160.1;Note=identified by match to protein family HMM PF00588%3B match to protein family HMM PF08032;gbkey=CDS;product=RNA methyltransferase%2C TrmH family protein;protein_id=ABK71160.1;transl_table=11	3860269	51	3861027
5280478	+	ctccagcgtgcggttcaccgacttgGtggcgccagtgagttggatgtagcg	2.841	0.052	54			ND	0	0	0
96146	+	aatcttggcgccgaggatgtaggacAggccggcggactgcagcgcgacctg	5.449	0.103	52			ND	0	0	0
98050	+	tgtagcggttgcgcttgaccggggcGtgcccgtcgactgcgcgctgggcct	10.899	0.207	52			ND	0	0	0
2885205	+	aggttggtggtgtagcccttccagcCggccagggcgcgggtcttggcctcc	5.449	0.103	52			ND	0	0	0
98018	+	gttcaccgacttggtggcgccagtgAgttggatgtagcggttgcgcttgac	2.667	0.052	51			ND	0	0	0
98020	+	tcaccgacttggtggcgccagtgagTtggatgtagcggttgcgcttgaccg	2.667	0.052	51			ND	0	0	0
1078247	+	gcgagaggccggccgggcggatccgAgaatccggccggccggcctcgtcga	2.667	0.052	51			ND	0	0	0
2885243	+	ggtcttggcctccagcgtgcggttcAccgacttggtggcgccagtgagttg	2.667	0.052	51			ND	0	0	0
2885664	+	aacgcgttgatcaccggcagcatggTggcggtctcggcgcggttgccctcg	5.275	0.103	51			ND	0	0	0
2887442	+	gagttggatgtagcggttgcgcttgAccggggcgtgcccgtcgactgcgcg	2.667	0.052	51			ND	0	0	0
2885297	+	gtagcggttgcgcttgaccggggcgTgcccgtcgactgcgcgctgggcctt	2.551	0.052	49			ND	0	0	0
2887450	+	tgtagcggttgcgcttgaccggggcGtgcccgtcgactgcgcgctgggcct	10.319	0.207	49			ND	0	0	0
5280123	+	ggactgctcgtaggtcctcgggtagCgggtcggcggcggtgagggtctggg	2.551	0.052	49			ND	0	0	0
2887359	+	aatttgagccaagtcgggttccagcCggccagggcgcgggtcttggcctcc	7.478	0.155	48			ND	0	0	0
2887700	+	aatcttggcgccgaggatgtaggacAggccggcggactgcagcgcgacctg	5.043	0.103	48			ND	0	0	0
1630112	-	aggctgaacaggatctcgttgagcgCcgcggcggcctgattccaccgggcc	2.493	0.052	47			ND	0	0	0
2884870	+	gtgcaccgtcggcgcggatcttgatGaggactgctcgtaggtcctcgggta	2.493	0.052	47			ND	0	0	0
95843	+	ggtcttggcctccagcgtgcggttcAccgacttggtggcgccagtgagttg	2.435	0.052	46			ND	0	0	0
2169455	+	gatcctggcatcagctagagggaccCacccacgggttcggtcgcgggacct	127.826	2.739	46			ND	0	0	0
2887452	+	tagcggttgcgcttgaccggggcgtGcccgtcgactgcgcgctgggccttg	2.435	0.052	46			ND	0	0	0
3820067	+	gtggggtgatcggtttgatcatccgTggagtgtggttgcgagcgcggtgcg	2.435	0.052	46			ND	0	0	0
5280453	+	agccggccagggcgcgggtcttggcCtccagcgtgcggttcaccgacttgg	4.754	0.103	46			ND	0	0	0
96299	+	ggcgcggttgccctcgaaggcctccAcggtcagcgggacctgacttggctc	4.696	0.103	45			ND	0	0	0
10107	+	ctcaggcggttagagcgcttcgctgAtaacgaagaggtcggaggttcgagt	14891	333.437	44		tRNA-Ile	ID=rna0;Parent=gene7;gbkey=tRNA;product=tRNA-Ile	10072	36	10148
2887420	+	tcaccgacttggtggcgccagtgagTtggatgtagcggttgcgcttgaccg	2.319	0.052	44			ND	0	0	0
5280481	+	cagcgtgcggttcaccgacttggtgGcgccagtgagttggatgtagcggtt	2.319	0.052	44			ND	0	0	0
1940404	+	ggttcttgacctgcagtttcggagtCggctcggccggaatttgcgcactaa	2.261	0.052	43			ND	0	0	0
2885266	+	tcaccgacttggtggcgccagtgagTtggatgtagcggttgcgcttgaccg	2.261	0.052	43			ND	0	0	0
2887409	+	cagcgtgcggttcaccgacttggtgGcgccagtgagttggatgtagcggtt	2.261	0.052	43			ND	0	0	0
3502211	+	ggttcttgacctgcagtttcggagtCggctcggccggaatttgcgcactaa	2.261	0.052	43			ND	0	0	0
3820033	+	cacatgagagcaaacttgtgggtttGttttggtggtggggtgatcggtttg	44.464	1.034	43			ND	0	0	0
417979	-	ggagaacccgagacaaaaaagggcgGgttcgggagggcactttgggggcgt	2.203	0.052	42			ND	0	0	0
1941069	+	gactcgagccgcagatcaccctgggGttgcttaccgatgccgccgggttcc	2.203	0.052	42		IS1549	ID=cds1807;Parent=gene1864;Dbxref=NCBI_GP:ABK74652.1;Name=ABK74652.1;Note=identified by similarity to GP:2935133%3B match to protein family HMM PF01609;gbkey=CDS;product=IS1549%2C transposase;protein_id=ABK74652.1;transl_table=11	1940497	573	1941963
4424182	-	atcgacgaaaacgtcgccgcacgcgTggtgtggcgacgttttcgtcgctct	6.551	0.155	42			ND	0	0	0
5280431	+	aggttggtggtgtagcccttccagcCggccagggcgcgggtcttggcctcc	6.609	0.155	42			ND	0	0	0
97984	+	cggccagggcgcgggtcttggcctcCagcgtgcggttcaccgacttggtgg	2.145	0.052	41			ND	0	0	0
98052	+	tagcggttgcgcttgaccggggcgtGcccgtcgactgcgcgctgggccttg	2.145	0.052	41			ND	0	0	0
2885227	+	agccggccagggcgcgggtcttggcCtccagcgtgcggttcaccgacttgg	6.435	0.155	41			ND	0	0	0
2885281	+	cgccagtgagttggatgtagcggttGcgcttgaccggggcgtgcccgtcga	2.145	0.052	41			ND	0	0	0
98017	+	ggttcaccgacttggtggcgccagtGagttggatgtagcggttgcgcttga	2.087	0.052	40			ND	0	0	0
2885223	+	ttccagccggccagggcgcgggtctTggcctccagcgtgcggttcaccgac	2.087	0.052	40			ND	0	0	0
2886441	+	gactcgagccgcagatcaccctgggGttgcttaccgatgccgccgggttcc	2.087	0.052	40		IS1549	ID=cds2725;Parent=gene2822;Dbxref=NCBI_GP:ABK74786.1;Name=ABK74786.1;Note=identified by similarity to GP:2935133%3B match to protein family HMM PF01609;gbkey=CDS;product=IS1549%2C transposase;protein_id=ABK74786.1;transl_table=11	2885869	573	2887335
95830	+	cggccagggcgcgggtcttggcctcCagcgtgcggttcaccgacttggtgg	2.029	0.052	39			ND	0	0	0
2885093	+	atggtggtagatcgggcgggcctgcAggtcgtgcttggacatccggaaggc	5.971	0.155	38			ND	0	0	0
95887	+	tgagttggatgtagcggttgcgcttGaccggggcgtgcccgtcgactgcgc	1.971	0.052	37			ND	0	0	0
1087088	-	cggcacggctcctcttgcggtgagtGaaaggaatctggacagtgactggca	3.884	0.103	37			ND	0	0	0
5280755	+	acatcgggcaggaacggaatcttggCgccgaggatgtaggacaggccggcg	1.971	0.052	37			ND	0	0	0
95898	+	tagcggttgcgcttgaccggggcgtGcccgtcgactgcgcgctgggccttg	1.913	0.052	36			ND	0	0	0
95693	+	atggtggtagatcgggcgggcctgcAggtcgtgcttggacatccggaaggc	5.565	0.155	35			ND	0	0	0
97958	+	taatttgagccaagtcgggttccagCcggccagggcgcgggtcttggcctc	14.551	0.413	35			ND	0	0	0
1480549	+	tcacctggcaccgcgagcgtgcgtgTctgctccccgccatgccgcaaaacc	1.855	0.052	35			ND	0	0	0
5024368	+	catgagagcaaacttgtgggtttgtTttggtggtggggtgatcggtttgat	1.855	0.052	35			ND	0	0	0
5280302	+	tcgatcgattcgcgtaaatggtggtAgatcgggcgggcctgcaggtcgtgc	1.855	0.052	35			ND	0	0	0
95560	+	tcttcacggtgcggtagcggcgtgcGgttcggacgaatttcttgatgctcc	1.797	0.052	34			ND	0	0	0
1519617	-	agtaggcgatttgtggagttttccgTgcgctgagcgccggtaaaactccac	1.797	0.052	34			ND	0	0	0
1919578	+	caccgtggggatgcggccgatcatcAcgtcgcggatcgtgccgcctcccac	1.797	0.052	34			ND	0	0	0
2885230	+	cggccagggcgcgggtcttggcctcCagcgtgcggttcaccgacttggtgg	1.797	0.052	34			ND	0	0	0
2885258	+	cgtgcggttcaccgacttggtggcgCcagtgagttggatgtagcggttgcg	3.536	0.103	34			ND	0	0	0
2887376	+	gttccagccggccagggcgcgggtcTtggcctccagcgtgcggttcaccga	7.188	0.207	34			ND	0	0	0
6353028	+	ctagtggcctatggcgctcgcctggAacgcgggttgggttaatagccctcg	56.928	1.654	34		tRNA-Ser	ID=rna49;Parent=gene6285;gbkey=tRNA;product=tRNA-Ser	6352992	37	6353077
98300	+	aatcttggcgccgaggatgtaggacAggccggcggactgcagcgcgacctg	5.217	0.155	33			ND	0	0	0
98393	+	atcggtgagttgatgggcggccttgAacgcgttgatcaccggcagcatggt	1.739	0.052	33			ND	0	0	0
121196	+	ccgacgtcgacgaacccgtgtcaggTgatgcggtcatcatcgacgtcggcg	5.217	0.155	33		oxidoreductase	ID=cds89;Parent=gene96;Dbxref=NCBI_GP:ABK69988.1;Name=ABK69988.1;Note=identified by match to protein family HMM PF00107;gbkey=CDS;product=oxidoreductase%2C zinc-binding dehydrogenase family protein;protein_id=ABK69988.1;transl_table=11	121119	78	122084
196986	-	gacgaaggcgttctgcgccgtgccgTcgagcacactgtcgacggcctgcag	1.739	0.052	33			ND	0	0	0
2887502	+	ggccacttgctcgtcgatgccgcgcAgggtgcgccgggcgcggtcgtggcg	1.739	0.052	33			ND	0	0	0
3502496	+	gttgccgatcacctcctcacagatgAcccatctgtgggacgggctctgttc	1.739	0.052	33		IS1549	ID=cds3312;Parent=gene3431;Dbxref=NCBI_GP:ABK71766.1;Name=ABK71766.1;Note=identified by similarity to GP:2935133%3B match to protein family HMM PF01609;gbkey=CDS;product=IS1549%2C transposase;protein_id=ABK71766.1;transl_table=11	3502304	193	3503770
5280456	+	cggccagggcgcgggtcttggcctcCagcgtgcggttcaccgacttggtgg	1.739	0.052	33			ND	0	0	0
98041	+	tgagttggatgtagcggttgcgcttGaccggggcgtgcccgtcgactgcgc	1.681	0.052	32			ND	0	0	0
1519608	-	tttgtggagttttccgtgcgctgagCgccggtaaaactccacaaatcgctg	1.681	0.052	32			ND	0	0	0
2887418	+	gttcaccgacttggtggcgccagtgAgttggatgtagcggttgcgcttgac	1.681	0.052	32			ND	0	0	0
98011	+	gcgtgcggttcaccgacttggtggcGccagtgagttggatgtagcggttgc	1.623	0.052	31			ND	0	0	0
528712	-	cgaggcgttcgtcgcgggaggtctgCgaccacgtggtgaacgccttgcggg	1.623	0.052	31			ND	0	0	0
2741709	-	tcgaaggttcttcacacttagaggtGacattaccccttctgaaggagcgat	1.623	0.052	31			ND	0	0	0
2887358	+	taatttgagccaagtcgggttccagCcggccagggcgcgggtcttggcctc	14.609	0.465	31			ND	0	0	0
5024393	+	tttggtggtggggtgatcggtttgaTcatccgtggagtgtggttgcgagcg	4.87	0.155	31			ND	0	0	0
5280523	+	gtagcggttgcgcttgaccggggcgTgcccgtcgactgcgcgctgggcctt	3.246	0.103	31			ND	0	0	0
3824482	+	tatctgcgcattccaccgctacaccAggaattccagtctcccctgcagtac	3.13	0.103	30			ND	0	0	0
5024381	+	ttgtgggtttgttttggtggtggggTgatcggtttgatcatccgtggagtg	1.565	0.052	30			ND	0	0	0
5834132	-	ctcagttggtacgagcgtccgcctgAaaagcggaaggtcgccggttcgatc	331.304	10.956	30		tRNA-Phe	ID=rna42;Parent=gene5753;gbkey=tRNA;product=tRNA-Phe	5834094	36	5834167
5862508	+	ccgttgttcctggttggactgaccaAggggctcgggggccgggtggctgcg	1.565	0.052	30			ND	0	0	0
98028	+	ttggtggcgccagtgagttggatgtAgcggttgcgcttgaccggggcgtgc	3.014	0.103	29			ND	0	0	0
1521446	-	ggcgtcctgacgcgacgataagggtGtgagtgccgaaacagatgctccgcg	14.841	0	29		RNA polymerase ECF-type sigma factor	ID=cds1377;Parent=gene1417;Dbxref=NCBI_GP:ABK76201.1;Name=ABK76201.1;Note=identified by match to protein family HMM PF04542%3B match to protein family HMM PF04545%3B match to protein family HMM TIGR02937;gbkey=CDS;product=RNA polymerase ECF-type sigma factor;protein_id=ABK76201.1;transl_table=11	1520922	1	1521446
1963274	+	ggcggtggtccagggcgtcacacagCacggtgacgacttcgtgatcgccgt	3.072	0.103	29		glycine betaine transporter OpuD	ID=cds1825;Parent=gene1882;Dbxref=NCBI_GP:ABK70691.1;Name=ABK70691.1;Note=identified by match to protein family HMM PF02028%3B match to protein family HMM TIGR00842;gbkey=CDS;product=glycine betaine transporter OpuD;protein_id=ABK70691.1;transl_table=11	1961567	1708	1963423
2885453	+	ggccggccacggttgggtgagcaccAggccatcggggatcgcctcgtcggg	3.014	0.103	29			ND	0	0	0
3502235	+	tcggctcggccggaatttgcgcactAaggtcgggccgtaggctgccctggt	3.072	0.103	29			ND	0	0	0
1519612	-	gcgatttgtggagttttccgtgcgcTgagcgccggtaaaactccacaaatc	1.507	0.052	28			ND	0	0	0
1519658	-	accgacgatcagggcgcccgcttctAtctgggcgagttctgagtaggcgat	1.507	0.052	28		glyoxalase family protein	ID=cds1376;Parent=gene1416;Dbxref=NCBI_GP:ABK75141.1;Name=ABK75141.1;Note=identified by match to protein family HMM PF00903;gbkey=CDS;product=glyoxalase family protein;protein_id=ABK75141.1;transl_table=11	1519642	1268	1520925
2885204	+	gaggttggtggtgtagcccttccagCcggccagggcgcgggtcttggcctc	16	0.568	28			ND	0	0	0
2885775	+	gggttcttgacctgcagtttcggagTcggctcggccggaatttgcgcacta	1.507	0.052	28			ND	0	0	0
3800586	-	gcagcttggtagcgcacttgactggGggtcaagtggtcgcaggttcaaatc	688.348	24.444	28		tRNA-Pro	ID=rna19;Parent=gene3732;gbkey=tRNA;product=tRNA-Pro	3800546	37	3800622
5280448	+	cttccagccggccagggcgcgggtcTtggcctccagcgtgcggttcaccga	7.42	0.258	28			ND	0	0	0
98445	+	gcggtctcggcgcggttgccctcgaAggcctccacggtcagcgggaacccg	2.783	0.103	27			ND	0	0	0
618070	-	ctaactattagcgtacgttttagttGtggcctcaccctcaagcgtcgacgt	1.449	0.052	27		regulatory protein	ID=cds525;Parent=gene537;Dbxref=NCBI_GP:ABK71303.1;Name=ABK71303.1;Note=identified by match to protein family HMM PF01047;gbkey=CDS;product=regulatory protein%2C MarR;protein_id=ABK71303.1;transl_table=11	617579	1	618070
2885288	+	gagttggatgtagcggttgcgcttgAccggggcgtgcccgtcgactgcgcg	2.783	0.103	27			ND	0	0	0
2887380	+	cagccggccagggcgcgggtcttggCctccagcgtgcggttcaccgacttg	67.478	2.429	27			ND	0	0	0
6272462	+	ccgactcgcagaagcaaggccctgaCtggattcccagttcagggcctttcg	1.449	0.052	27			ND	0	0	0
70080	-	acttcgtcgctgcgagcgaccactcGccgagaggcgcactgacggcaccgt	1.391	0.052	26			ND	0	0	0
2122089	+	ccactacggcgatcgggtgggacgcAagaccgtcctggtcgccgcgctgct	1.391	0.052	26		integral membrane transport protein	ID=cds1981;Parent=gene2043;Dbxref=NCBI_GP:ABK72947.1;Name=ABK72947.1;Note=identified by match to protein family HMM PF00083%3B match to protein family HMM PF07690;gbkey=CDS;product=integral membrane transport protein;protein_id=ABK72947.1;transl_table=11	2121822	268	2123135
2371496	+	acaagccgtaacggcgagaggccggCcgggcggatccgagaatccggccgg	1.391	0.052	26			ND	0	0	0
2887408	+	ccagcgtgcggttcaccgacttggtGgcgccagtgagttggatgtagcggt	1.391	0.052	26			ND	0	0	0
3592537	+	cctcgggagccggtgcatcgtcgacCgggggtgcagggggtgcgccgggcg	1.391	0.052	26			ND	0	0	0
3820034	+	acatgagagcaaacttgtgggtttgTtttggtggtggggtgatcggtttga	1.391	0.052	26			ND	0	0	0
3860601	-	cgacccgtacaacagcaagtgcctgCgggcctcggcgggcagcatcttctc	1.391	0.052	26		RNA methyltransferase	ID=cds3659;Parent=gene3788;Dbxref=NCBI_GP:ABK71160.1;Name=ABK71160.1;Note=identified by match to protein family HMM PF00588%3B match to protein family HMM PF08032;gbkey=CDS;product=RNA methyltransferase%2C TrmH family protein;protein_id=ABK71160.1;transl_table=11	3860269	427	3861027
5024415	+	tgatcatccgtggagtgtggttgcgAgcgcggtgcgtcaatgttttcttct	1.391	0.052	26			ND	0	0	0
5280514	+	gagttggatgtagcggttgcgcttgAccggggcgtgcccgtcgactgcgcg	2.725	0.103	26			ND	0	0	0
660702	+	ccgcgagttcgccggcggcggcgggTgccccgtcggcgagttcgcgcaggc	1.333	0.052	25			ND	0	0	0
1519584	+	cgaggtcctcggcggctgacgccgcAgcgatttgtggagttttaccggcgc	1.333	0.052	25			ND	0	0	0
1519618	-	gagtaggcgatttgtggagttttccGtgcgctgagcgccggtaaaactcca	1.333	0.052	25			ND	0	0	0
2674640	+	cagccggcccttgggaaccgtgatgCcggcgtcggagacgatgcggcgggt	1.333	0.052	25			ND	0	0	0
2885506	+	gtttgtcccgccattcgcgcaccacAtcgggcaggaacggaatcttggcgc	1.333	0.052	25			ND	0	0	0
2887336	+	gatccgcgccgacggtgcacactaaTttgagccaagtcgggttccagccgg	1.333	0.052	25			ND	0	0	0
4424184	-	agatcgacgaaaacgtcgccgcacgCgtggtgtggcgacgttttcgtcgct	1.333	0.052	25			ND	0	0	0
5028807	+	cctcctgatatctgcgcattccaccGctacaccaggaattccagtctcccc	1.333	0.052	25			ND	0	0	0
5120783	+	ccaggtatacaagacgcatgcgacgAcgcgtgctgacggtgtgcctggcgc	5.333	0.207	25		chitooligosaccharide deacetylase	ID=cds4850;Parent=gene5021;Dbxref=NCBI_GP:ABK73299.1;Name=ABK73299.1;Note=identified by match to protein family HMM PF01522;gbkey=CDS;product=chitooligosaccharide deacetylase;protein_id=ABK73299.1;transl_table=11	5120775	9	5121482
5280430	+	gaggttggtggtgtagcccttccagCcggccagggcgcgggtcttggcctc	15.884	0.62	25			ND	0	0	0
5367174	-	gtcacacccgagaaaggcgtccgcgAcagcgggcgcctttttcttgtggcc	1.333	0.052	25			ND	0	0	0
6595376	+	tctccgggatgtcggccgccgccggAccggcgtcggacgacattcccgtcg	1.333	0.052	25		transcriptional regulator	ID=cds6326;Parent=gene6535;Dbxref=NCBI_GP:ABK70391.1;Name=ABK70391.1;Note=identified by match to protein family HMM PF00440;gbkey=CDS;product=transcriptional regulator%2C TetR family protein;protein_id=ABK70391.1;transl_table=11	6594900	477	6595475
95471	+	tgcaccgtcggcgcggatcttgatgAggactgctcgtaggtcctcgggtag	1.275	0.052	24			ND	0	0	0
95866	+	tcaccgacttggtggcgccagtgagTtggatgtagcggttgcgcttgaccg	2.551	0.103	24			ND	0	0	0
95897	+	gtagcggttgcgcttgaccggggcgTgcccgtcgactgcgcgctgggcctt	2.551	0.103	24			ND	0	0	0
96239	+	atcggtgagttgatgggcggccttgAacgcgttgatcaccggcagcatggt	1.275	0.052	24			ND	0	0	0
97970	+	agtcgggttccagccggccagggcgCgggtcttggcctccagcgtgcggtt	1.275	0.052	24			ND	0	0	0
98008	+	ccagcgtgcggttcaccgacttggtGgcgccagtgagttggatgtagcggt	1.275	0.052	24			ND	0	0	0
1089993	+	gtgacgcgctgagtttttcgccgagAgtgcggtttcatacgtgacacgccg	1.275	0.052	24			ND	0	0	0
1437889	+	ttcagcgcgcttccgttccgctccgCaaagcgaacggggagcgcgcgaatt	1.275	0.052	24			ND	0	0	0
2884890	+	ttgatgaggactgctcgtaggtcctCgggtagcgggtcggcggcggtgagg	1.275	0.052	24			ND	0	0	0
3800585	-	cagcttggtagcgcacttgactgggGgtcaagtggtcgcaggttcaaatcc	100.174	4.031	24		tRNA-Pro	ID=rna19;Parent=gene3732;gbkey=tRNA;product=tRNA-Pro	3800546	38	3800622
5279919	+	gagtcatgtggatcgacgacaccagTgccgatgtcatcaaggtcgacttcg	1.275	0.052	24		conserved hypothetical protein	ID=cds5002;Parent=gene5178;Dbxref=NCBI_GP:ABK72838.1;Name=ABK72838.1;gbkey=CDS;product=conserved hypothetical protein;protein_id=ABK72838.1;transl_table=11	5279899	21	5280030
5280451	+	ccagccggccagggcgcgggtcttgGcctccagcgtgcggttcaccgactt	1.275	0.052	24			ND	0	0	0
98282	+	cacatcgggcaggaacggaatcttgGcgccgaggatgtaggacaggccggc	1.217	0.052	23			ND	0	0	0
662997	-	cgttgtgctcaaggttgaagcgaagAagcccaaccgccagctcgaagaacg	1.217	0.052	23			ND	0	0	0
2887042	+	tgtcatcgatgcctatcaccagctcTggcacatcgagaaggccttccggat	1.217	0.052	23		IS1549	ID=cds2725;Parent=gene2822;Dbxref=NCBI_GP:ABK74786.1;Name=ABK74786.1;Note=identified by similarity to GP:2935133%3B match to protein family HMM PF01609;gbkey=CDS;product=IS1549%2C transposase;protein_id=ABK74786.1;transl_table=11	2885869	1174	2887335
2887407	+	tccagcgtgcggttcaccgacttggTggcgccagtgagttggatgtagcgg	1.217	0.052	23			ND	0	0	0
2887417	+	ggttcaccgacttggtggcgccagtGagttggatgtagcggttgcgcttga	2.435	0.103	23			ND	0	0	0
5024367	+	acatgagagcaaacttgtgggtttgTtttggtggtggggtgatcggtttga	1.217	0.052	23			ND	0	0	0
5024381	-	cactccacggatgatcaaaccgatcAccccaccaccaaaacaaacccacaa	1.217	0.052	23			ND	0	0	0
6220492	-	cagcgtcacgtgctgtgcgatccgaCggcgcgcggcggggccggggttgtt	1.217	0.052	23			ND	0	0	0
95447	+	gacccgacttggctcaaattagtgtGcaccgtcggcgcggatcttgatgag	1.159	0.052	22			ND	0	0	0
95880	+	gcgccagtgagttggatgtagcggtTgcgcttgaccggggcgtgcccgtcg	1.159	0.052	22			ND	0	0	0
96141	+	aacggaatcttggcgccgaggatgtAggacaggccggcggactgcagcgcg	1.159	0.052	22			ND	0	0	0
97982	+	gccggccagggcgcgggtcttggccTccagcgtgcggttcaccgacttggt	1.159	0.052	22			ND	0	0	0
98006	+	ctccagcgtgcggttcaccgacttgGtggcgccagtgagttggatgtagcg	3.42	0.155	22			ND	0	0	0
98012	+	cgtgcggttcaccgacttggtggcgCcagtgagttggatgtagcggttgcg	3.42	0.155	22			ND	0	0	0
783298	+	ccagcacccccgcgggggccacccgAagtggtggcccccgctcggtgcgta	1.159	0.052	22			ND	0	0	0
1141752	-	accgggccccatccggacgagttcgAagcactcgccggacggtgcccggtg	8.232	0.362	22		conserved hypothetical protein	ID=cds1049;Parent=gene1076;Dbxref=NCBI_GP:ABK74490.1;Name=ABK74490.1;Note=identified by match to protein family HMM TIGR00026;gbkey=CDS;product=conserved hypothetical protein;protein_id=ABK74490.1;transl_table=11	1141706	404	1142155
1519640	-	cgcttctatctgggcgagttctgagTaggcgatttgtggagttttccgtgc	10.435	0.465	22			ND	0	0	0
1962672	+	tggctgcagtcgtggacgatcttctActgggcctggtggatctcctggact	1.159	0.052	22		glycine betaine transporter OpuD	ID=cds1825;Parent=gene1882;Dbxref=NCBI_GP:ABK70691.1;Name=ABK70691.1;Note=identified by match to protein family HMM PF02028%3B match to protein family HMM TIGR00842;gbkey=CDS;product=glycine betaine transporter OpuD;protein_id=ABK70691.1;transl_table=11	1961567	1106	1963423
2169454	+	ggatcctggcatcagctagagggacCcacccacgggttcggtcgcgggacc	134.493	5.943	22			ND	0	0	0
2884882	+	cgcggatcttgatgaggactgctcgTaggtcctcgggtagcgggtcggcgg	1.159	0.052	22			ND	0	0	0
2885222	+	cttccagccggccagggcgcgggtcTtggcctccagcgtgcggttcaccga	6.899	0.31	22			ND	0	0	0
2885574	+	ccggcggactgcagcgcgacctggtTggcctcggagatcatgcccgcatcg	1.159	0.052	22			ND	0	0	0
2886873	+	tggccaaggcccagcgcgcagtcgaCgggcacgccccggtcaagcgcaacc	1.159	0.052	22		IS1549	ID=cds2725;Parent=gene2822;Dbxref=NCBI_GP:ABK74786.1;Name=ABK74786.1;Note=identified by similarity to GP:2935133%3B match to protein family HMM PF01609;gbkey=CDS;product=IS1549%2C transposase;protein_id=ABK74786.1;transl_table=11	2885869	1005	2887335
3860957	-	gccgcacgcttccttgccgagggacCcaacctcgtcgaggcagcgttgcgg	1.159	0.052	22		RNA methyltransferase	ID=cds3659;Parent=gene3788;Dbxref=NCBI_GP:ABK71160.1;Name=ABK71160.1;Note=identified by match to protein family HMM PF00588%3B match to protein family HMM PF08032;gbkey=CDS;product=RNA methyltransferase%2C TrmH family protein;protein_id=ABK71160.1;transl_table=11	3860269	71	3861027
4424645	-	cgcggcggtatgcccgcatgtcgagTgggcgttgtcgtcgaccctgtcggc	1.159	0.052	22		conserved hypothetical protein	ID=cds4187;Parent=gene4334;Dbxref=NCBI_GP:ABK73832.1;Name=ABK73832.1;gbkey=CDS;product=conserved hypothetical protein;protein_id=ABK73832.1;transl_table=11	4424220	88	4424732
5280479	+	tccagcgtgcggttcaccgacttggTggcgccagtgagttggatgtagcgg	1.159	0.052	22			ND	0	0	0
5280525	+	agcggttgcgcttgaccggggcgtgCccgtcgactgcgcgctgggccttgg	1.159	0.052	22			ND	0	0	0
5550089	-	cgcagttggtagcgcgactcgttcgCatcgagtaggtcaggggttcgattc	669.043	29.406	22		tRNA-Ala	ID=rna40;Parent=gene5465;gbkey=tRNA;product=tRNA-Ala	5550049	36	5550124
6353027	+	cctagtggcctatggcgctcgcctgGaacgcgggttgggttaatagccctc	58.087	2.584	22		tRNA-Ser	ID=rna49;Parent=gene6285;gbkey=tRNA;product=tRNA-Ser	6352992	36	6353077
95758	+	agagctggtgataggcatcgatgacAaacgacgcgggctgcccgacgaggt	1.101	0.052	21			ND	0	0	0
97980	+	cagccggccagggcgcgggtcttggCctccagcgtgcggttcaccgacttg	69.913	3.307	21			ND	0	0	0
198065	-	ccgatcgcatccaggcatgggcactGatcgccggactgctactggcggtcg	1.101	0.052	21		probable conserved transmembrane protein	ID=cds164;Parent=gene171;Dbxref=NCBI_GP:ABK70744.1;Name=ABK70744.1;gbkey=CDS;product=probable conserved transmembrane protein%2C putative;protein_id=ABK70744.1;transl_table=11	197588	126	198190
900889	-	tgcctgatcagagaggatcatccgtGgcacgagagaagaagaactccacgc	1.101	0.052	21		membrane protein	ID=cds795;Parent=gene814;Dbxref=NCBI_GP:ABK72844.1;Name=ABK72844.1;gbkey=CDS;product=membrane protein;protein_id=ABK72844.1;transl_table=11	900619	3	900891
1941553	+	ctacatccaactcactggcgccaccAagtcggtgaaccgcacgctggaggc	1.101	0.052	21		IS1549	ID=cds1807;Parent=gene1864;Dbxref=NCBI_GP:ABK74652.1;Name=ABK74652.1;Note=identified by similarity to GP:2935133%3B match to protein family HMM PF01609;gbkey=CDS;product=IS1549%2C transposase;protein_id=ABK74652.1;transl_table=11	1940497	1057	1941963
2450681	+	gagccgctcgcgcgtgtaggtctcgGgatcgtgcacggcgagccggcccag	3.304	0.155	21			ND	0	0	0
2885226	+	cagccggccagggcgcgggtcttggCctccagcgtgcggttcaccgacttg	72.812	3.411	21			ND	0	0	0
2885231	+	ggccagggcgcgggtcttggcctccAgcgtgcggttcaccgacttggtggc	1.101	0.052	21			ND	0	0	0
2887412	+	cgtgcggttcaccgacttggtggcgCcagtgagttggatgtagcggttgcg	4.522	0.207	21			ND	0	0	0
3503160	+	gacgaggcgatccccgatggcctggTgctcacccaaccgtggccggccacc	1.101	0.052	21		IS1549	ID=cds3312;Parent=gene3431;Dbxref=NCBI_GP:ABK71766.1;Name=ABK71766.1;Note=identified by similarity to GP:2935133%3B match to protein family HMM PF01609;gbkey=CDS;product=IS1549%2C transposase;protein_id=ABK71766.1;transl_table=11	3502304	857	3503770
3820057	+	tgttttggtggtggggtgatcggttTgatcatccgtggagtgtggttgcga	1.101	0.052	21			ND	0	0	0
3824474	+	cctcctgatatctgcgcattccaccGctacaccaggaattccagtctcccc	1.101	0.052	21			ND	0	0	0
4359733	-	accagcaccgcgagcggaccctgccAcgggcgcgggcaggcgaagaccgcc	2.203	0.103	21			ND	0	0	0
4424547	-	tccgcgcggtcaccaactgggttggAccggtaggcaccggagcgcagttgg	1.101	0.052	21		conserved hypothetical protein	ID=cds4187;Parent=gene4334;Dbxref=NCBI_GP:ABK73832.1;Name=ABK73832.1;gbkey=CDS;product=conserved hypothetical protein;protein_id=ABK73832.1;transl_table=11	4424220	186	4424732
4561248	-	gctcaattggcagagcattcggctgTtaaccgaagggttgctggttcgagt	3418.84	162.377	21		tRNA-Asn	ID=rna27;Parent=gene4476;gbkey=tRNA;product=tRNA-Asn	4561207	35	4561282
4718427	-	ctcggaagccccctgttacccagcgAacgctcgggcgacgggggctttcgc	1.101	0.052	21			ND	0	0	0
4817866	+	gttcagttggtagagcaccaggttgTgatcctggctgtcgcgggttcgagt	230.841	10.698	21		tRNA-His	ID=rna31;Parent=gene4723;gbkey=tRNA;product=tRNA-His	4817832	35	4817907
5050536	-	ggcatcctcgacgtcctggacaactAcgcgttcgtgcggacctcgggctac	1.101	0.052	21	rho	transcription termination factor Rho	ID=cds4782;Parent=gene4952;Dbxref=NCBI_GP:ABK73380.1;Name=ABK73380.1;Note=identified by match to protein family HMM PF00006%3B match to protein family HMM PF07497%3B match to protein family HMM PF07498%3B match to protein family HMM TIGR00767;gbkey=CDS;gene=rho;product=transcription termination factor Rho;protein_id=ABK73380.1;transl_table=11	5049428	887	5051422
5275762	+	tcgatggtgtcgccggtgaccgagaCcggcaccggcgccttcgccgcggcc	1.101	0.052	21			ND	0	0	0
5280452	+	cagccggccagggcgcgggtcttggCctccagcgtgcggttcaccgacttg	69.217	3.256	21			ND	0	0	0
5280480	+	ccagcgtgcggttcaccgacttggtGgcgccagtgagttggatgtagcggt	1.101	0.052	21			ND	0	0	0
5280513	+	tgagttggatgtagcggttgcgcttGaccggggcgtgcccgtcgactgcgc	2.261	0.103	21			ND	0	0	0
5280733	+	tttgtcccgccattcgcgcaccacaTcgggcaggaacggaatcttggcgcc	1.101	0.052	21			ND	0	0	0
5280787	+	gatgtaggacaggccggcggactgcAgcgcgacctggttggcctcggagat	1.101	0.052	21			ND	0	0	0
5834250	-	cgcagttggttagcgcgccgccctgTcacggcggaggtcgcgggttcaagt	700.058	32.145	21		tRNA-Asp	ID=rna43;Parent=gene5754;gbkey=tRNA;product=tRNA-Asp	5834209	36	5834285
10328	+	ctcagttggtagagcgctgcctttgCaaggcagatgtcaggagttcgaatc	161.333	7.855	20		tRNA-Ala	ID=rna1;Parent=gene9;gbkey=tRNA;product=tRNA-Ala	10293	36	10368
95586	+	gttcggacgaatttcttgatgctccAgccggtttgggtctcgatgaagtgg	1.043	0.052	20			ND	0	0	0
95831	+	ggccagggcgcgggtcttggcctccAgcgtgcggttcaccgacttggtggc	1.043	0.052	20			ND	0	0	0
97981	+	agccggccagggcgcgggtcttggcCtccagcgtgcggttcaccgacttgg	6.261	0.31	20			ND	0	0	0
98013	+	gtgcggttcaccgacttggtggcgcCagtgagttggatgtagcggttgcgc	1.043	0.052	20			ND	0	0	0
98034	+	gcgccagtgagttggatgtagcggtTgcgcttgaccggggcgtgcccgtcg	1.043	0.052	20			ND	0	0	0
781590	+	gggggcctcgacgcctacggcgccgAaccggccgacaacgtctgggcatcc	3.246	0.155	20		conserved hypothetical protein	ID=cds677;Parent=gene692;Dbxref=NCBI_GP:ABK73111.1;Name=ABK73111.1;gbkey=CDS;product=conserved hypothetical protein;protein_id=ABK73111.1;transl_table=11	781358	233	781909
783032	+	ggcgactggggcagcgacaacacgcAggacaactcggtgagctccgcggtg	1.043	0.052	20			ND	0	0	0
824838	+	ccggaggccgcatggccccgcggaaCctggtgcgcgccgtgacgaaagtgg	1.043	0.052	20		dehydrogenase	ID=cds719;Parent=gene736;Dbxref=NCBI_GP:ABK73856.1;Name=ABK73856.1;Note=identified by match to protein family HMM PF00106;gbkey=CDS;product=dehydrogenase;protein_id=ABK73856.1;transl_table=11	824113	726	824889
1502638	+	agccaaaacgagcggcgctcacccgAaagggtgggcgccgcttgctttttc	2.145	0.103	20			ND	0	0	0
1519607	-	ttgtggagttttccgtgcgctgagcGccggtaaaactccacaaatcgctgc	1.043	0.052	20			ND	0	0	0
1750791	+	tcggtgtaacccgatcccgagattgCactgagggacaggatccgcgtggat	7.536	0.362	20			ND	0	0	0
1940428	+	tcggctcggccggaatttgcgcactAaggtcgggccgtaggctgccctggt	2.145	0.103	20			ND	0	0	0
2887379	+	ccagccggccagggcgcgggtcttgGcctccagcgtgcggttcaccgactt	1.043	0.052	20			ND	0	0	0
2887441	+	tgagttggatgtagcggttgcgcttGaccggggcgtgcccgtcgactgcgc	2.087	0.103	20			ND	0	0	0
3860600	-	gacccgtacaacagcaagtgcctgcGggcctcggcgggcagcatcttctcg	4.232	0.207	20		RNA methyltransferase	ID=cds3659;Parent=gene3788;Dbxref=NCBI_GP:ABK71160.1;Name=ABK71160.1;Note=identified by match to protein family HMM PF00588%3B match to protein family HMM PF08032;gbkey=CDS;product=RNA methyltransferase%2C TrmH family protein;protein_id=ABK71160.1;transl_table=11	3860269	428	3861027
4424549	-	actccgcgcggtcaccaactgggttGgaccggtaggcaccggagcgcagtt	1.043	0.052	20		conserved hypothetical protein	ID=cds4187;Parent=gene4334;Dbxref=NCBI_GP:ABK73832.1;Name=ABK73832.1;gbkey=CDS;product=conserved hypothetical protein;protein_id=ABK73832.1;transl_table=11	4424220	184	4424732
4425686	-	gcgcccagtagcatccagtgcggtgAgcgtgagtgaagcactgaaggtgat	4.174	0.207	20			ND	0	0	0
4789818	-	tgtagttaccgagcagaagtgcgagTgcacagcacggcaactacagcctcg	15.072	0.724	20			ND	0	0	0
4857221	-	agcccggtgcgctggatcgagacgcAggacctgctgttcatcgaggaggcc	1.043	0.052	20		fatty acid synthase	ID=cds4591;Parent=gene4755;Dbxref=NCBI_GP:ABK70103.1;Name=ABK70103.1;Note=identified by match to protein family HMM PF00109%3B match to protein family HMM PF00698%3B match to protein family HMM PF01575%3B match to protein family HMM PF02801;gbkey=CDS;product=fatty acid synthase;protein_id=ABK70103.1;transl_table=11	4852999	5048	4862268
5024392	+	ttttggtggtggggtgatcggtttgAtcatccgtggagtgtggttgcgagc	1.043	0.052	20			ND	0	0	0
5280469	+	ggtcttggcctccagcgtgcggttcAccgacttggtggcgccagtgagttg	2.145	0.103	20			ND	0	0	0
5280879	+	gggcggccttgaacgcgttgatcacCggcagcatggtggcggtctcggcgc	1.043	0.052	20			ND	0	0	0
5318199	-	ggctctttggcgtccgcggcagcagCcgccgccgggcggcgtcgcggcgga	2.087	0.103	20			ND	0	0	0
6519138	+	cgtcgtcggccggtgcgccccacggCacgtcgggcgtaccggccgcgaaga	8.348	0.413	20			ND	0	0	0
95822	+	cttccagccggccagggcgcgggtcTtggcctccagcgtgcggttcaccga	7.13	0.362	19			ND	0	0	0
95827	+	agccggccagggcgcgggtcttggcCtccagcgtgcggttcaccgacttgg	5.971	0.31	19			ND	0	0	0
96144	+	ggaatcttggcgccgaggatgtaggAcaggccggcggactgcagcgcgacc	1.971	0.103	19			ND	0	0	0
4279030	+	ggaatggcagacgcgctagcttgagGtgctagtgccctattaacgggcgtg	514.957	26.615	19		tRNA-Leu	ID=rna24;Parent=gene4199;gbkey=tRNA;product=tRNA-Leu	4278994	37	4279079
4405829	-	ctgcggcggggcgcgtagctcagtgGtagagctctggttttacacaccagc	64.928	3.256	19		tRNA-Val	ID=rna25;Parent=gene4317;gbkey=tRNA;product=tRNA-Val	4405775	18	4405846
5280271	+	cattgcggcgaccacgatgctcaggTgggcttcgatcgattcgcgtaaatg	2.029	0.103	19			ND	0	0	0
95823	+	ttccagccggccagggcgcgggtctTggcctccagcgtgcggttcaccgac	1.855	0.103	18			ND	0	0	0
95863	+	ggttcaccgacttggtggcgccagtGagttggatgtagcggttgcgcttga	1.855	0.103	18			ND	0	0	0
190773	-	ggcccgggcggatcagaccgtcgcgAagcggtcgtcgctgatccgctcggc	2.899	0.155	18			ND	0	0	0
1436018	+	ctcagtcggcagagcgtttccatggTaaggaaaaggtcaacggttcgattc	38776.3	2120.83	18		tRNA-Thr	ID=rna5;Parent=gene1336;gbkey=tRNA;product=tRNA-Thr	1435983	36	1436055
2032128	+	aacggaaacggcaccgagtgcgttgCgcactcggtgccgtgtctgtgcttg	1.913	0.103	18			ND	0	0	0
2887381	+	agccggccagggcgcgggtcttggcCtccagcgtgcggttcaccgacttgg	5.855	0.31	18			ND	0	0	0
2895312	-	gcgcagttggtagcgcatcaccttgCcaaggtgagggtcgcgggttcgaat	118.029	6.305	18		tRNA-Gly	ID=rna16;Parent=gene2834;gbkey=tRNA;product=tRNA-Gly	2895271	35	2895346
3506247	+	actcgcttcgccgcagacctggtggAgagcgccgcggccgaaggcgcacgt	1.855	0.103	18		conserved hypothetical protein	ID=cds3315;Parent=gene3434;Dbxref=NCBI_GP:ABK70403.1;Name=ABK70403.1;gbkey=CDS;product=conserved hypothetical protein;protein_id=ABK70403.1;transl_table=11	3506198	50	3506590
10108	+	tcaggcggttagagcgcttcgctgaTaacgaagaggtcggaggttcgagtc	278.725	15.711	17		tRNA-Ile	ID=rna0;Parent=gene7;gbkey=tRNA;product=tRNA-Ile	10072	37	10148
95826	+	cagccggccagggcgcgggtcttggCctccagcgtgcggttcaccgacttg	72.522	4.134	17			ND	0	0	0
97976	+	gttccagccggccagggcgcgggtcTtggcctccagcgtgcggttcaccga	5.449	0.31	17			ND	0	0	0
1630244	-	gtgcggtcccacccgacctctccatAccgggtgggaccgcacaggcatttg	2.783	0.155	17			ND	0	0	0
2884897	+	ggactgctcgtaggtcctcgggtagCgggtcggcggcggtgagggtctggg	1.797	0.103	17			ND	0	0	0
2885253	+	tccagcgtgcggttcaccgacttggTggcgccagtgagttggatgtagcgg	1.797	0.103	17			ND	0	0	0
2885541	+	aacggaatcttggcgccgaggatgtAggacaggccggcggactgcagcgcg	1.797	0.103	17			ND	0	0	0
2887421	+	caccgacttggtggcgccagtgagtTggatgtagcggttgcgcttgaccgg	1.797	0.103	17			ND	0	0	0
2887607	+	ggccggccacggttgggtgagcaccAggccatcggggatcgcctcgtcggg	2.725	0.155	17			ND	0	0	0
2895127	-	agctcagcgggagagcgcttccctgAcacggaagaggtcactggttcaatc	2623.59	152.455	17		tRNA-Val	ID=rna14;Parent=gene2832;gbkey=tRNA;product=tRNA-Val	2895086	34	2895160
3048926	+	gctgcttgacacccctatcgaactgTtgttcgataggggtgtctgcgtttg	18.899	1.085	17			ND	0	0	0
4817908	+	ggttcgagtcccgtcagccaccccgAtatcgggaaccccgcctacgcgagt	33.855	1.912	17			ND	0	0	0
5280449	+	ttccagccggccagggcgcgggtctTggcctccagcgtgcggttcaccgac	2.667	0.155	17			ND	0	0	0
5280770	+	ggaatcttggcgccgaggatgtaggAcaggccggcggactgcagcgcgacc	2.783	0.155	17			ND	0	0	0
95470	+	gtgcaccgtcggcgcggatcttgatGaggactgctcgtaggtcctcgggta	2.551	0.155	16			ND	0	0	0
95482	+	cgcggatcttgatgaggactgctcgTaggtcctcgggtagcgggtcggcgg	1.681	0.103	16			ND	0	0	0
98007	+	tccagcgtgcggttcaccgacttggTggcgccagtgagttggatgtagcgg	1.681	0.103	16			ND	0	0	0
1519611	-	cgatttgtggagttttccgtgcgctGagcgccggtaaaactccacaaatcg	5.217	0.31	16			ND	0	0	0
1519678	-	acgggctgatggccgaatgcaccgaCgatcagggcgcccgcttctatctgg	1.739	0.103	16		glyoxalase family protein	ID=cds1376;Parent=gene1416;Dbxref=NCBI_GP:ABK75141.1;Name=ABK75141.1;Note=identified by match to protein family HMM PF00903;gbkey=CDS;product=glyoxalase family protein;protein_id=ABK75141.1;transl_table=11	1519642	1248	1520925
2885252	+	ctccagcgtgcggttcaccgacttgGtggcgccagtgagttggatgtagcg	2.609	0.155	16			ND	0	0	0
2885699	+	ggcgcggttgccctcgaaggcctccAcggtcagcgggacctgacttggctc	4.348	0.258	16			ND	0	0	0
2887410	+	agcgtgcggttcaccgacttggtggCgccagtgagttggatgtagcggttg	1.681	0.103	16			ND	0	0	0
2887428	+	ttggtggcgccagtgagttggatgtAgcggttgcgcttgaccggggcgtgc	3.478	0.207	16			ND	0	0	0
2895362	-	atgttctgcatcgcgacgggcgacgAtctcgcccgtggcgcgcggatgtag	14.203	0.879	16			ND	0	0	0
3800527	-	ccgacaaaatgaaaacccgccggcgAagccgagcgggtttttcgtttgtcg	10.087	0.62	16			ND	0	0	0
5279966	+	ttcgaggctctttaccacggcgatgTtctcgtcgagggtgacacctcggag	1.681	0.103	16		conserved hypothetical protein	ID=cds5002;Parent=gene5178;Dbxref=NCBI_GP:ABK72838.1;Name=ABK72838.1;gbkey=CDS;product=conserved hypothetical protein;protein_id=ABK72838.1;transl_table=11	5279899	68	5280030
5280096	+	gtgcaccgtcggcgcggatcttgatGaggactgctcgtaggtcctcgggta	3.362	0.207	16			ND	0	0	0
1311579	+	cgttccttgtcctggatgcctgaagAacacccagctcacaggggcgcggac	8.696	0.568	15			ND	0	0	0
1436073	+	agggggctcggtggacgtgcggcggAccgccgcctgtgtctatcggggcgg	16.928	1.085	15			ND	0	0	0
2169404	+	tcgctgcctaagcgacggctggtctGtcagaccgggagtgccctcggcccg	35.13	2.274	15			ND	0	0	0
2885145	+	ttctcgatgtgccagagctggtgatAggcatcgatgacaaacgacgcgggc	1.623	0.103	15			ND	0	0	0
2885257	+	gcgtgcggttcaccgacttggtggcGccagtgagttggatgtagcggttgc	1.565	0.103	15			ND	0	0	0
2887406	+	ctccagcgtgcggttcaccgacttgGtggcgccagtgagttggatgtagcg	3.13	0.207	15			ND	0	0	0
4713327	-	ccgaaacggccccggagccggtcagCggaccgcctccggggccgtttttcg	9.855	0.62	15			ND	0	0	0
4847926	+	tcaccgcgcgccgttagctcagttgGtagagcagctgactcttaatcagcg	1581.22	103.411	15		tRNA-Lys	ID=rna32;Parent=gene4744;gbkey=tRNA;product=tRNA-Lys	4847908	19	4847983
5280732	+	gtttgtcccgccattcgcgcaccacAtcgggcaggaacggaatcttggcgc	1.623	0.103	15			ND	0	0	0
5761289	+	gcgcttccagctgtcgcggttgtcgTagacgatcgcggtgagcgcgcgcca	2.435	0.155	15			ND	0	0	0
5834130	-	cagttggtacgagcgtccgcctgaaAagcggaaggtcgccggttcgatccc	62.087	4.031	15		tRNA-Phe	ID=rna42;Parent=gene5753;gbkey=tRNA;product=tRNA-Phe	5834094	38	5834167
5937938	+	gctcagtggtagagcactcgccttgTaagcgagcggtcgtcagttcaatcc	901.739	57.364	15		tRNA-Thr	ID=rna46;Parent=gene5872;gbkey=tRNA;product=tRNA-Thr	5937904	35	5937978
6221028	-	ctcagtcggtagagcgattcactcgTaatgaataggtcgggggttcgattc	2255.83	148.01	15		tRNA-Thr	ID=rna47;Parent=gene6150;gbkey=tRNA;product=tRNA-Thr	6220991	36	6221063
95676	+	tcgatcgattcgcgtaaatggtggtAgatcgggcgggcctgcaggtcgtgc	2.203	0.155	14			ND	0	0	0
97997	+	ggtcttggcctccagcgtgcggttcAccgacttggtggcgccagtgagttg	2.203	0.155	14			ND	0	0	0
781548	+	atccctgtggtgtcggagtcgctgtCcgtcggtgcggccaccgggggcctc	1.449	0.103	14		conserved hypothetical protein	ID=cds677;Parent=gene692;Dbxref=NCBI_GP:ABK73111.1;Name=ABK73111.1;gbkey=CDS;product=conserved hypothetical protein;protein_id=ABK73111.1;transl_table=11	781358	191	781909
842572	+	gacgagatccgcgagcgcctcgaggCacccgcgccggtacgcgcgcacgga	5.275	0.362	14		hypothetical protein	ID=cds738;Parent=gene755;Dbxref=NCBI_GP:ABK75843.1;Name=ABK75843.1;Note=identified by Glimmer2%3B putative;gbkey=CDS;product=hypothetical protein;protein_id=ABK75843.1;transl_table=11	842208	365	842702
1436017	+	gctcagtcggcagagcgtttccatgGtaaggaaaaggtcaacggttcgatt	20217.4	1415.81	14		tRNA-Thr	ID=rna5;Parent=gene1336;gbkey=tRNA;product=tRNA-Thr	1435983	35	1436055
2047675	+	ttcgaatcctgtccccgctactaggTggaacggcccccggaggaaactccg	1.449	0.103	14			ND	0	0	0
3328602	-	gcgcgggagaactccagattgcactGagggacagatcccgctcgggatctg	1.507	0.103	14			ND	0	0	0
3800637	-	gtaagctttcgactcgctgccggtgAtcaccggaagcaaacgggctgtggc	2.899	0.207	14			ND	0	0	0
4424788	-	aacgcatagtcgtttgcttgctcgaCcggtttcgcaaggccgttggggaag	1.449	0.103	14			ND	0	0	0
4713114	-	cagccaggcaccgggtgggttcgacAgcggaccgctcggagcgagaccaca	1.507	0.103	14			ND	0	0	0
5279920	+	agtcatgtggatcgacgacaccagtGccgatgtcatcaaggtcgacttcga	1.507	0.103	14		conserved hypothetical protein	ID=cds5002;Parent=gene5178;Dbxref=NCBI_GP:ABK72838.1;Name=ABK72838.1;gbkey=CDS;product=conserved hypothetical protein;protein_id=ABK72838.1;transl_table=11	5279899	22	5280030
5834131	-	tcagttggtacgagcgtccgcctgaAaagcggaaggtcgccggttcgatcc	51.594	3.463	14		tRNA-Phe	ID=rna42;Parent=gene5753;gbkey=tRNA;product=tRNA-Phe	5834094	37	5834167
5834179	-	ggcgaggtatacggttcagaccgagCcggtgccttccggccaggtagctca	3.71	0.258	14			ND	0	0	0
1692156	+	gcggggtagaacctcgattgaagggCccctcggatgggtacctacgtcctc	1.391	0.103	13			ND	0	0	0
1963275	+	gcggtggtccagggcgtcacacagcAcggtgacgacttcgtgatcgccgtc	2.029	0.155	13		glycine betaine transporter OpuD	ID=cds1825;Parent=gene1882;Dbxref=NCBI_GP:ABK70691.1;Name=ABK70691.1;Note=identified by match to protein family HMM PF02028%3B match to protein family HMM TIGR00842;gbkey=CDS;product=glycine betaine transporter OpuD;protein_id=ABK70691.1;transl_table=11	1961567	1709	1963423
2047674	+	gttcgaatcctgtccccgctactagGtggaacggcccccggaggaaactcc	6.087	0.465	13			ND	0	0	0
2169456	+	atcctggcatcagctagagggacccAcccacgggttcggtcgcgggacctg	7.71	0.568	13			ND	0	0	0
3604382	-	ccggctgaccgggcacaacgcgcggCgatcgcgcgttgtgcccggcatgac	18.841	1.447	13			ND	0	0	0
3873608	-	ctcccgggcggcgggcgtgcctcagAcctccggcacgcccgccgcttccat	2.145	0.155	13			ND	0	0	0
4279028	+	gcggaatggcagacgcgctagcttgAggtgctagtgccctattaacgggcg	467.826	34.625	13		tRNA-Leu	ID=rna24;Parent=gene4199;gbkey=tRNA;product=tRNA-Leu	4278994	35	4279079
5331734	+	ggcaccgccgtcggcaccggcctcaAcgcgccggaaggcttcggcgccaag	4.754	0.362	13		fumarate hydratase class II	ID=cds5062;Parent=gene5238;Dbxref=NCBI_GP:ABK75151.1;Name=ABK75151.1;Note=identified by match to protein family HMM PF00206;gbkey=CDS;product=fumarate hydratase class II;protein_id=ABK75151.1;transl_table=11	5331034	701	5332440
6382313	-	cgaggtgccgggtgaggccgtcgagTcgacggtcgcgtttgcggtgggtga	3.478	0.258	13			ND	0	0	0
6410532	-	cagagcggccgaatgggactcactgCtaatgagttgtcccccttaccgggg	132.406	10.129	13		tRNA-Ser	ID=rna52;Parent=gene6348;gbkey=tRNA;product=tRNA-Ser	6410476	36	6410567
6532810	-	caaccgcatcgtcggggacgtcaagAcaacggcggccccgacggtgcggtt	6.783	0.517	13			ND	0	0	0
6786375	+	ccgtgccgccacggcgagatccgagCcgatcttccgccgtagctgcacggt	1.391	0.103	13			ND	0	0	0
95805	+	aggttggtggtgtagcccttccagcCggccagggcgcgggtcttggcctcc	6.435	0	12			ND	0	0	0
274474	+	agggcgtcaatcgcacggtcctcatGgtcgacgacgacccggatgtccgaa	3.304	0.258	12		two component response transcriptional regulatory protein prra	ID=cds235;Parent=gene243;Dbxref=NCBI_GP:ABK72873.1;Name=ABK72873.1;Note=identified by match to protein family HMM PF00072%3B match to protein family HMM PF00486;gbkey=CDS;product=two component response transcriptional regulatory protein prra;protein_id=ABK72873.1;transl_table=11	274400	75	275140
749602	-	ggcaccaccaacgcgtcgacagcgaCcgcaccggtggccgacacgatcaca	1.333	0.103	12			ND	0	0	0
1228428	+	ccgagcggccaatgggagcggactgTaaatccgtcggctaacgcctacgca	81.623	6.667	12		tRNA-Tyr	ID=rna4;Parent=gene1165;gbkey=tRNA;product=tRNA-Tyr	1228393	36	1228478
1963548	+	gtcacgccgacccttcgcgaggcgtAtgccgagggcgatgacgacgaactc	1.275	0.103	12		conserved hypothetical protein	ID=cds1826;Parent=gene1883;Dbxref=NCBI_GP:ABK71394.1;Name=ABK71394.1;gbkey=CDS;product=conserved hypothetical protein;protein_id=ABK71394.1;transl_table=11	1963433	116	1963930
2274029	+	tggtggaccctgcagcgttggatcgCgcccccgctgcaggccccgcgacgt	1.275	0.103	12			ND	0	0	0
2738356	+	aacgtcgcaggtccgccggaccacgCtgcccggcggacttcgcgtcgtcac	2.667	0.207	12		peptidase	ID=cds2570;Parent=gene2656;Dbxref=NCBI_GP:ABK74866.1;Name=ABK74866.1;Note=identified by match to protein family HMM PF00675%3B match to protein family HMM PF05193;gbkey=CDS;product=peptidase%2C M16 family protein;protein_id=ABK74866.1;transl_table=11	2738311	46	2739615
2887451	+	gtagcggttgcgcttgaccggggcgTgcccgtcgactgcgcgctgggcctt	2.609	0.207	12			ND	0	0	0
4973568	+	ttccggagaatgctattctcgttacAtcagaatgctagtgcgcaggggagc	1.333	0.103	12		2Fe-2S iron-sulfur cluster binding domain protein	ID=cds4709;Parent=gene4875;Dbxref=NCBI_GP:ABK70387.1;Name=ABK70387.1;Note=identified by match to protein family HMM PF00111;gbkey=CDS;product=2Fe-2S iron-sulfur cluster binding domain protein;protein_id=ABK70387.1;transl_table=11	4973495	74	4973908
5025411	-	catcctaaggtagcgaaattccttgTcgggtaagttccgacctgcacgaat	829.913	68.217	12	rrlB	23S ribosomal RNA	ID=rna35;Parent=gene4928;gbkey=rRNA;gene=rrlB;product=23S ribosomal RNA	5024420	2173	5027583
5279926	+	gtggatcgacgacaccagtgccgatGtcatcaaggtcgacttcgaggctct	1.275	0.103	12		conserved hypothetical protein	ID=cds5002;Parent=gene5178;Dbxref=NCBI_GP:ABK72838.1;Name=ABK72838.1;gbkey=CDS;product=conserved hypothetical protein;protein_id=ABK72838.1;transl_table=11	5279899	28	5280030
6519137	+	gcgtcgtcggccggtgcgccccacgGcacgtcgggcgtaccggccgcgaag	2.551	0.207	12			ND	0	0	0
95856	+	agcgtgcggttcaccgacttggtggCgccagtgagttggatgtagcggttg	1.217	0.103	11			ND	0	0	0
96294	+	gtctcggcgcggttgccctcgaaggCctccacggtcagcgggacctgactt	5.681	0	11			ND	0	0	0
96400	+	tcggctcggccggaatttgcgcactAaggtcgggccgtaggctgccctggt	3.014	0.258	11			ND	0	0	0
1261956	+	cggcctcgcgatgacgtcgagagctAtccgatgggtgctcgtcgaaggaac	1.159	0.103	11		conserved hypothetical protein	ID=cds1163;Parent=gene1194;Dbxref=NCBI_GP:ABK76032.1;Name=ABK76032.1;gbkey=CDS;product=conserved hypothetical protein;protein_id=ABK76032.1;transl_table=11	1261917	40	1263128
1436072	+	tagggggctcggtggacgtgcggcgGaccgccgcctgtgtctatcggggcg	2.899	0.258	11			ND	0	0	0
1665889	+	ggggcgctcccggtggcccgcaccgCgctggccgccggggccgccgccctc	4.116	0.362	11	alr	alanine racemase	ID=cds1530;Parent=gene1574;Dbxref=NCBI_GP:ABK74582.1;Name=ABK74582.1;Note=identified by similarity to SP:P10725%3B match to protein family HMM PF00842%3B match to protein family HMM PF01168%3B match to protein family HMM TIGR00492;gbkey=CDS;gene=alr;product=alanine racemase;protein_id=ABK74582.1;transl_table=11	1665708	182	1666877
1750792	+	cggtgtaacccgatcccgagattgcActgagggacaggatccgcgtggatc	2.319	0.207	11			ND	0	0	0
1919581	+	cgtggggatgcggccgatcatcacgTcgcggatcgtgccgcctcccacggc	1.217	0.103	11			ND	0	0	0
1941572	+	gccaccaagtcggtgaaccgcacgcTggaggccaagacccgcgccctggcc	1.159	0.103	11		IS1549	ID=cds1807;Parent=gene1864;Dbxref=NCBI_GP:ABK74652.1;Name=ABK74652.1;Note=identified by similarity to GP:2935133%3B match to protein family HMM PF01609;gbkey=CDS;product=IS1549%2C transposase;protein_id=ABK74652.1;transl_table=11	1940497	1076	1941963
2468166	+	gcggcctaggacgccgccctctcacGgcggtagcgtgggttcgaatcccat	147.768	12.972	11		tRNA-Glu	ID=rna13;Parent=gene2384;gbkey=tRNA;product=tRNA-Glu	2468127	40	2468202
2884871	+	tgcaccgtcggcgcggatcttgatgAggactgctcgtaggtcctcgggtag	1.797	0.155	11			ND	0	0	0
2885085	+	tcgcgtaaatggtggtagatcgggcGggcctgcaggtcgtgcttggacatc	1.159	0.103	11			ND	0	0	0
2887370	+	agtcgggttccagccggccagggcgCgggtcttggcctccagcgtgcggtt	1.159	0.103	11			ND	0	0	0
2887415	+	gcggttcaccgacttggtggcgccaGtgagttggatgtagcggttgcgctt	1.159	0.103	11			ND	0	0	0
2887453	+	agcggttgcgcttgaccggggcgtgCccgtcgactgcgcgctgggccttgg	1.217	0.103	11			ND	0	0	0
2887695	+	aacggaatcttggcgccgaggatgtAggacaggccggcggactgcagcgcg	1.217	0.103	11			ND	0	0	0
3256766	+	tggtgcagcgtgcggttggcccgctGcgcctcatcgtcggcgagaactgtg	1.159	0.103	11			ND	0	0	0
3383938	+	ctggtcggccaccgatttgatggtgCccgggccacgcggcgtcgtcgcagt	1.159	0.103	11		succinate semialdehyde dehydrogenase	ID=cds3190;Parent=gene3303;Dbxref=NCBI_GP:ABK76129.1;Name=ABK76129.1;Note=identified by match to protein family HMM PF00171;gbkey=CDS;product=succinate semialdehyde dehydrogenase;protein_id=ABK76129.1;transl_table=11	3383593	346	3384945
3565490	+	atcgtgaaggcacggtggtcgtggtAgaggactgcctgggctccaacgact	1.159	0.103	11			ND	0	0	0
3821078	-	catcctaaggtagcgaaattccttgTcgggtaagttccgacctgcacgaat	833.797	70.439	11	rrlA	23S ribosomal RNA	ID=rna21;Parent=gene3754;gbkey=rRNA;gene=rrlA;product=23S ribosomal RNA	3820087	2173	3823250
4392796	-	ggccaagaaggccgcaactgcggttGcggccgcgcaggcgcccgagggttg	1.159	0.103	11			ND	0	0	0
4424195	-	gaacttcaccgagatcgacgaaaacGtcgccgcacgcgtggtgtggcgacg	1.217	0.103	11			ND	0	0	0
4424500	-	ttggccaacgccctgcggtcctggtCcgtgctgaggttcgaggtcaccgag	1.217	0.103	11		conserved hypothetical protein	ID=cds4187;Parent=gene4334;Dbxref=NCBI_GP:ABK73832.1;Name=ABK73832.1;gbkey=CDS;product=conserved hypothetical protein;protein_id=ABK73832.1;transl_table=11	4424220	233	4424732
4567554	-	tttcagcactctgcgcacgctcacgAactgtgagcgtgcgcaggctgctgc	22.029	1.86	11			ND	0	0	0
4817829	+	gcatgcgccgaaaggcaaagcggcgAtggtggctgtagttcagttggtaga	2.377	0.207	11			ND	0	0	0
4817868	+	tcagttggtagagcaccaggttgtgAtcctggctgtcgcgggttcgagtcc	66.783	5.581	11		tRNA-His	ID=rna31;Parent=gene4723;gbkey=tRNA;product=tRNA-His	4817832	37	4817907
5024193	-	taggacaccgccgaacacaaattgaCctgagccccccaattccgattgggg	1.159	0.103	11			ND	0	0	0
5024281	+	aggcttagcttccgggttcgggatgGgaccgggcgtttccctgccgctatg	1.739	0.155	11			ND	0	0	0
5280090	+	attagtgtgcaccgtcggcgcggatCttgatgaggactgctcgtaggtcct	1.159	0.103	11			ND	0	0	0
5280097	+	tgcaccgtcggcgcggatcttgatgAggactgctcgtaggtcctcgggtag	1.217	0.103	11			ND	0	0	0
5280507	+	cgccagtgagttggatgtagcggttGcgcttgaccggggcgtgcccgtcga	1.739	0.155	11			ND	0	0	0
5834148	-	ccttccggccaggtagctcagttggTacgagcgtccgcctgaaaagcggaa	12.348	1.085	11		tRNA-Phe	ID=rna42;Parent=gene5753;gbkey=tRNA;product=tRNA-Phe	5834094	20	5834167
5862499	+	gcccccgagccgttgttcctggttgGactgaccaaggggctcgggggccgg	4.058	0.362	11			ND	0	0	0
5865149	+	gacggtgtcaacgacgccgacgacgActgggcggctgaggacgactggcgg	10.493	0.879	11		conserved hypothetical protein	ID=cds5601;Parent=gene5795;Dbxref=NCBI_GP:ABK76185.1;Name=ABK76185.1;gbkey=CDS;product=conserved hypothetical protein;protein_id=ABK76185.1;transl_table=11	5865007	143	5865180
6272467	+	tcgcagaagcaaggccctgactggaTtcccagttcagggcctttcgctatg	4.058	0.362	11			ND	0	0	0
6687524	+	acttctccgggtggtggccccggcgTcggaccggggccaccacccgcaggg	1.855	0.155	11			ND	0	0	0
58180	+	ggaatggcagacgcgctggcttcagGtgccagtgtccttcgggacgtgggg	1540.87	153.953	10		tRNA-Leu	ID=rna2;Parent=gene36;gbkey=tRNA;product=tRNA-Leu	58144	37	58226
95489	+	cttgatgaggactgctcgtaggtccTcgggtagcgggtcggcggcggtgag	3.188	0.31	10			ND	0	0	0
95669	+	gtgggcttcgatcgattcgcgtaaaTggtggtagatcgggcgggcctgcag	1.101	0.103	10			ND	0	0	0
97445	+	cgcaccctgcgcggcatcgacgagcAagtggccaaggcccagcgcgcagtc	1.101	0.103	10		IS1549	ID=cds66;Parent=gene72;Dbxref=NCBI_GP:ABK74418.1;Name=ABK74418.1;Note=identified by similarity to GP:2935133%3B match to protein family HMM PF01609;gbkey=CDS;product=IS1549%2C transposase;protein_id=ABK74418.1;transl_table=11	96469	977	97935
98009	+	cagcgtgcggttcaccgacttggtgGcgccagtgagttggatgtagcggtt	2.261	0.207	10			ND	0	0	0
921795	+	cgctgtcggcgtcctccccgttctgGgacggtgaggacaccggctacgcca	1.101	0.103	10		carboxylate-amine ligase	ID=cds816;Parent=gene835;Dbxref=NCBI_GP:ABK73867.1;Name=ABK73867.1;Note=identified by match to protein family HMM PF04107%3B match to protein family HMM TIGR02050;gbkey=CDS;product=carboxylate-amine ligase;protein_id=ABK73867.1;transl_table=11	921274	522	922404
1501031	+	ttgaagaaggccgctcaggcggctcAgccggtgatcctggagccgatcatg	1.043	0.103	10			ND	0	0	0
1619089	-	gctggtgctcgacgtgttcagcggcGcgcacatcaacctcgtcggcgtggg	1.043	0.103	10		integral membrane protein	ID=cds1488;Parent=gene1529;Dbxref=NCBI_GP:ABK73822.1;Name=ABK73822.1;Note=identified by match to protein family HMM PF00892;gbkey=CDS;product=integral membrane protein;protein_id=ABK73822.1;transl_table=11	1618493	484	1619572
1906905	+	atgaccgacggttcgacgccgagatAggtggccacctgcgccaccaggatt	1.043	0.103	10			ND	0	0	0
2830408	+	cgtttggggaatgcgttcgacgctgGtacaaagctctgctgcaaggtaagg	2.203	0.207	10			ND	0	0	0
2838718	+	gcaccgcgaggccgcggcgctctacAgcgatctggtcgcgggctgggcgca	1.101	0.103	10		putative RNA methyltransferase	ID=cds2680;Parent=gene2772;Dbxref=NCBI_GP:ABK75612.1;Name=ABK75612.1;Note=cg2084%3B identified by match to protein family HMM PF01938;gbkey=CDS;product=putative RNA methyltransferase;protein_id=ABK75612.1;transl_table=11	2837995	724	2839188
2884847	+	cacccgacttggctcaaattagtgtGcaccgtcggcgcggatcttgatgag	1.043	0.103	10			ND	0	0	0
2884883	+	gcggatcttgatgaggactgctcgtAggtcctcgggtagcgggtcggcggc	1.681	0.155	10			ND	0	0	0
2884889	+	cttgatgaggactgctcgtaggtccTcgggtagcgggtcggcggcggtgag	3.71	0.362	10			ND	0	0	0
2885255	+	cagcgtgcggttcaccgacttggtgGcgccagtgagttggatgtagcggtt	3.304	0.31	10			ND	0	0	0
2885263	+	ggttcaccgacttggtggcgccagtGagttggatgtagcggttgcgcttga	1.681	0.155	10			ND	0	0	0
2885267	+	caccgacttggtggcgccagtgagtTggatgtagcggttgcgcttgaccgg	1.565	0.155	10			ND	0	0	0
2885298	+	tagcggttgcgcttgaccggggcgtGcccgtcgactgcgcgctgggccttg	2.145	0.207	10			ND	0	0	0
2887397	+	ggtcttggcctccagcgtgcggttcAccgacttggtggcgccagtgagttg	2.203	0.207	10			ND	0	0	0
3592512	+	ggagccggcggcggctcaggcggggCctcgggagccggtgcatcgtcgacc	1.565	0.155	10			ND	0	0	0
3800584	-	agcttggtagcgcacttgactggggGtcaagtggtcgcaggttcaaatcct	13.101	1.292	10		tRNA-Pro	ID=rna19;Parent=gene3732;gbkey=tRNA;product=tRNA-Pro	3800546	39	3800622
3820035	+	catgagagcaaacttgtgggtttgtTttggtggtggggtgatcggtttgat	1.565	0.155	10			ND	0	0	0
3820082	+	tgatcatccgtggagtgtggttgcgAgcgcggtgcgtcaatgttttcttct	1.043	0.103	10			ND	0	0	0
3843826	-	atgccaagctggtgcggacgcagggCgtgaccgcgcctgccgggttccggg	3.188	0.31	10	argJ	arginine biosynthesis bifunctional protein ArgJ	ID=cds3645;Parent=gene3773;Dbxref=NCBI_GP:ABK70668.1;Name=ABK70668.1;Note=identified by match to protein family HMM PF01960%3B match to protein family HMM TIGR00120;gbkey=CDS;gene=argJ;product=arginine biosynthesis bifunctional protein ArgJ;protein_id=ABK70668.1;transl_table=11	3842659	30	3843855
3904200	-	cgcagcgagttcctcaaccagctgcAgaagggcgccatccgcaagggtgtc	1.043	0.103	10		30S ribosomal protein S1	ID=cds3700;Parent=gene3831;Dbxref=NCBI_GP:ABK74996.1;Name=ABK74996.1;Note=identified by match to protein family HMM PF00575;gbkey=CDS;product=30S ribosomal protein S1;protein_id=ABK74996.1;transl_table=11	3903380	620	3904819
3969854	-	caagcgcacgaggtgggattacgagGtggaatccccgctgcgcgatgctcg	4.348	0.413	10		proteasome component	ID=cds3763;Parent=gene3895;Dbxref=NCBI_GP:ABK71414.1;Name=ABK71414.1;Note=identified by match to protein family HMM PF03136%3B match to protein family HMM PF03316;gbkey=CDS;product=proteasome component;protein_id=ABK71414.1;transl_table=11	3968511	154	3970007
4424769	-	gctcgaccggtttcgcaaggccgttGgggaagacgtccctcgtggagccga	1.623	0.155	10			ND	0	0	0
4559846	-	cctggtgtcgcgcaccgtgcgcgatCtcgtggtcggatcggggaccagctt	1.043	0.103	10		hydrolase	ID=cds4326;Parent=gene4475;Dbxref=NCBI_GP:ABK75261.1;Name=ABK75261.1;Note=identified by match to protein family HMM PF00561;gbkey=CDS;product=hydrolase%2C alpha/beta hydrolase fold family protein;protein_id=ABK75261.1;transl_table=11	4559577	1285	4561130
4764334	-	cagcttggtagcgcatccgctttggGagcggaaggccgcaggttcaaatcc	2.087	0.207	10		tRNA-Pro	ID=rna28;Parent=gene4673;gbkey=tRNA;product=tRNA-Pro	4764298	38	4764371
4789820	-	gctgtagttaccgagcagaagtgcgAgtgcacagcacggcaactacagcct	1.043	0.103	10			ND	0	0	0
5279905	+	gacccatacgctcagagtcatgtggAtcgacgacaccagtgccgatgtcat	1.101	0.103	10		conserved hypothetical protein	ID=cds5002;Parent=gene5178;Dbxref=NCBI_GP:ABK72838.1;Name=ABK72838.1;gbkey=CDS;product=conserved hypothetical protein;protein_id=ABK72838.1;transl_table=11	5279899	7	5280030
5279937	+	acaccagtgccgatgtcatcaaggtCgacttcgaggctctttaccacggcg	1.043	0.103	10		conserved hypothetical protein	ID=cds5002;Parent=gene5178;Dbxref=NCBI_GP:ABK72838.1;Name=ABK72838.1;gbkey=CDS;product=conserved hypothetical protein;protein_id=ABK72838.1;transl_table=11	5279899	39	5280030
5280068	+	ctcgcggcccgacttggctcaaattAgtgtgcaccgtcggcgcggatcttg	2.087	0.207	10			ND	0	0	0
5280073	+	ggcccgacttggctcaaattagtgtGcaccgtcggcgcggatcttgatgag	1.043	0.103	10			ND	0	0	0
5280094	+	gtgtgcaccgtcggcgcggatcttgAtgaggactgctcgtaggtcctcggg	1.043	0.103	10			ND	0	0	0
5280095	+	tgtgcaccgtcggcgcggatcttgaTgaggactgctcgtaggtcctcgggt	1.623	0.155	10			ND	0	0	0
5280485	+	gtgcggttcaccgacttggtggcgcCagtgagttggatgtagcggttgcgc	1.101	0.103	10			ND	0	0	0
5341099	-	gaggacctctggtacgcgcacgactAcgtgccgttcgaccagggcgagaac	1.681	0.155	10		acyl-	ID=cds5070;Parent=gene5246;Dbxref=NCBI_GP:ABK75196.1;Name=ABK75196.1;Note=identified by match to protein family HMM PF03405;gbkey=CDS;product=acyl-[ACP] desaturase;protein_id=ABK75196.1;transl_table=11	5340381	110	5341208
5509420	+	ggcggacattccgtcgtggtgtaatCggcagcacctctgattttggttcag	1.101	0.103	10		tRNA-Gln	ID=rna39;Parent=gene5423;gbkey=tRNA;product=tRNA-Gln	5509404	17	5509475
5509453	+	cctctgattttggttcagatagttcAggttcgagtcctggcgacggagcat	1.681	0.155	10		tRNA-Gln	ID=rna39;Parent=gene5423;gbkey=tRNA;product=tRNA-Gln	5509404	50	5509475
5834045	-	gtggtttttctgtatctggagcacgTtgctcggaagcctgaatctgacaca	1.623	0.155	10			ND	0	0	0
6393876	-	cgagcggcctaaggagcacgcctcgAaagcgtgtgtggggtaaccccccac	91.072	8.372	10		tRNA-Ser	ID=rna50;Parent=gene6324;gbkey=tRNA;product=tRNA-Ser	6393822	37	6393912
6508073	+	ctgcacgctgacctcgactcgttctAcgcctcggtcgagcagcgcgacgat	1.043	0.103	10	dinP	DNA polymerase IV	ID=cds6231;Parent=gene6440;Dbxref=NCBI_GP:ABK74774.1;Name=ABK74774.1;Note=identified by match to protein family HMM PF00817;gbkey=CDS;gene=dinP;product=DNA polymerase IV;protein_id=ABK74774.1;transl_table=11	6508015	59	6509226
95497	+	ggactgctcgtaggtcctcgggtagCgggtcggcggcggtgagggtctggg	2.957	0.31	9			ND	0	0	0
96264	+	aacgcgttgatcaccggcagcatggTggcggtctcggcgcggttgccctcg	4.58	0	9			ND	0	0	0
195118	-	ttgccccattcacgcaaggtggtggTcaccgtgcctgatgtcgagcgcttg	1.507	0.155	9		hypothetical protein	ID=cds161;Parent=gene168;Dbxref=NCBI_GP:ABK74134.1;Name=ABK74134.1;Note=identified by Glimmer2%3B putative;gbkey=CDS;product=hypothetical protein;protein_id=ABK74134.1;transl_table=11	195087	86	195203
528719	-	aggaccgcgaggcgttcgtcgcgggAggtctgcgaccacgtggtgaacgcc	2.957	0.31	9			ND	0	0	0
781552	+	ctgtggtgtcggagtcgctgtccgtCggtgcggccaccgggggcctcgacg	1.913	0.207	9		conserved hypothetical protein	ID=cds677;Parent=gene692;Dbxref=NCBI_GP:ABK73111.1;Name=ABK73111.1;gbkey=CDS;product=conserved hypothetical protein;protein_id=ABK73111.1;transl_table=11	781358	195	781909
1081407	+	cgtggcgatgcgccaggtgaacgtgCtgttcacccgcgctctgcgctccgg	2.493	0.258	9		short chain dehydrogenase	ID=cds988;Parent=gene1010;Dbxref=NCBI_GP:ABK71817.1;Name=ABK71817.1;Note=identified by match to protein family HMM PF00106;gbkey=CDS;product=short chain dehydrogenase;protein_id=ABK71817.1;transl_table=11	1080585	823	1081448
1437984	+	cgctgaaggggcgtagctcaattggCagagcagcggtctccaaaaccgcag	11.304	1.24	9		tRNA-Trp	ID=rna7;Parent=gene1342;gbkey=tRNA;product=tRNA-Trp	1437965	20	1438037
1519637	-	ttctatctgggcgagttctgagtagGcgatttgtggagttttccgtgcgct	1.507	0.155	9			ND	0	0	0
1630110	-	gctgaacaggatctcgttgagcgccGcggcggcctgattccaccgggcctg	2.551	0.258	9			ND	0	0	0
1630115	-	ccgaggctgaacaggatctcgttgaGcgccgcggcggcctgattccaccgg	1.449	0.155	9			ND	0	0	0
2169457	+	tcctggcatcagctagagggacccaCccacgggttcggtcgcgggacctgt	2.841	0.31	9			ND	0	0	0
2213177	+	cgcagttggtagcgcaccacactggCagtgtgggggtcaggggttcgaatc	14.551	1.499	9		tRNA-Ala	ID=rna11;Parent=gene2137;gbkey=tRNA;product=tRNA-Ala	2213142	36	2213214
2885264	+	gttcaccgacttggtggcgccagtgAgttggatgtagcggttgcgcttgac	1.449	0.155	9			ND	0	0	0
2887818	+	aacgcgttgatcaccggcagcatggTggcggtctcggcgcggttgccctcg	4.812	0	9			ND	0	0	0
2893976	+	cgttccttgtcctggatgcctgaagAacacccagctcacaggggcgcggac	7.884	0.827	9			ND	0	0	0
3125347	+	ggacaacgcgcgactgatgggcccgCacgggcccgggtcgtcgtgctgtcc	90.377	9.819	9		guanylate kinase	ID=cds2943;Parent=gene3050;Dbxref=NCBI_GP:ABK70923.1;Name=ABK70923.1;Note=identified by match to protein family HMM PF00625;gbkey=CDS;product=guanylate kinase;protein_id=ABK70923.1;transl_table=11	3125301	47	3125903
3819855	-	caccgccgaacacaaattaggaatcAccccccacgttttcgtggggggtga	3.594	0.362	9			ND	0	0	0
4232861	-	gtatgtcttcctgttgagtcacttgGtaggtaactcactgaccactacgcg	118.261	13.023	9			ND	0	0	0
4387594	+	acgacgaaatggtcgctgtcacacgCtgacagtgaccatttcgtctctctg	1.449	0.155	9			ND	0	0	0
4405828	-	tgcggcggggcgcgtagctcagtggTagagctctggttttacacaccagcg	26.841	2.687	9		tRNA-Val	ID=rna25;Parent=gene4317;gbkey=tRNA;product=tRNA-Val	4405775	19	4405846
4424052	-	atccccgtcggcgtaggcgttgataCccgggcattcgacgcgcacgcttct	3.072	0.31	9			ND	0	0	0
4764094	-	ccggctgcccgggttccgtcccggcAaggcgccgcgcaagctgctggaggc	9.449	0.982	9	tig	trigger factor	ID=cds4513;Parent=gene4672;Dbxref=NCBI_GP:ABK73897.1;Name=ABK73897.1;Note=identified by match to protein family HMM PF00254%3B match to protein family HMM PF05697%3B match to protein family HMM PF05698%3B match to protein family HMM TIGR00115;gbkey=CDS;gene=tig;product=trigger factor;protein_id=ABK73897.1;transl_table=11	4762826	142	4764235
4797498	+	cgtcgttgcctccgtagctcaatggAtagagcatcggccttctaatccgac	675.652	68.682	9		tRNA-Arg	ID=rna30;Parent=gene4704;gbkey=tRNA;product=tRNA-Arg	4797480	19	4797552
5058288	+	tcaggggatagagcgtctgcctccgGagcagaaggccgcaggttcgaatcc	136.232	15.039	9		tRNA-Arg	ID=rna37;Parent=gene4958;gbkey=tRNA;product=tRNA-Arg	5058252	37	5058327
5279901	+	tagtgacccatacgctcagagtcatGtggatcgacgacaccagtgccgatg	4.58	0.465	9		conserved hypothetical protein	ID=cds5002;Parent=gene5178;Dbxref=NCBI_GP:ABK72838.1;Name=ABK72838.1;gbkey=CDS;product=conserved hypothetical protein;protein_id=ABK72838.1;transl_table=11	5279899	3	5280030
5456226	+	cggaacccagaaatggtgtcccaacTgtagagtttggcgtgaggtccagcg	2.377	0.258	9			ND	0	0	0
6269863	+	ccaccgccgtgatgcggacggcgatGcgcgggctgtggatttgcccactct	1.449	0.155	9			ND	0	0	0
70100	-	gcatgccccgggccccatccacttcGtcgctgcgagcgaccactcgccgag	1.855	0.207	8			ND	0	0	0
95442	+	cttatgacccgacttggctcaaattAgtgtgcaccgtcggcgcggatcttg	1.681	0.207	8			ND	0	0	0
95874	+	ttggtggcgccagtgagttggatgtAgcggttgcgcttgaccggggcgtgc	2.493	0.31	8			ND	0	0	0
97088	+	ttcccgctgaccgtggaggccttcgAgggcaaccgcgccgagaccgccacc	4.406	0	8		IS1549	ID=cds66;Parent=gene72;Dbxref=NCBI_GP:ABK74418.1;Name=ABK74418.1;Note=identified by similarity to GP:2935133%3B match to protein family HMM PF01609;gbkey=CDS;product=IS1549%2C transposase;protein_id=ABK74418.1;transl_table=11	96469	620	97935
98035	+	cgccagtgagttggatgtagcggttGcgcttgaccggggcgtgcccgtcga	1.797	0.207	8			ND	0	0	0
121167	+	tctcaccggtacatccgggctggcgTacgccgacgtcgacgaacccgtgtc	1.797	0.207	8		oxidoreductase	ID=cds89;Parent=gene96;Dbxref=NCBI_GP:ABK69988.1;Name=ABK69988.1;Note=identified by match to protein family HMM PF00107;gbkey=CDS;product=oxidoreductase%2C zinc-binding dehydrogenase family protein;protein_id=ABK69988.1;transl_table=11	121119	49	122084
662380	-	ccgggcccccgggccctccggcaacAtcgtcgacacgcccgtgacagggcg	1.797	0.207	8		hypothetical protein	ID=cds571;Parent=gene583;Dbxref=NCBI_GP:ABK73678.1;Name=ABK73678.1;Note=identified by Glimmer2%3B putative;gbkey=CDS;product=hypothetical protein;protein_id=ABK73678.1;transl_table=11	660999	92	662471
1436113	+	tatcggggcggtgtagctcagctggTtagagcgcacgactcataatcgtga	14.493	1.757	8		tRNA-Met	ID=rna6;Parent=gene1337;gbkey=tRNA;product=tRNA-Met	1436094	20	1436167
1824090	-	cgccgaggatgacaccgagtcctggTagggagaggtagatgtcggcgtccg	20.986	2.429	8			ND	0	0	0
1919524	+	cgcggcgatccccgcggcgatcaacGccgggatggcgtagagctcactgcg	1.681	0.207	8			ND	0	0	0
2000254	-	gcccggtgaccaccgaatgcctgagCtgggctttggagtcgggccaggacg	2.725	0.31	8		Transcription factor WhiB	ID=cds1861;Parent=gene1918;Dbxref=NCBI_GP:ABK73587.1;Name=ABK73587.1;Note=identified by match to protein family HMM PF02467;gbkey=CDS;product=Transcription factor WhiB;protein_id=ABK73587.1;transl_table=11	2000143	144	2000397
2169410	+	cctaagcgacggctggtctgtcagaCcgggagtgccctcggcccggatcct	7.826	0.93	8			ND	0	0	0
2213176	+	gcgcagttggtagcgcaccacactgGcagtgtgggggtcaggggttcgaat	4.58	0.517	8		tRNA-Ala	ID=rna11;Parent=gene2137;gbkey=tRNA;product=tRNA-Ala	2213142	35	2213214
2374669	+	cgtggcgatgcgccaggtgaacgtgCtgttcacccgcgctctgcgctccgg	2.899	0.362	8		short chain dehydrogenase	ID=cds2217;Parent=gene2290;Dbxref=NCBI_GP:ABK75247.1;Name=ABK75247.1;Note=identified by match to protein family HMM PF00106;gbkey=CDS;product=short chain dehydrogenase;protein_id=ABK75247.1;transl_table=11	2373847	823	2374710
2468020	+	gtaattggcaacacagctgattctgGttcagccattctaggttcgagtcct	202.319	24.755	8		tRNA-Gln	ID=rna12;Parent=gene2383;gbkey=tRNA;product=tRNA-Gln	2467984	37	2468058
2523208	+	accttcaccgtgcgcaaggagagctAcggcgtcggagtcgagcgaaccttc	1.797	0.207	8	rplS	ribosomal protein L19	ID=cds2356;Parent=gene2439;Dbxref=NCBI_GP:ABK69938.1;Name=ABK69938.1;Note=identified by match to protein family HMM PF01245%3B match to protein family HMM TIGR01024;gbkey=CDS;gene=rplS;product=ribosomal protein L19;protein_id=ABK69938.1;transl_table=11	2523015	194	2523356
2699453	+	cgccgcgatcgcggccgaggccgacGagcggcggatcttctgcgtgcgcgc	1.275	0.155	8	cobA	uroporphyrin-III C-methyltransferase	ID=cds2531;Parent=gene2617;Dbxref=NCBI_GP:ABK75012.1;Name=ABK75012.1;Note=identified by match to protein family HMM PF00590%3B match to protein family HMM TIGR01469%3B match to protein family HMM TIGR01470;gbkey=CDS;gene=cobA;product=uroporphyrin-III C-methyltransferase;protein_id=ABK75012.1;transl_table=11	2699162	292	2700370
2730503	+	gacggcgccggccgcaccaggaacgTcgtcgtgttgcggccggccaccctg	2.319	0.258	8	truB	tRNA pseudouridine synthase B	ID=cds2562;Parent=gene2648;Dbxref=NCBI_GP:ABK74244.1;Name=ABK74244.1;Note=identified by match to protein family HMM PF01509%3B match to protein family HMM TIGR00431;gbkey=CDS;gene=truB;product=tRNA pseudouridine synthase B;protein_id=ABK74244.1;transl_table=11	2729620	884	2730531
2884869	+	tgtgcaccgtcggcgcggatcttgaTgaggactgctcgtaggtcctcgggt	1.681	0.207	8			ND	0	0	0
2885256	+	agcgtgcggttcaccgacttggtggCgccagtgagttggatgtagcggttg	1.275	0.155	8			ND	0	0	0
2886488	+	ttcccgctgaccgtggaggccttcgAgggcaaccgcgccgagaccgccacc	4.464	0	8		IS1549	ID=cds2725;Parent=gene2822;Dbxref=NCBI_GP:ABK74786.1;Name=ABK74786.1;Note=identified by similarity to GP:2935133%3B match to protein family HMM PF01609;gbkey=CDS;product=IS1549%2C transposase;protein_id=ABK74786.1;transl_table=11	2885869	620	2887335
3240913	+	ccgtttctcggtggccgagaccaatGacgctctggccgcgttgaacacgcg	1.275	0.155	8		IS1096	ID=cds3056;Parent=gene3164;Dbxref=NCBI_GP:ABK73003.1;Name=ABK73003.1;Note=identified by similarity to GP:150004%3B match to protein family HMM PF07929;gbkey=CDS;product=IS1096%2C tnpR protein;protein_id=ABK73003.1;transl_table=11	3240241	673	3240942
3417344	+	ggcgttggtgtatcggttcgggtcgTccccgaactcaccgagcacccgggc	12.348	1.499	8			ND	0	0	0
3591704	-	gggcattccacaccgatgaccgggtAtgcaaccttcaccccgtcgggccgg	3.594	0.413	8			ND	0	0	0
3604380	-	ggctgaccgggcacaacgcgcggcgAtcgcgcgttgtgcccggcatgacat	14.261	1.757	8			ND	0	0	0
3604409	-	gggttcaactgaccgcaccggtctgAtccggctgaccgggcacaacgcgcg	3.014	0.362	8			ND	0	0	0
3820069	-	gacgcaccgcgctcgcaaccacactCcacggatgatcaaaccgatcacccc	25.217	2.946	8			ND	0	0	0
3820613	-	ctagtgatccggcacctctgagtggAaggggtgtcgctcaacggataaaag	481.043	54.832	8	rrlA	23S ribosomal RNA	ID=rna21;Parent=gene3754;gbkey=rRNA;gene=rrlA;product=23S ribosomal RNA	3820087	2638	3823250
3823490	-	atgcggtgtgggaaacgctgtttcgAtggactgccagacacactattgggc	886.957	106.615	8			ND	0	0	0
3823547	-	gccgtgaggagctggagcgctgtagTggcgccggcttggtgcacagcaaac	300.754	37.519	8			ND	0	0	0
3969853	-	aagcgcacgaggtgggattacgaggTggaatccccgctgcgcgatgctcgc	3.42	0.413	8		proteasome component	ID=cds3763;Parent=gene3895;Dbxref=NCBI_GP:ABK71414.1;Name=ABK71414.1;Note=identified by match to protein family HMM PF03136%3B match to protein family HMM PF03316;gbkey=CDS;product=proteasome component;protein_id=ABK71414.1;transl_table=11	3968511	155	3970007
4114618	-	actccagccgtgtatgatggtgaaaAgcctcactgacgaacggcggggcga	1.797	0.207	8			ND	0	0	0
4125632	+	cgtttggcgtgcgctgcttccagggCgcgctgcccgcgccgaaccggatcc	4.87	0.568	8			ND	0	0	0
4424197	-	tagaacttcaccgagatcgacgaaaAcgtcgccgcacgcgtggtgtggcga	1.797	0.207	8			ND	0	0	0
4424213	-	caaccggggcgtgggctagaacttcAccgagatcgacgaaaacgtcgccgc	2.725	0.31	8			ND	0	0	0
4424217	-	ggctcaaccggggcgtgggctagaaCttcaccgagatcgacgaaaacgtcg	4.464	0.517	8			ND	0	0	0
4424558	-	gcccggccaactccgcgcggtcaccAactgggttggaccggtaggcaccgg	4.29	0.517	8		conserved hypothetical protein	ID=cds4187;Parent=gene4334;Dbxref=NCBI_GP:ABK73832.1;Name=ABK73832.1;gbkey=CDS;product=conserved hypothetical protein;protein_id=ABK73832.1;transl_table=11	4424220	175	4424732
4817801	+	gcacccgagcggttagtatctacggGccgcatgcgccgaaaggcaaagcgg	2.203	0.258	8			ND	0	0	0
4847965	+	tcttaatcagcgggtccggggttcgAaaccctgacggcgcaccacatatcg	8.696	1.034	8		tRNA-Lys	ID=rna32;Parent=gene4744;gbkey=tRNA;product=tRNA-Lys	4847908	58	4847983
4992890	-	aaatcggtatacgcgcgggttttagGtgcccgtgttcgagagaacgtgtgg	33.681	4.031	8		tRNA-Leu	ID=rna33;Parent=gene4895;gbkey=tRNA;product=tRNA-Leu	4992841	38	4992927
5024194	-	gtaggacaccgccgaacacaaattgAcctgagccccccaattccgattggg	60.638	7.028	8			ND	0	0	0
5024402	-	gacgcaccgcgctcgcaaccacactCcacggatgatcaaaccgatcacccc	22.435	2.532	8			ND	0	0	0
5024692	-	ggaaacctgtccctagtacgagaggAccgggacggacgaacctctggtata	251.42	30.956	8	rrlB	23S ribosomal RNA	ID=rna35;Parent=gene4928;gbkey=rRNA;gene=rrlB;product=23S ribosomal RNA	5024420	2892	5027583
5024946	-	ctagtgatccggcacctctgagtggAaggggtgtcgctcaacggataaaag	484.754	57.054	8	rrlB	23S ribosomal RNA	ID=rna35;Parent=gene4928;gbkey=rRNA;gene=rrlB;product=23S ribosomal RNA	5024420	2638	5027583
5027823	-	atgcggtgtgggaaacgctgtttcgAtggactgccagacacactattgggc	881.913	109.302	8			ND	0	0	0
5028799	+	ccggtgttcctcctgatatctgcgcAttccaccgctacaccaggaattcca	2.493	0.31	8			ND	0	0	0
5064459	-	ggccgagctgttccagatcgcgaggTcggcctgggcgcaggagggcaagcc	3.536	0.413	8		conserved hypothetical protein	ID=cds4794;Parent=gene4965;Dbxref=NCBI_GP:ABK72062.1;Name=ABK72062.1;Note=identified by match to protein family HMM PF00296;gbkey=CDS;product=conserved hypothetical protein;protein_id=ABK72062.1;transl_table=11	5064154	577	5065035
5195535	+	gaggtctttcagatggatggcgtagGaacctccatcatcggaagacctcga	18.841	2.274	8			ND	0	0	0
5207480	+	cgtcgtttgggcatcttgaccccgcGcaggtcggggtcggcggtggggatg	2.319	0.258	8			ND	0	0	0
5279921	+	gtcatgtggatcgacgacaccagtgCcgatgtcatcaaggtcgacttcgag	1.681	0.207	8		conserved hypothetical protein	ID=cds5002;Parent=gene5178;Dbxref=NCBI_GP:ABK72838.1;Name=ABK72838.1;gbkey=CDS;product=conserved hypothetical protein;protein_id=ABK72838.1;transl_table=11	5279899	23	5280030
5685945	+	gccgcacgccctcgtagctcaggggAtagagcacggctctcctaaagccgg	41.391	4.806	8		tRNA-Arg	ID=rna41;Parent=gene5596;gbkey=tRNA;product=tRNA-Arg	5685927	19	5685999
5834149	-	gccttccggccaggtagctcagttgGtacgagcgtccgcctgaaaagcgga	9.565	1.189	8		tRNA-Phe	ID=rna42;Parent=gene5753;gbkey=tRNA;product=tRNA-Phe	5834094	19	5834167
5862474	+	ggtaaccgcccccagatatggggcgGcccccgagccgttgttcctggttgg	10.551	1.292	8			ND	0	0	0
6155570	-	ggcaggtactacgcactcagaccgcAgacggcctgatgtgtgtcggtaccg	1.681	0.207	8			ND	0	0	0
6272404	+	cagcttggtagcgcgcttcgttcggGacgaagaggtcgtgggttcgaatcc	14.145	1.757	8		tRNA-Pro	ID=rna48;Parent=gene6202;gbkey=tRNA;product=tRNA-Pro	6272367	38	6272440
70213	-	cctgacgtgatcctgtgctctctcgCcgccggttcgaggggacggcggcgc	1.159	0.155	7			ND	0	0	0
95490	+	ttgatgaggactgctcgtaggtcctCgggtagcgggtcggcggcggtgagg	1.507	0.207	7			ND	0	0	0
97114	+	gggcaaccgcgccgagaccgccaccAtgctgccggtgatcaacgcgttcaa	3.652	0	7		IS1549	ID=cds66;Parent=gene72;Dbxref=NCBI_GP:ABK74418.1;Name=ABK74418.1;Note=identified by similarity to GP:2935133%3B match to protein family HMM PF01609;gbkey=CDS;product=IS1549%2C transposase;protein_id=ABK74418.1;transl_table=11	96469	646	97935
121195	+	gccgacgtcgacgaacccgtgtcagGtgatgcggtcatcatcgacgtcggc	1.449	0.207	7		oxidoreductase	ID=cds89;Parent=gene96;Dbxref=NCBI_GP:ABK69988.1;Name=ABK69988.1;Note=identified by match to protein family HMM PF00107;gbkey=CDS;product=oxidoreductase%2C zinc-binding dehydrogenase family protein;protein_id=ABK69988.1;transl_table=11	121119	77	122084
781550	+	ccctgtggtgtcggagtcgctgtccGtcggtgcggccaccgggggcctcga	2.203	0.31	7		conserved hypothetical protein	ID=cds677;Parent=gene692;Dbxref=NCBI_GP:ABK73111.1;Name=ABK73111.1;gbkey=CDS;product=conserved hypothetical protein;protein_id=ABK73111.1;transl_table=11	781358	193	781909
1348220	+	gaggtctttcagatggatggcgtagGaacctccatcatcggaagacctcga	17.043	2.222	7		hypothetical protein	ID=cds1226;Parent=gene1258;Dbxref=NCBI_GP:ABK74327.1;Name=ABK74327.1;Note=identified by Glimmer2%3B putative;gbkey=CDS;product=hypothetical protein;protein_id=ABK74327.1;transl_table=11	1347910	311	1348326
1377503	+	cgcgcgcggtgacggccgaggtgacCagggaggcgaatccggccgggtcga	2.551	0.362	7			ND	0	0	0
1436112	+	ctatcggggcggtgtagctcagctgGttagagcgcacgactcataatcgtg	9.913	1.395	7		tRNA-Met	ID=rna6;Parent=gene1337;gbkey=tRNA;product=tRNA-Met	1436094	19	1436167
1458564	+	agagcccagttgtgctggttttttcAcgccccgacctgtctgcgtcggggc	3.362	0.465	7			ND	0	0	0
1461509	+	gacaccgtggtcctagcctgagtagTttgctcagtacctggtcctgtgtcg	1.507	0.207	7			ND	0	0	0
1499869	+	cgacaaggccgaggagtaccgcaccAagctgctcgagaccgtcgccgagag	1.159	0.155	7			ND	0	0	0
1563069	+	cgagcagtcgatgttccacgagatcGacgtggacagcatcgaccggccgcg	3.246	0.413	7		50S ribosomal protein L5	ID=cds1425;Parent=gene1466;Dbxref=NCBI_GP:ABK75083.1;Name=ABK75083.1;Note=identified by match to protein family HMM PF00281%3B match to protein family HMM PF00673;gbkey=CDS;product=50S ribosomal protein L5;protein_id=ABK75083.1;transl_table=11	1562625	445	1563188
1611663	+	gatcgaacctctgcccaatgcgatgTtccgcattgagctggagaacggaca	4.638	0.62	7	infA	translation initiation factor IF-1	ID=cds1477;Parent=gene1518;Dbxref=NCBI_GP:ABK74732.1;Name=ABK74732.1;Note=identified by match to protein family HMM PF00575%3B match to protein family HMM PF01176%3B match to protein family HMM TIGR00008;gbkey=CDS;gene=infA;product=translation initiation factor IF-1;protein_id=ABK74732.1;transl_table=11	1611597	67	1611818
1611672	+	tctgcccaatgcgatgttccgcattGagctggagaacggacacaaggttct	1.159	0.155	7	infA	translation initiation factor IF-1	ID=cds1477;Parent=gene1518;Dbxref=NCBI_GP:ABK74732.1;Name=ABK74732.1;Note=identified by match to protein family HMM PF00575%3B match to protein family HMM PF01176%3B match to protein family HMM TIGR00008;gbkey=CDS;gene=infA;product=translation initiation factor IF-1;protein_id=ABK74732.1;transl_table=11	1611597	76	1611818
1646880	+	tctggtgcccggcaccggccagttcAacctggatggccgcacgctggagaa	1.159	0.155	7	rpsI	ribosomal protein S9	ID=cds1513;Parent=gene1556;Dbxref=NCBI_GP:ABK70660.1;Name=ABK70660.1;Note=identified by match to protein family HMM PF00380;gbkey=CDS;gene=rpsI;product=ribosomal protein S9;protein_id=ABK70660.1;transl_table=11	1646736	145	1647188
1659701	+	ggctgtcggtgcagcacaccccgatCcgcacggtcgaggatcaggcgcgtt	6.319	0.879	7		carboxylesterase	ID=cds1524;Parent=gene1568;Dbxref=NCBI_GP:ABK72861.1;Name=ABK72861.1;Note=identified by match to protein family HMM PF00561;gbkey=CDS;product=carboxylesterase;protein_id=ABK72861.1;transl_table=11	1659357	345	1660295
1824091	-	gcgccgaggatgacaccgagtcctgGtagggagaggtagatgtcggcgtcc	8.232	1.085	7			ND	0	0	0
1919521	+	ggccgcggcgatccccgcggcgatcAacgccgggatggcgtagagctcact	5.275	0.724	7			ND	0	0	0
1919530	+	gatccccgcggcgatcaacgccgggAtggcgtagagctcactgcgcagcac	2.609	0.362	7			ND	0	0	0
1941142	+	gggcaaccgcgccgagaccgccaccAtgctgccggtgatcaacgcgttcaa	3.942	0	7		IS1549	ID=cds1807;Parent=gene1864;Dbxref=NCBI_GP:ABK74652.1;Name=ABK74652.1;Note=identified by similarity to GP:2935133%3B match to protein family HMM PF01609;gbkey=CDS;product=IS1549%2C transposase;protein_id=ABK74652.1;transl_table=11	1940497	646	1941963
2047683	+	ctgtccccgctactaggtggaacggCccccggaggaaactccgggggccgt	9.797	1.395	7			ND	0	0	0
2047693	+	tactaggtggaacggcccccggaggAaactccgggggccgttctcatgtgg	20.29	2.791	7			ND	0	0	0
2085047	+	gaggtctttcagatggatggcgtagGaacctccatcatcggaagacctcga	19.826	2.532	7			ND	0	0	0
2106436	-	tgaatcgacagggcggccccgggagAtcccggggccgctctgtcatgtcag	1.565	0.207	7			ND	0	0	0
2169304	+	gagcatcgaatccagggaagcgtgcCggtgcaggcaagagaccaccgtaag	228.638	28.682	7			ND	0	0	0
2274134	+	tggcctgcaccggcaatccccctcgAatcccggtgcaggtcatggtgacct	6.957	0.982	7			ND	0	0	0
2367715	+	gaggtctttcagatggatggcgtagGaacctccatcatcggaagacctcga	18.551	2.636	7			ND	0	0	0
2380350	-	cggcacggctcctcttgcggtgagtGaaaggaatctggacagtgactggca	2.203	0.31	7			ND	0	0	0
2438239	+	aggccctgcaggcgggggcccacgaCgtcgcgctcgtgagcgtcatgtggg	1.565	0.207	7		cysteine desulfurase	ID=cds2276;Parent=gene2356;Dbxref=NCBI_GP:ABK74642.1;Name=ABK74642.1;Note=identified by match to protein family HMM PF00266%3B match to protein family HMM PF01212;gbkey=CDS;product=cysteine desulfurase;protein_id=ABK74642.1;transl_table=11	2437787	453	2438995
2468163	+	ctagcggcctaggacgccgccctctCacggcggtagcgtgggttcgaatcc	1163.25	148.837	7		tRNA-Glu	ID=rna13;Parent=gene2384;gbkey=tRNA;product=tRNA-Glu	2468127	37	2468202
2468224	+	acaacagcgaaaggcgctcggttccAcgaactgagcgcctttcgcgtttcc	23.594	2.997	7			ND	0	0	0
2726868	+	ggtcgtccccgaactcaccgagcacCcgggcgccgaggatgacaccaagtc	30.841	3.979	7			ND	0	0	0
2726898	+	cgccgaggatgacaccaagtcctggCagggagcggtagatgtcggcgtccg	30.899	4.393	7			ND	0	0	0
2740499	+	gaactcaccgcgctggtgctgcccgAactcggcgtgcactgacgaaaatcg	2.029	0.258	7		beta-lactamase	ID=cds2571;Parent=gene2657;Dbxref=NCBI_GP:ABK75746.1;Name=ABK75746.1;Note=identified by match to protein family HMM PF00144%3B match to protein family HMM TIGR01409;gbkey=CDS;product=beta-lactamase;protein_id=ABK75746.1;transl_table=11	2739634	866	2740515
2776460	+	tgttgccggccccttggtgcggcttGaaaggactggccgcccggcctgcct	1.101	0.155	7			ND	0	0	0
2884868	+	gtgtgcaccgtcggcgcggatcttgAtgaggactgctcgtaggtcctcggg	1.101	0.155	7			ND	0	0	0
2886455	+	atcaccctggggttgcttaccgatgCcgccgggttcccgctgaccgtggag	3.768	0	7		IS1549	ID=cds2725;Parent=gene2822;Dbxref=NCBI_GP:ABK74786.1;Name=ABK74786.1;Note=identified by similarity to GP:2935133%3B match to protein family HMM PF01609;gbkey=CDS;product=IS1549%2C transposase;protein_id=ABK74786.1;transl_table=11	2885869	587	2887335
2893945	+	gcagcagtgaactaccgtcaaccatGgtccgcgttccttgtcctggatgcc	3.246	0.413	7			ND	0	0	0
2895831	+	ttcccatggtctcgtagctcagtggGagagcgtccgcctcacacgcggaag	166.957	23.101	7		tRNA-Val	ID=rna17;Parent=gene2835;gbkey=tRNA;product=tRNA-Val	2895813	19	2895887
2960395	+	catccgctggagctcgtgaagcgctAcgggacgctggaccggctcagctgt	1.159	0.155	7		conserved hypothetical protein	ID=cds2792;Parent=gene2895;Dbxref=NCBI_GP:ABK73330.1;Name=ABK73330.1;Note=identified by match to protein family HMM PF00296;gbkey=CDS;product=conserved hypothetical protein;protein_id=ABK73330.1;transl_table=11	2960097	299	2960960
3048994	+	tccgacgccggcttgactgggcacgCgccctcggcgcgcgccggtgccgta	1.855	0.258	7			ND	0	0	0
3108692	+	ctcagaccgttgtgccgcaaggaagCgattgcggcacaacggtttttcctg	3.014	0.413	7			ND	0	0	0
3196627	+	gcgtgcgccgccacctcgacgcattGatcgaggcgggcgacgcgcaggcca	1.449	0.207	7		DNA-binding protein	ID=cds3012;Parent=gene3120;Dbxref=NCBI_GP:ABK72979.1;Name=ABK72979.1;Note=identified by match to protein family HMM PF01022;gbkey=CDS;product=DNA-binding protein;protein_id=ABK72979.1;transl_table=11	3196382	246	3197227
3242301	+	gaggtctttcagatggatggcgtagGaacctccatcatcggaagacctcga	18.725	2.377	7		hypothetical protein	ID=cds3058;Parent=gene3166;Dbxref=NCBI_GP:ABK71997.1;Name=ABK71997.1;Note=identified by Glimmer2%3B putative;gbkey=CDS;product=hypothetical protein;protein_id=ABK71997.1;transl_table=11	3241991	311	3242389
3417364	+	ggtcgtccccgaactcaccgagcacCcgggcgccgaggatgacaccaagtc	29.739	4.238	7			ND	0	0	0
3417394	+	cgccgaggatgacaccaagtcctggCagggagcggtagatgtcggcgtccg	31.188	3.979	7			ND	0	0	0
3502949	+	gggcaaccgcgccgagaccgccaccAtgctgccggtgatcaacgcgttcaa	3.884	0	7		IS1549	ID=cds3312;Parent=gene3431;Dbxref=NCBI_GP:ABK71766.1;Name=ABK71766.1;Note=identified by similarity to GP:2935133%3B match to protein family HMM PF01609;gbkey=CDS;product=IS1549%2C transposase;protein_id=ABK71766.1;transl_table=11	3502304	646	3503770
3508996	+	ctggtcgtcgtgggcgtcatcctgtGgatcctcggcgccgtcggtcgcccc	1.159	0.155	7		hypothetical protein	ID=cds3319;Parent=gene3438;Dbxref=NCBI_GP:ABK73216.1;Name=ABK73216.1;Note=identified by Glimmer2%3B putative;gbkey=CDS;product=hypothetical protein;protein_id=ABK73216.1;transl_table=11	3508893	104	3509048
3763713	+	gaggtctttcagatggatggcgtagGaacctccatcatcggaagacctcga	18.725	2.532	7		hypothetical protein	ID=cds3576;Parent=gene3697;Dbxref=NCBI_GP:ABK72387.1;Name=ABK72387.1;Note=identified by Glimmer2%3B putative;gbkey=CDS;product=hypothetical protein;protein_id=ABK72387.1;transl_table=11	3763403	311	3763897
3819854	-	accgccgaacacaaattaggaatcaCcccccacgttttcgtggggggtgat	13.217	1.705	7			ND	0	0	0
3820359	-	ggaaacctgtccctagtacgagaggAccgggacggacgaacctctggtata	244.87	30.801	7	rrlA	23S ribosomal RNA	ID=rna21;Parent=gene3754;gbkey=rRNA;gene=rrlA;product=23S ribosomal RNA	3820087	2892	3823250
3823178	-	gatgaaggacgtaggaggctgcgatAagcctcggggagctgtcaaccgagc	826.725	114.78	7	rrlA	23S ribosomal RNA	ID=rna21;Parent=gene3754;gbkey=rRNA;gene=rrlA;product=23S ribosomal RNA	3820087	73	3823250
3831320	-	cgtgcccggcggcgggggcgctgttAggctcccgctggcggcagactgact	1.101	0.155	7			ND	0	0	0
3860604	-	cgtcgacccgtacaacagcaagtgcCtgcgggcctcggcgggcagcatctt	2.203	0.31	7		RNA methyltransferase	ID=cds3659;Parent=gene3788;Dbxref=NCBI_GP:ABK71160.1;Name=ABK71160.1;Note=identified by match to protein family HMM PF00588%3B match to protein family HMM PF08032;gbkey=CDS;product=RNA methyltransferase%2C TrmH family protein;protein_id=ABK71160.1;transl_table=11	3860269	424	3861027
3861014	-	cgttctgcccgcgtggtggcggcggTcaagctgcatcgccacgtcgggcgc	32	4.496	7		RNA methyltransferase	ID=cds3659;Parent=gene3788;Dbxref=NCBI_GP:ABK71160.1;Name=ABK71160.1;Note=identified by match to protein family HMM PF00588%3B match to protein family HMM PF08032;gbkey=CDS;product=RNA methyltransferase%2C TrmH family protein;protein_id=ABK71160.1;transl_table=11	3860269	14	3861027
3903769	-	cgacgcgatggtcaaggtcatcgacAtcgacctggagcgtcgccggatctc	1.101	0.155	7		30S ribosomal protein S1	ID=cds3700;Parent=gene3831;Dbxref=NCBI_GP:ABK74996.1;Name=ABK74996.1;Note=identified by match to protein family HMM PF00575;gbkey=CDS;product=30S ribosomal protein S1;protein_id=ABK74996.1;transl_table=11	3903380	1051	3904819
3904884	+	ttcttttgttgatcgtgctcatttcGggcggcgaatctctcggcgtcgaaa	1.449	0.207	7			ND	0	0	0
3969813	-	gcgatgctcgcggattcgacctgtcGcggtcgtcgggaccgccgccgatcg	2.435	0.31	7		proteasome component	ID=cds3763;Parent=gene3895;Dbxref=NCBI_GP:ABK71414.1;Name=ABK71414.1;Note=identified by match to protein family HMM PF03136%3B match to protein family HMM PF03316;gbkey=CDS;product=proteasome component;protein_id=ABK71414.1;transl_table=11	3968511	195	3970007
3969918	-	atccgattttgacatcgacgcaggcGgtcctggcgtacgcggcggccgctg	1.159	0.155	7		proteasome component	ID=cds3763;Parent=gene3895;Dbxref=NCBI_GP:ABK71414.1;Name=ABK71414.1;Note=identified by match to protein family HMM PF03136%3B match to protein family HMM PF03316;gbkey=CDS;product=proteasome component;protein_id=ABK71414.1;transl_table=11	3968511	90	3970007
4392702	-	gggctacccagatggatggtcgccgCcccaccgccagagatggcggcgggg	18.725	2.636	7			ND	0	0	0
4424554	-	ggccaactccgcgcggtcaccaactGggttggaccggtaggcaccggagcg	1.623	0.207	7		conserved hypothetical protein	ID=cds4187;Parent=gene4334;Dbxref=NCBI_GP:ABK73832.1;Name=ABK73832.1;gbkey=CDS;product=conserved hypothetical protein;protein_id=ABK73832.1;transl_table=11	4424220	179	4424732
4494527	+	gaggtctttcagatggatggcgtagGaacctccatcatcggaagacctcga	18.899	2.532	7		hypothetical protein	ID=cds4255;Parent=gene4402;Dbxref=NCBI_GP:ABK75480.1;Name=ABK75480.1;Note=identified by Glimmer2%3B putative;gbkey=CDS;product=hypothetical protein;protein_id=ABK75480.1;transl_table=11	4494217	311	4494771
5024824	-	ggctcgtcgcatcctggggctggagCaggtcccaagggttgggctgttcgc	234.493	32.455	7	rrlB	23S ribosomal RNA	ID=rna35;Parent=gene4928;gbkey=rRNA;gene=rrlB;product=23S ribosomal RNA	5024420	2760	5027583
5027880	-	gccgtgaggagctggagcgctgtagTggcgccggcttggtgcacagcaaac	295.014	38.14	7			ND	0	0	0
5064458	-	gccgagctgttccagatcgcgaggtCggcctgggcgcaggagggcaagccg	1.971	0.258	7		conserved hypothetical protein	ID=cds4794;Parent=gene4965;Dbxref=NCBI_GP:ABK72062.1;Name=ABK72062.1;Note=identified by match to protein family HMM PF00296;gbkey=CDS;product=conserved hypothetical protein;protein_id=ABK72062.1;transl_table=11	5064154	578	5065035
5120749	+	ccacctgagctgacgtttttccggcAcacgggcgccaggtatacaagacgc	1.101	0.155	7			ND	0	0	0
5151721	+	aacctgggcaccctggttggtttcgAttaaccaactagggtgcctatttct	1.159	0.155	7			ND	0	0	0
5157064	-	cggaattggtgcgtaccccgcaagtGgtcatcgaggactccgagatctttg	1.217	0.155	7		NAD-dependent malic enzyme	ID=cds4881;Parent=gene5053;Dbxref=NCBI_GP:ABK69749.1;Name=ABK69749.1;Note=identified by match to protein family HMM PF00390%3B match to protein family HMM PF03949;gbkey=CDS;product=NAD-dependent malic enzyme;protein_id=ABK69749.1;transl_table=11	5155924	3	5157066
5207481	+	gtcgtttgggcatcttgaccccgcgCaggtcggggtcggcggtggggatgg	3.652	0.517	7			ND	0	0	0
5235134	-	cgggccaggagacctacgagggaatGgtcgtcgggatcaacccgcgcgcag	1.507	0.207	7	typA	GTP-binding protein TypA/BipA	ID=cds4954;Parent=gene5130;Dbxref=NCBI_GP:ABK75487.1;Name=ABK75487.1;Note=identified by match to protein family HMM PF00009%3B match to protein family HMM PF00679%3B match to protein family HMM PF03144%3B match to protein family HMM TIGR00231%3B match to protein family HMM TIGR01394;gbkey=CDS;gene=typA;product=GTP-binding protein TypA/BipA;protein_id=ABK75487.1;transl_table=11	5234873	1641	5236774
5280036	+	aactgcctaccgcggtatgagaaaaCgcgcgcctcgcggcccgacttggct	1.217	0.155	7			ND	0	0	0
5280113	+	atcttgatgaggactgctcgtaggtCctcgggtagcgggtcggcggcggtg	1.159	0.155	7			ND	0	0	0
5280371	+	ttctcgatgtgccagagctggtgatAggcatcgatgacaaacgacgcgggc	1.217	0.155	7			ND	0	0	0
5478993	+	cgttccttgtcctggatgcctgaagAacacccagctcacaggggcgcggac	6.435	0.827	7			ND	0	0	0
5508134	-	cctctcctatacgcgcgtcgacatgGtcggcaagcgcggggagttcgcggt	1.623	0.207	7	mfd	transcription-repair coupling factor	ID=cds5239;Parent=gene5421;Dbxref=NCBI_GP:ABK73840.1;Name=ABK73840.1;Note=identified by similarity to SP:P37474%3B match to protein family HMM PF00270%3B match to protein family HMM PF00271%3B match to protein family HMM PF02559%3B match to protein family HMM PF03461%3B match to protein family HMM TIGR00580;gbkey=CDS;gene=mfd;product=transcription-repair coupling factor;protein_id=ABK73840.1;tran…	5505030	544	5508677
5521339	+	aaaccggcgaaatggtcgccgacggAcaccgtcgggcaccatttcgccggt	8.58	1.189	7			ND	0	0	0
5737303	-	gtgatgtcagtcgtgtacgcgcccgCcgtcctcggacggcgggcgtgtgcc	1.217	0.155	7		hypothetical protein	ID=cds5457;Parent=gene5646;Dbxref=NCBI_GP:ABK73965.1;Name=ABK73965.1;Note=identified by Glimmer2%3B putative;gbkey=CDS;product=hypothetical protein;protein_id=ABK73965.1;transl_table=11	5736936	23	5737325
5834152	-	ggtgccttccggccaggtagctcagTtggtacgagcgtccgcctgaaaagc	19.072	2.429	7		tRNA-Phe	ID=rna42;Parent=gene5753;gbkey=tRNA;product=tRNA-Phe	5834094	16	5834167
5834588	+	ttctttccgcgcccctatagctcagTtggtagagctacggacttttaatcc	173.797	22.171	7		tRNA-Lys	ID=rna45;Parent=gene5756;gbkey=tRNA;product=tRNA-Lys	5834573	16	5834645
5864989	+	ctaataattgggccgctccgttattGcgcgagggggtccccccatgggccg	1.159	0.155	7			ND	0	0	0
5865180	+	cggctgaggacgactggcggcgctgAgcccgccgccgtcctcaccaccccc	7.42	1.034	7		conserved hypothetical protein	ID=cds5601;Parent=gene5795;Dbxref=NCBI_GP:ABK76185.1;Name=ABK76185.1;gbkey=CDS;product=conserved hypothetical protein;protein_id=ABK76185.1;transl_table=11	5865007	174	5865180
5865696	+	agcaggaccttgcgggccaacgagtAgccgttggagtgcagaccgctcgaa	1.565	0.207	7			ND	0	0	0
6035126	-	catcgatgagatatactcttctgatGtcgccggtttgggcaacttactcaa	1.971	0.258	7		conserved hypothetical protein	ID=cds5771;Parent=gene5967;Dbxref=NCBI_GP:ABK71482.1;Name=ABK71482.1;gbkey=CDS;product=conserved hypothetical protein;protein_id=ABK71482.1;transl_table=11	6034371	460	6035585
6147503	-	cgggcaggccggcttcggcacctcgAcgctgctgcgccatcacttccgcag	4.116	0.517	7			ND	0	0	0
6173222	-	ctcgagttcatggcggtcagcagctAcggatcgtcgacgtcgtcgtcgggt	1.217	0.155	7	hpt	hypoxanthine phosphoribosyltransferase	ID=cds5907;Parent=gene6108;Dbxref=NCBI_GP:ABK72863.1;Name=ABK72863.1;Note=identified by match to protein family HMM PF00156%3B match to protein family HMM TIGR01203;gbkey=CDS;gene=hpt;product=hypoxanthine phosphoribosyltransferase;protein_id=ABK72863.1;transl_table=11	6172888	248	6173469
6353019	+	aggattcgcctagtggcctatggcgCtcgcctggaacgcgggttgggttaa	28.754	3.721	7		tRNA-Ser	ID=rna49;Parent=gene6285;gbkey=tRNA;product=tRNA-Ser	6352992	28	6353077
6467923	-	gtcgaatatctcgaagtcccgtccgCagcgatgggacgtgacatccgggtc	3.536	0.465	7		antigen 85-A	ID=cds6187;Parent=gene6396;Dbxref=NCBI_GP:ABK70927.1;Name=ABK70927.1;Note=identified by match to protein family HMM PF00756;gbkey=CDS;product=antigen 85-A;protein_id=ABK70927.1;transl_table=11	6467091	176	6468098
6516520	-	gtgattccgcgcgactcgagttcggTggtgatctcggccagcgtgtgcgca	1.159	0.155	7			ND	0	0	0
6943233	-	aacacgccgtggccgcgacgaccatAggaggtgatgaggttctaatgcgtc	1.101	0.155	7			ND	0	0	0
10109	+	caggcggttagagcgcttcgctgatAacgaagaggtcggaggttcgagtcc	112.29	16.331	6		tRNA-Ile	ID=rna0;Parent=gene7;gbkey=tRNA;product=tRNA-Ile	10072	38	10148
10276	+	aagaggtttggcatcaggccggttgAaccgacctgacagctaggggcctta	1.043	0.155	6		hypothetical protein	ID=cds7;Parent=gene8;Dbxref=NCBI_GP:ABK75462.1;Name=ABK75462.1;Note=identified by Glimmer2%3B putative;gbkey=CDS;product=hypothetical protein;protein_id=ABK75462.1;transl_table=11	10184	93	10276
58252	+	cagcagccagaggccgcggattcagCagagtccgcggcctttgtcgttgga	15.014	2.377	6			ND	0	0	0
95483	+	gcggatcttgatgaggactgctcgtAggtcctcgggtagcgggtcggcggc	2.087	0.31	6			ND	0	0	0
95487	+	atcttgatgaggactgctcgtaggtCctcgggtagcgggtcggcggcggtg	1.275	0.207	6			ND	0	0	0
97055	+	atcaccctggggttgcttaccgatgCcgccgggttcccgctgaccgtggag	3.362	0	6		IS1549	ID=cds66;Parent=gene72;Dbxref=NCBI_GP:ABK74418.1;Name=ABK74418.1;Note=identified by similarity to GP:2935133%3B match to protein family HMM PF01609;gbkey=CDS;product=IS1549%2C transposase;protein_id=ABK74418.1;transl_table=11	96469	587	97935
98016	+	cggttcaccgacttggtggcgccagTgagttggatgtagcggttgcgcttg	1.043	0.155	6			ND	0	0	0
98042	+	gagttggatgtagcggttgcgcttgAccggggcgtgcccgtcgactgcgcg	3.014	0	6			ND	0	0	0
455054	+	tcgacggggtcgagcaggccgcggtGatcgcacgcgaggacaggccggcga	1.333	0.207	6		peptide synthetase	ID=cds389;Parent=gene399;Dbxref=NCBI_GP:ABK74005.1;Name=ABK74005.1;Note=identified by match to protein family HMM PF00501%3B match to protein family HMM PF00550%3B match to protein family HMM PF00668%3B match to protein family HMM TIGR01720%3B match to protein family HMM TIGR01733;gbkey=CDS;product=peptide synthetase;protein_id=ABK74005.1;transl_table=11	447897	7158	455186
538078	+	gcatgagacggaactcaagttccgcCtgggggcggcggcgtggaaaggggt	1.565	0.258	6			ND	0	0	0
662302	-	ctccgaaacacagcgaaatggctgtCggacatcacgtccgacagcggcttc	3.13	0.465	6		hypothetical protein	ID=cds571;Parent=gene583;Dbxref=NCBI_GP:ABK73678.1;Name=ABK73678.1;Note=identified by Glimmer2%3B putative;gbkey=CDS;product=hypothetical protein;protein_id=ABK73678.1;transl_table=11	660999	170	662471
662303	-	tctccgaaacacagcgaaatggctgTcggacatcacgtccgacagcggctt	2.841	0.413	6		hypothetical protein	ID=cds571;Parent=gene583;Dbxref=NCBI_GP:ABK73678.1;Name=ABK73678.1;Note=identified by Glimmer2%3B putative;gbkey=CDS;product=hypothetical protein;protein_id=ABK73678.1;transl_table=11	660999	169	662471
662963	-	cgccagctcgaagaacgacgggaggCtgatcatgactatcacgagcaacac	3.072	0	6			ND	0	0	0
781601	+	cgcctacggcgccgaaccggccgacAacgtctgggcatccggggccgcgac	1.623	0.258	6		conserved hypothetical protein	ID=cds677;Parent=gene692;Dbxref=NCBI_GP:ABK73111.1;Name=ABK73111.1;gbkey=CDS;product=conserved hypothetical protein;protein_id=ABK73111.1;transl_table=11	781358	244	781909
1074453	+	gaggtctttcagatggatggcgtagGaacctccatcatcggaagacctcga	17.681	2.532	6			ND	0	0	0
1127668	+	gaggtctttcagatggatggcgtagGaacctccatcatcggaagacctcga	19.536	2.791	6			ND	0	0	0
1458997	+	cgctcgtcatcaagggcggctacatGgacggcaaggcgctgtccgtcgccg	1.797	0.258	6		50S ribosomal protein L10	ID=cds1326;Parent=gene1363;Dbxref=NCBI_GP:ABK75311.1;Name=ABK75311.1;Note=identified by match to protein family HMM PF00466;gbkey=CDS;product=50S ribosomal protein L10;protein_id=ABK75311.1;transl_table=11	1458668	330	1459195
1459693	+	tgctcgattttccaggagaagtcccCcggatctttcggatccgggggactt	8.696	1.395	6			ND	0	0	0
1463525	+	gcgccgcgatcgacgccggtgacgtGgtcgtcgccgacaagaccggtgtca	1.043	0.155	6	rpoB	DNA-directed RNA polymerase	ID=cds1329;Parent=gene1366;Dbxref=NCBI_GP:ABK70312.1;Name=ABK70312.1;Note=identified by match to protein family HMM PF00562%3B match to protein family HMM PF04560%3B match to protein family HMM PF04561%3B match to protein family HMM PF04563%3B match to protein family HMM PF04565%3B match to protein family HMM TIGR02013;gbkey=CDS;gene=rpoB;product=DNA-directed RNA polymerase%2C beta subunit;protei…	1461630	1896	1465139
1464162	+	caaggtcatcggcatccgcgtgttcAgccgcgaggacgacgacgagctgcc	1.565	0.258	6	rpoB	DNA-directed RNA polymerase	ID=cds1329;Parent=gene1366;Dbxref=NCBI_GP:ABK70312.1;Name=ABK70312.1;Note=identified by match to protein family HMM PF00562%3B match to protein family HMM PF04560%3B match to protein family HMM PF04561%3B match to protein family HMM PF04563%3B match to protein family HMM PF04565%3B match to protein family HMM TIGR02013;gbkey=CDS;gene=rpoB;product=DNA-directed RNA polymerase%2C beta subunit;protei…	1461630	2533	1465139
1464348	+	gccggacggcacgccggtcgacatcAtcctgaacacccacggtgtgccgcg	1.043	0.155	6	rpoB	DNA-directed RNA polymerase	ID=cds1329;Parent=gene1366;Dbxref=NCBI_GP:ABK70312.1;Name=ABK70312.1;Note=identified by match to protein family HMM PF00562%3B match to protein family HMM PF04560%3B match to protein family HMM PF04561%3B match to protein family HMM PF04563%3B match to protein family HMM PF04565%3B match to protein family HMM TIGR02013;gbkey=CDS;gene=rpoB;product=DNA-directed RNA polymerase%2C beta subunit;protei…	1461630	2719	1465139
1501575	+	gcgcgcattcgaccagatcgacaatGcgcctgaagagcgtcagcgcggtat	1.333	0.207	6	tuf	translation elongation factor Tu	ID=cds1362;Parent=gene1400;Dbxref=NCBI_GP:ABK73271.1;Name=ABK73271.1;Note=identified by match to protein family HMM PF00009%3B match to protein family HMM PF03143%3B match to protein family HMM PF03144%3B match to protein family HMM TIGR00231%3B match to protein family HMM TIGR00485;gbkey=CDS;gene=tuf;product=translation elongation factor Tu;protein_id=ABK73271.1;transl_table=11	1501413	163	1502603
1750788	+	gaatcggtgtaacccgatcccgagaTtgcactgagggacaggatccgcgtg	2.029	0.31	6			ND	0	0	0
1824117	-	catccccgaactcaccgagcacccgGgcgccgaggatgacaccgagtcctg	1.391	0.207	6			ND	0	0	0
1941083	+	atcaccctggggttgcttaccgatgCcgccgggttcccgctgaccgtggag	3.42	0	6		IS1549	ID=cds1807;Parent=gene1864;Dbxref=NCBI_GP:ABK74652.1;Name=ABK74652.1;Note=identified by similarity to GP:2935133%3B match to protein family HMM PF01609;gbkey=CDS;product=IS1549%2C transposase;protein_id=ABK74652.1;transl_table=11	1940497	587	1941963
1941116	+	ttcccgctgaccgtggaggccttcgAgggcaaccgcgccgagaccgccacc	3.478	0	6		IS1549	ID=cds1807;Parent=gene1864;Dbxref=NCBI_GP:ABK74652.1;Name=ABK74652.1;Note=identified by similarity to GP:2935133%3B match to protein family HMM PF01609;gbkey=CDS;product=IS1549%2C transposase;protein_id=ABK74652.1;transl_table=11	1940497	620	1941963
1950487	+	ttgtcgtcgatgacgacccgtcactGgccgagatgctcaccatcgttctgc	1.043	0.155	6	mtrA	DNA-binding response regulator MtrA	ID=cds1816;Parent=gene1873;Dbxref=NCBI_GP:ABK69775.1;Name=ABK69775.1;Note=identified by similarity to SP:Q50447%3B match to protein family HMM PF00072%3B match to protein family HMM PF00486;gbkey=CDS;gene=mtrA;product=DNA-binding response regulator MtrA;protein_id=ABK69775.1;transl_table=11	1950437	51	1951123
2000588	-	gggcgcaggtgggtatcactgtagtAcaacggaacaagcggtcggttaccc	6.029	0.982	6			ND	0	0	0
2047682	+	cctgtccccgctactaggtggaacgGcccccggaggaaactccgggggccg	1.739	0.258	6			ND	0	0	0
2047685	+	gtccccgctactaggtggaacggccCccggaggaaactccgggggccgttc	7.71	1.189	6			ND	0	0	0
2169303	+	cgagcatcgaatccagggaagcgtgCcggtgcaggcaagagaccaccgtaa	233.971	34.729	6			ND	0	0	0
2227347	+	gagaaagcgggcctccttcgacgggAgctgttggcgtcagacaccagcagc	9.159	1.499	6			ND	0	0	0
2227362	+	cttcgacgggagctgttggcgtcagAcaccagcagcatcgagggaggcccg	14.145	2.274	6			ND	0	0	0
2389284	-	atcaagaagtaactcctcacgagtgTgaaacctctgcgagaaatctgccga	3.768	0.62	6			ND	0	0	0
2457160	+	gtgccctgcctgatcgccatcgaccAggatcccaagggcgagggtcaggcc	1.043	0.155	6	ilvC	ketol-acid reductoisomerase	ID=cds2292;Parent=gene2373;Dbxref=NCBI_GP:ABK74365.1;Name=ABK74365.1;Note=identified by match to protein family HMM PF01450%3B match to protein family HMM PF07991%3B match to protein family HMM TIGR00465;gbkey=CDS;gene=ilvC;product=ketol-acid reductoisomerase;protein_id=ABK74365.1;transl_table=11	2456694	467	2457707
2463622	-	cgcggtctcggtgctgctggtggtgCcccagggtgtgctgtggacgttcgc	1.043	0.155	6		sugar transporter family protein	ID=cds2298;Parent=gene2379;Dbxref=NCBI_GP:ABK75807.1;Name=ABK75807.1;Note=identified by match to protein family HMM PF07690;gbkey=CDS;product=sugar transporter family protein;protein_id=ABK75807.1;transl_table=11	2463113	727	2464348
2468226	+	aacagcgaaaggcgctcggttccacGaactgagcgcctttcgcgtttccgg	6.261	0.982	6			ND	0	0	0
2506572	+	gcccggtgacagaaggtgccttgatAggtctgtgggtcgcgatcgcggtcg	1.333	0.207	6	ftsY	signal recognition particle-docking protein FtsY	ID=cds2340;Parent=gene2423;Dbxref=NCBI_GP:ABK75549.1;Name=ABK75549.1;Note=identified by match to protein family HMM PF00448%3B match to protein family HMM PF02881%3B match to protein family HMM TIGR00064;gbkey=CDS;gene=ftsY;product=signal recognition particle-docking protein FtsY;protein_id=ABK75549.1;transl_table=11	2506567	6	2508042
2607803	+	cgatcgcgaccggctggacaacctcAcgctgggactggatcgccgcgccgc	1.391	0.207	6		amidase	ID=cds2434;Parent=gene2520;Dbxref=NCBI_GP:ABK75044.1;Name=ABK75044.1;Note=identified by match to protein family HMM PF01425;gbkey=CDS;product=amidase;protein_id=ABK75044.1;transl_table=11	2606795	1009	2608255
2726848	+	ggcgttggtgtatcggttcgggtcgTccccgaactcaccgagcacccgggc	13.623	2.119	6			ND	0	0	0
2726867	+	gggtcgtccccgaactcaccgagcaCccgggcgccgaggatgacaccaagt	12.464	2.016	6			ND	0	0	0
2726897	+	gcgccgaggatgacaccaagtcctgGcagggagcggtagatgtcggcgtcc	22.899	3.669	6			ND	0	0	0
2739622	+	tcaggatattgccagctgatccgctAgattgggtcggatgacgaatctctc	1.391	0.207	6			ND	0	0	0
2846635	-	gttccggacggcggtggcggcgatgAatgccaccaccgtacggccggaaat	1.739	0.258	6		conserved hypothetical protein	ID=cds2686;Parent=gene2778;Dbxref=NCBI_GP:ABK75712.1;Name=ABK75712.1;gbkey=CDS;product=conserved hypothetical protein;protein_id=ABK75712.1;transl_table=11	2846102	49	2846683
2884842	+	cgtatcacccgacttggctcaaattAgtgtgcaccgtcggcgcggatcttg	1.681	0.258	6			ND	0	0	0
2884845	+	atcacccgacttggctcaaattagtGtgcaccgtcggcgcggatcttgatg	1.275	0.207	6			ND	0	0	0
2885691	+	gcggtctcggcgcggttgccctcgaAggcctccacggtcagcgggacctga	3.13	0	6			ND	0	0	0
2886514	+	gggcaaccgcgccgagaccgccaccAtgctgccggtgatcaacgcgttcaa	3.304	0	6		IS1549	ID=cds2725;Parent=gene2822;Dbxref=NCBI_GP:ABK74786.1;Name=ABK74786.1;Note=identified by similarity to GP:2935133%3B match to protein family HMM PF01609;gbkey=CDS;product=IS1549%2C transposase;protein_id=ABK74786.1;transl_table=11	2885869	646	2887335
2895142	-	tcgaccagcgcgattagctcagcggGagagcgcttccctgacacggaagag	135.942	21.344	6		tRNA-Val	ID=rna14;Parent=gene2832;gbkey=tRNA;product=tRNA-Val	2895086	19	2895160
2895212	-	ggccgagtggtgaggcaacggcctgCaaagccgtgcacacgggttcgattc	32.174	4.703	6		tRNA-Cys	ID=rna15;Parent=gene2833;gbkey=tRNA;product=tRNA-Cys	2895172	34	2895245
2895348	-	gacgggcgacgatctcgcccgtggcGcgcggatgtagcgcagttggtagcg	1.333	0.207	6			ND	0	0	0
3028495	+	gaagcctgcacatcatctgagggatAtcctcgaattcgggttgctgggcag	1.623	0.258	6			ND	0	0	0
3108670	+	aggctgaatcagcccagaccggctcAgaccgttgtgccgcaaggaagcgat	1.333	0.207	6			ND	0	0	0
3125310	+	tcgtaaggcgcgcagattgactgtcGgccgtggggccggacaacgcgcgac	3.072	0.465	6		guanylate kinase	ID=cds2943;Parent=gene3050;Dbxref=NCBI_GP:ABK70923.1;Name=ABK70923.1;Note=identified by match to protein family HMM PF00625;gbkey=CDS;product=guanylate kinase;protein_id=ABK70923.1;transl_table=11	3125301	10	3125903
3196852	+	ggatcgacacgatcctctcgggagtAaccgcggggtccggtgatgttgccc	2.551	0.413	6		DNA-binding protein	ID=cds3012;Parent=gene3120;Dbxref=NCBI_GP:ABK72979.1;Name=ABK72979.1;Note=identified by match to protein family HMM PF01022;gbkey=CDS;product=DNA-binding protein;protein_id=ABK72979.1;transl_table=11	3196382	471	3197227
3215591	-	cgcgaccgtgcggcggctcgaagagAccatcgggctgtcgcgcggcgcgat	5.913	0.982	6		HTH-type transcriptional repressor AcnR	ID=cds3033;Parent=gene3141;Dbxref=NCBI_GP:ABK69997.1;Name=ABK69997.1;Note=identified by match to protein family HMM PF00440;gbkey=CDS;product=HTH-type transcriptional repressor AcnR;protein_id=ABK69997.1;transl_table=11	3215094	118	3215708
3417362	+	cgggtcgtccccgaactcaccgagcAcccgggcgccgaggatgacaccaag	11.42	1.86	6			ND	0	0	0
3417363	+	gggtcgtccccgaactcaccgagcaCccgggcgccgaggatgacaccaagt	12.058	1.912	6			ND	0	0	0
3417393	+	gcgccgaggatgacaccaagtcctgGcagggagcggtagatgtcggcgtcc	22.783	3.669	6			ND	0	0	0
3433621	-	cgactcagcgcgactgctcctctcgAgaggagcagtccgcgctgtcacggg	2.493	0.413	6			ND	0	0	0
3819748	-	aaaatggcggaaaaggcgtgcgattAtggctggtcgggcactggccagtat	1.043	0.155	6		TPR-repeat-containing protein	ID=cds3627;Parent=gene3752;Dbxref=NCBI_GP:ABK74298.1;Name=ABK74298.1;gbkey=CDS;product=TPR-repeat-containing protein;protein_id=ABK74298.1;transl_table=11	3818844	86	3819833
3819853	-	ccgccgaacacaaattaggaatcacCccccacgttttcgtggggggtgatt	46.725	7.183	6			ND	0	0	0
3820362	-	tgaggaaacctgtccctagtacgagAggaccgggacggacgaacctctggt	329.855	47.855	6	rrlA	23S ribosomal RNA	ID=rna21;Parent=gene3754;gbkey=rRNA;gene=rrlA;product=23S ribosomal RNA	3820087	2889	3823250
3820491	-	ggctcgtcgcatcctggggctggagCaggtcccaagggttgggctgttcgc	233.913	34.109	6	rrlA	23S ribosomal RNA	ID=rna21;Parent=gene3754;gbkey=rRNA;gene=rrlA;product=23S ribosomal RNA	3820087	2760	3823250
3821768	-	tgagtcgggacctaaggcgaggccgAcaggcgtagtcgatggacaacgggt	418.899	64.858	6	rrlA	23S ribosomal RNA	ID=rna21;Parent=gene3754;gbkey=rRNA;gene=rrlA;product=23S ribosomal RNA	3820087	1483	3823250
3824371	-	aagcgtggggagcgaacaggattagAtaccctggtagtccacgccgtaaac	172.406	28.01	6	rrsA	16S ribosomal RNA	ID=rna22;Parent=gene3755;gbkey=rRNA;gene=rrsA;product=16S ribosomal RNA	3823615	772	3825142
3860959	-	gcgccgcacgcttccttgccgagggAcccaacctcgtcgaggcagcgttgc	3.942	0.62	6		RNA methyltransferase	ID=cds3659;Parent=gene3788;Dbxref=NCBI_GP:ABK71160.1;Name=ABK71160.1;Note=identified by match to protein family HMM PF00588%3B match to protein family HMM PF08032;gbkey=CDS;product=RNA methyltransferase%2C TrmH family protein;protein_id=ABK71160.1;transl_table=11	3860269	69	3861027
3861034	-	gccgcctgacgctcaccgagcgttcTgcccgcgtggtggcggcggtcaagc	1.565	0.258	6			ND	0	0	0
3903615	-	gagggcttcgatcccgagaccaacgAatggctcgagggcttcgacaagcag	3.13	0.517	6		30S ribosomal protein S1	ID=cds3700;Parent=gene3831;Dbxref=NCBI_GP:ABK74996.1;Name=ABK74996.1;Note=identified by match to protein family HMM PF00575;gbkey=CDS;product=30S ribosomal protein S1;protein_id=ABK74996.1;transl_table=11	3903380	1205	3904819
3966537	-	cgcgtcaggacgcggtctggatgagAtccagggccgcgtcctgctgcgttg	3.304	0.517	6			ND	0	0	0
3969814	-	cgcgatgctcgcggattcgacctgtCgcggtcgtcgggaccgccgccgatc	2.493	0.362	6		proteasome component	ID=cds3763;Parent=gene3895;Dbxref=NCBI_GP:ABK71414.1;Name=ABK71414.1;Note=identified by match to protein family HMM PF03136%3B match to protein family HMM PF03316;gbkey=CDS;product=proteasome component;protein_id=ABK71414.1;transl_table=11	3968511	194	3970007
4279031	+	gaatggcagacgcgctagcttgaggTgctagtgccctattaacgggcgtgg	83.478	12.765	6		tRNA-Leu	ID=rna24;Parent=gene4199;gbkey=tRNA;product=tRNA-Leu	4278994	38	4279079
4320190	-	tgattcggacagagaccccggtgcaGgggcggtccagtgcggagacgttgc	7.478	1.24	6			ND	0	0	0
4345928	+	aagcgcaccgagcggctggtcgcgtActggctgatgctcggcgggctctcg	1.043	0.155	6		ubiquinol-cytochrome c reductase iron-sulfur subunit	ID=cds4115;Parent=gene4260;Dbxref=NCBI_GP:ABK75942.1;Name=ABK75942.1;Note=identified by match to protein family HMM PF00355;gbkey=CDS;product=ubiquinol-cytochrome c reductase iron-sulfur subunit;protein_id=ABK75942.1;transl_table=11	4345696	233	4346922
4346236	+	cgaaggctcgaccctcaagcgccgcAaggtgatcggcctgtcgctcggtat	1.043	0.155	6		ubiquinol-cytochrome c reductase iron-sulfur subunit	ID=cds4115;Parent=gene4260;Dbxref=NCBI_GP:ABK75942.1;Name=ABK75942.1;Note=identified by match to protein family HMM PF00355;gbkey=CDS;product=ubiquinol-cytochrome c reductase iron-sulfur subunit;protein_id=ABK75942.1;transl_table=11	4345696	541	4346922
4447655	-	ggaggggccgtggagccgcgcgaagAcgatcgtcagctccacggccgtccc	23.942	3.773	6		conserved hypothetical protein	ID=cds4212;Parent=gene4359;Dbxref=NCBI_GP:ABK71831.1;Name=ABK71831.1;gbkey=CDS;product=conserved hypothetical protein;protein_id=ABK71831.1;transl_table=11	4447509	1201	4448855
4494528	+	aggtctttcagatggatggcgtaggAacctccatcatcggaagacctcgac	8.116	1.189	6		hypothetical protein	ID=cds4255;Parent=gene4402;Dbxref=NCBI_GP:ABK75480.1;Name=ABK75480.1;Note=identified by Glimmer2%3B putative;gbkey=CDS;product=hypothetical protein;protein_id=ABK75480.1;transl_table=11	4494217	312	4494771
4663606	+	ctctgatcagtctctgatcaacccaCcgctcgtcgcgagcggtgggttttt	1.797	0.258	6			ND	0	0	0
4768047	-	acgcgggccacatcgaggacgaggcCgtgcgggccatgctggaacgtctgg	1.391	0.207	6		Na	ID=cds4519;Parent=gene4680;Dbxref=NCBI_GP:ABK73593.1;Name=ABK73593.1;Note=identified by match to protein family HMM PF00999;gbkey=CDS;product=Na+/H+ antiporter;protein_id=ABK73593.1;transl_table=11	4767975	1629	4769675
4817909	+	gttcgagtcccgtcagccaccccgaTatcgggaaccccgcctacgcgagta	2.493	0.362	6			ND	0	0	0
4847927	+	caccgcgcgccgttagctcagttggTagagcagctgactcttaatcagcgg	471.768	70.336	6		tRNA-Lys	ID=rna32;Parent=gene4744;gbkey=tRNA;product=tRNA-Lys	4847908	20	4847983
4992875	-	cgggttttaggtgcccgtgttcgagAgaacgtgtgggttcgagtcccaccg	8.638	1.24	6		tRNA-Leu	ID=rna33;Parent=gene4895;gbkey=tRNA;product=tRNA-Leu	4992841	53	4992927
5024191	-	ggacaccgccgaacacaaattgaccTgagccccccaattccgattgggggg	3.942	0.62	6			ND	0	0	0
5024404	-	ttgacgcaccgcgctcgcaaccacaCtccacggatgatcaaaccgatcacc	17.797	2.687	6			ND	0	0	0
5024695	-	tgaggaaacctgtccctagtacgagAggaccgggacggacgaacctctggt	330.841	51.059	6	rrlB	23S ribosomal RNA	ID=rna35;Parent=gene4928;gbkey=rRNA;gene=rrlB;product=23S ribosomal RNA	5024420	2889	5027583
5026101	-	tgagtcgggacctaaggcgaggccgAcaggcgtagtcgatggacaacgggt	422.725	60.982	6	rrlB	23S ribosomal RNA	ID=rna35;Parent=gene4928;gbkey=rRNA;gene=rrlB;product=23S ribosomal RNA	5024420	1483	5027583
5027511	-	gatgaaggacgtaggaggctgcgatAagcctcggggagctgtcaaccgagc	822.667	120.103	6	rrlB	23S ribosomal RNA	ID=rna35;Parent=gene4928;gbkey=rRNA;gene=rrlB;product=23S ribosomal RNA	5024420	73	5027583
5028704	-	aagcgtggggagcgaacaggattagAtaccctggtagtccacgccgtaaac	169.739	28.062	6	rrsB	16S ribosomal RNA	ID=rna36;Parent=gene4929;gbkey=rRNA;gene=rrsB;product=16S ribosomal RNA	5027948	772	5029475
5028834	+	tacaccaggaattccagtctcccctGcagtactctagtctgcccgtatcgc	2.029	0.31	6			ND	0	0	0
5058289	+	caggggatagagcgtctgcctccggAgcagaaggccgcaggttcgaatcct	77.739	12.145	6		tRNA-Arg	ID=rna37;Parent=gene4958;gbkey=tRNA;product=tRNA-Arg	5058252	38	5058327
5120748	+	accacctgagctgacgtttttccggCacacgggcgccaggtatacaagacg	3.13	0.465	6			ND	0	0	0
5207485	+	tttgggcatcttgaccccgcgcaggTcggggtcggcggtggggatgggggt	1.913	0.31	6			ND	0	0	0
5279902	+	agtgacccatacgctcagagtcatgTggatcgacgacaccagtgccgatgt	1.391	0.207	6		conserved hypothetical protein	ID=cds5002;Parent=gene5178;Dbxref=NCBI_GP:ABK72838.1;Name=ABK72838.1;gbkey=CDS;product=conserved hypothetical protein;protein_id=ABK72838.1;transl_table=11	5279899	4	5280030
5280115	+	cttgatgaggactgctcgtaggtccTcgggtagcgggtcggcggcggtgag	3.594	0.517	6			ND	0	0	0
5280116	+	ttgatgaggactgctcgtaggtcctCgggtagcgggtcggcggcggtgagg	1.333	0.207	6			ND	0	0	0
5280334	+	gcgggcctgcaggtcgtgcttggacAtccggaaggccttctcgatgtgcca	1.043	0.155	6			ND	0	0	0
5280489	+	ggttcaccgacttggtggcgccagtGagttggatgtagcggttgcgcttga	1.275	0.207	6			ND	0	0	0
5280493	+	caccgacttggtggcgccagtgagtTggatgtagcggttgcgcttgaccgg	1.333	0.207	6			ND	0	0	0
5280500	+	ttggtggcgccagtgagttggatgtAgcggttgcgcttgaccggggcgtgc	2.493	0.413	6			ND	0	0	0
5280679	+	ggccggccacggttgggtgagcaccAggccatcggggatcgcctcgtcggg	3.014	0	6			ND	0	0	0
5338640	-	ctcgcgcgacgaggctggaagcatgTccgacaccaggctcgacgttgccac	1.275	0.207	6		conserved hypothetical protein	ID=cds5068;Parent=gene5244;Dbxref=NCBI_GP:ABK74735.1;Name=ABK74735.1;gbkey=CDS;product=conserved hypothetical protein;protein_id=ABK74735.1;transl_table=11	5337654	4	5338643
5338712	-	gaacaacggtgtgtgacaccgtgagAccggtgtcgcatccaggtgaggacc	1.913	0.31	6			ND	0	0	0
5509419	+	tggcggacattccgtcgtggtgtaaTcggcagcacctctgattttggttca	4.464	0.724	6		tRNA-Gln	ID=rna39;Parent=gene5423;gbkey=tRNA;product=tRNA-Gln	5509404	16	5509475
5729915	-	cccggccgatgtggacgatccgctgCggatcgtgctcgtcgcgccgcccta	13.275	1.912	6		glycosyl transferase	ID=cds5451;Parent=gene5639;Dbxref=NCBI_GP:ABK74997.1;Name=ABK74997.1;Note=identified by match to protein family HMM PF00534;gbkey=CDS;product=glycosyl transferase%2C group 1 family protein;protein_id=ABK74997.1;transl_table=11	5728812	49	5729963
5737434	-	ggtctcgaagcgtaagctgctacgcCttgaacgctcaccgcgatgaatttc	18.725	3.101	6			ND	0	0	0
5834270	-	ggaaaagcaaggccctgtggcgcagTtggttagcgcgccgccctgtcacgg	237.101	34.005	6		tRNA-Asp	ID=rna43;Parent=gene5754;gbkey=tRNA;product=tRNA-Asp	5834209	16	5834285
5834286	-	aaacgcggagcacgcaggaaaagcaAggccctgtggcgcagttggttagcg	22.319	3.307	6			ND	0	0	0
5834355	-	gtggcctaggacgccgccctttcacGgcggtagcacgggttcgaatcccgt	75.246	11.163	6		tRNA-Glu	ID=rna44;Parent=gene5755;gbkey=tRNA;product=tRNA-Glu	5834322	40	5834394
5862478	+	accgcccccagatatggggcggcccCcgagccgttgttcctggttggactg	1.739	0.258	6			ND	0	0	0
5862500	-	cccggcccccgagccccttggtcagTccaaccaggaacaacggctcggggg	140.464	21.137	6			ND	0	0	0
5916941	-	ggcggtggagagatcgggtcgctcgGtgcgggccgaactcgtcaccgccct	1.333	0.207	6		transcriptional regulator	ID=cds5653;Parent=gene5848;Dbxref=NCBI_GP:ABK71805.1;Name=ABK71805.1;Note=identified by match to protein family HMM PF00440;gbkey=CDS;product=transcriptional regulator%2C TetR family protein;protein_id=ABK71805.1;transl_table=11	5916780	460	5917400
6093021	+	gtgactgctccgccctcggcgacgtAgaggatcgcgggccggtcggtgcgc	2.261	0.362	6			ND	0	0	0
6139581	-	ctacgacgtcgcgttcatccgcaatGtcaccgacatcgacgacaagatcct	1.043	0.155	6	cysS	cysteinyl-tRNA synthetase	ID=cds5872;Parent=gene6072;Dbxref=NCBI_GP:ABK74736.1;Name=ABK74736.1;Note=identified by match to protein family HMM PF01406%3B match to protein family HMM TIGR00435;gbkey=CDS;gene=cysS;product=cysteinyl-tRNA synthetase;protein_id=ABK74736.1;transl_table=11	6138388	241	6139821
6214263	-	tcccgtcaggatggttgaaccctagAgaagtccaattatcccttgcaggac	18.783	2.842	6			ND	0	0	0
6272410	+	ggtagcgcgcttcgttcgggacgaaGaggtcgtgggttcgaatcccgccac	15.246	2.326	6		tRNA-Pro	ID=rna48;Parent=gene6202;gbkey=tRNA;product=tRNA-Pro	6272367	44	6272440
6335543	+	ggtcatcctgagcctgcatccgcacAacgatcgcggaaccggcgtcgccgc	1.043	0.155	6	leuA	2-isopropylmalate synthase	ID=cds6066;Parent=gene6269;Dbxref=NCBI_GP:ABK73014.1;Name=ABK73014.1;Note=identified by match to protein family HMM PF00682%3B match to protein family HMM TIGR00970;gbkey=CDS;gene=leuA;product=2-isopropylmalate synthase;protein_id=ABK73014.1;transl_table=11	6334688	856	6336496
6393804	-	caccgccataagaactccccacctgAcgtggggagttttttcatgggtcgg	1.797	0.258	6			ND	0	0	0
6410404	-	gctcaacggatagagcatctgactaCggatcagaaggttaggggttcgaat	128.812	19.018	6		tRNA-Arg	ID=rna51;Parent=gene6347;gbkey=tRNA;product=tRNA-Arg	6410366	35	6410438
6410519	-	tgggactcactgctaatgagttgtcCcccttaccggggaccggaggttcaa	32.522	5.168	6		tRNA-Ser	ID=rna52;Parent=gene6348;gbkey=tRNA;product=tRNA-Ser	6410476	49	6410567
6410521	-	aatgggactcactgctaatgagttgTcccccttaccggggaccggaggttc	32.174	5.168	6		tRNA-Ser	ID=rna52;Parent=gene6348;gbkey=tRNA;product=tRNA-Ser	6410476	47	6410567
6417740	-	agagcggcctaatgcactcgccttgAaagcgagagacggctaacaccgtcc	11.71	1.86	6		tRNA-Ser	ID=rna53;Parent=gene6358;gbkey=tRNA;product=tRNA-Ser	6417690	37	6417776
6619772	-	caagacgagacgtaccgtctcgtttAtgacccgaggacacgagcgcaaggg	1.391	0.207	6			ND	0	0	0
10338	+	agagcgctgcctttgcaaggcagatGtcaggagttcgaatctcctaggctc	1.217	0.207	5		tRNA-Ala	ID=rna1;Parent=gene9;gbkey=tRNA;product=tRNA-Ala	10293	46	10368
58165	-	gacactggcacctgaagccagcgcgTctgccattccgccactcgccctgaa	1.159	0.207	5			ND	0	0	0
95464	+	attagtgtgcaccgtcggcgcggatCttgatgaggactgctcgtaggtcct	1.159	0.207	5			ND	0	0	0
95550	+	ccggccttgatcttcacggtgcggtAgcggcgtgcggttcggacgaatttc	1.101	0.207	5			ND	0	0	0
95852	+	ctccagcgtgcggttcaccgacttgGtggcgccagtgagttggatgtagcg	2.551	0	5			ND	0	0	0
95862	+	cggttcaccgacttggtggcgccagTgagttggatgtagcggttgcgcttg	1.101	0.207	5			ND	0	0	0
96376	+	ggttcttgacctgcagtttcggagtCggctcggccggaatttgcgcactaa	2.551	0	5			ND	0	0	0
98051	+	gtagcggttgcgcttgaccggggcgTgcccgtcgactgcgcgctgggcctt	2.899	0	5			ND	0	0	0
121165	+	gctctcaccggtacatccgggctggCgtacgccgacgtcgacgaacccgtg	1.043	0.207	5		oxidoreductase	ID=cds89;Parent=gene96;Dbxref=NCBI_GP:ABK69988.1;Name=ABK69988.1;Note=identified by match to protein family HMM PF00107;gbkey=CDS;product=oxidoreductase%2C zinc-binding dehydrogenase family protein;protein_id=ABK69988.1;transl_table=11	121119	47	122084
121168	+	ctcaccggtacatccgggctggcgtAcgccgacgtcgacgaacccgtgtca	1.449	0.258	5		oxidoreductase	ID=cds89;Parent=gene96;Dbxref=NCBI_GP:ABK69988.1;Name=ABK69988.1;Note=identified by match to protein family HMM PF00107;gbkey=CDS;product=oxidoreductase%2C zinc-binding dehydrogenase family protein;protein_id=ABK69988.1;transl_table=11	121119	50	122084
195119	-	attgccccattcacgcaaggtggtgGtcaccgtgcctgatgtcgagcgctt	1.565	0.31	5		hypothetical protein	ID=cds161;Parent=gene168;Dbxref=NCBI_GP:ABK74134.1;Name=ABK74134.1;Note=identified by Glimmer2%3B putative;gbkey=CDS;product=hypothetical protein;protein_id=ABK74134.1;transl_table=11	195087	85	195203
198030	-	ctgctactggcggtcgtggccctctAtcccgcggcgcttctgggccaagcc	1.043	0.207	5		probable conserved transmembrane protein	ID=cds164;Parent=gene171;Dbxref=NCBI_GP:ABK70744.1;Name=ABK70744.1;gbkey=CDS;product=probable conserved transmembrane protein%2C putative;protein_id=ABK70744.1;transl_table=11	197588	161	198190
227862	+	acaggctcttcgcagttgagggtgtAgaggtcgtcggcgcgtcggtgccgg	1.333	0.258	5			ND	0	0	0
317504	-	ttactgatggtaggctaccgacagtAgctagcgatcgggaggccgagtgag	1.681	0.31	5			ND	0	0	0
401307	-	cgtcgtaccctctgcggccagcattGtggtcggcctgttgctgggcgcggc	1.855	0.31	5		conserved hypothetical protein	ID=cds349;Parent=gene359;Dbxref=NCBI_GP:ABK74274.1;Name=ABK74274.1;gbkey=CDS;product=conserved hypothetical protein;protein_id=ABK74274.1;transl_table=11	401170	37	401343
781546	+	tgatccctgtggtgtcggagtcgctGtccgtcggtgcggccaccgggggcc	1.159	0.207	5		conserved hypothetical protein	ID=cds677;Parent=gene692;Dbxref=NCBI_GP:ABK73111.1;Name=ABK73111.1;gbkey=CDS;product=conserved hypothetical protein;protein_id=ABK73111.1;transl_table=11	781358	189	781909
781549	+	tccctgtggtgtcggagtcgctgtcCgtcggtgcggccaccgggggcctcg	11.42	1.912	5		conserved hypothetical protein	ID=cds677;Parent=gene692;Dbxref=NCBI_GP:ABK73111.1;Name=ABK73111.1;gbkey=CDS;product=conserved hypothetical protein;protein_id=ABK73111.1;transl_table=11	781358	192	781909
798728	+	gttcgtgagccggcggcgaccccgcAagggtcggcgccggcctcggccgca	1.101	0.207	5	grpE	co-chaperone GrpE	ID=cds693;Parent=gene709;Dbxref=NCBI_GP:ABK70705.1;Name=ABK70705.1;Note=identified by match to protein family HMM PF01025;gbkey=CDS;gene=grpE;product=co-chaperone GrpE;protein_id=ABK70705.1;transl_table=11	798631	98	799281
888881	+	gaggtctttcagatggatggcgtagGaacctccatcatcggaagacctcga	18.029	3.152	5		hypothetical protein	ID=cds783;Parent=gene802;Dbxref=NCBI_GP:ABK70535.1;Name=ABK70535.1;Note=identified by Glimmer2%3B putative;gbkey=CDS;product=hypothetical protein;protein_id=ABK70535.1;transl_table=11	888571	311	889056
1020409	+	atagccagaccccctcgcggccgatAtcggtcgcggagttgctggccaaga	1.043	0.207	5		conserved hypothetical protein	ID=cds919;Parent=gene939;Dbxref=NCBI_GP:ABK72671.1;Name=ABK72671.1;gbkey=CDS;product=conserved hypothetical protein;protein_id=ABK72671.1;transl_table=11	1020368	42	1021438
1087070	+	agcagtaaccgtaccagttgccagtCactgtccagattcctttcactcacc	1.797	0.31	5			ND	0	0	0
1087171	+	atgcgtgcagtgcaacgccacctacAaggcgctggacaagctgggcatcgc	3.884	0.724	5		glutaredoxin	ID=cds994;Parent=gene1016;Dbxref=NCBI_GP:ABK71958.1;Name=ABK71958.1;Note=identified by match to protein family HMM PF00462%3B match to protein family HMM TIGR02194;gbkey=CDS;product=glutaredoxin;protein_id=ABK71958.1;transl_table=11	1087117	55	1087356
1109346	+	tggcgttcccgcgcctgaacgcgttGtcgttctggctgttcctgttcggtg	1.043	0.207	5			ND	0	0	0
1160853	-	gacgttttcacacctgactccgccgAaacggcattccgtcagtaaaagtgc	3.478	0.62	5			ND	0	0	0
1259427	+	cccacatcaccgagctcacaacttcAtggccgcgggccggacgtcgatcgg	1.507	0.258	5			ND	0	0	0
1353988	+	agcggccgggttctagtcaattaggCggttcggtggtggttccgagaccag	2.899	0.568	5			ND	0	0	0
1436034	+	tttccatggtaaggaaaaggtcaacGgttcgattccgttagggggctcggt	12.928	2.377	5		tRNA-Thr	ID=rna5;Parent=gene1336;gbkey=tRNA;product=tRNA-Thr	1435983	52	1436055
1436036	+	tccatggtaaggaaaaggtcaacggTtcgattccgttagggggctcggtgg	2.087	0.413	5		tRNA-Thr	ID=rna5;Parent=gene1336;gbkey=tRNA;product=tRNA-Thr	1435983	54	1436055
1436109	+	tgtctatcggggcggtgtagctcagCtggttagagcgcacgactcataatc	19.768	3.566	5		tRNA-Met	ID=rna6;Parent=gene1337;gbkey=tRNA;product=tRNA-Met	1436094	16	1436167
1459694	+	gctcgattttccaggagaagtccccCggatctttcggatccgggggacttt	41.391	8.062	5			ND	0	0	0
1462209	+	caccgagaagacgctgcacagcgtcAaggtgatcccgggccgcggtgcgtg	1.043	0.207	5	rpoB	DNA-directed RNA polymerase	ID=cds1329;Parent=gene1366;Dbxref=NCBI_GP:ABK70312.1;Name=ABK70312.1;Note=identified by match to protein family HMM PF00562%3B match to protein family HMM PF04560%3B match to protein family HMM PF04561%3B match to protein family HMM PF04563%3B match to protein family HMM PF04565%3B match to protein family HMM TIGR02013;gbkey=CDS;gene=rpoB;product=DNA-directed RNA polymerase%2C beta subunit;protei…	1461630	580	1465139
1464592	+	ctcggctcgaccctgccgaaccgcgAcggtgaggtcatggtcgacgccgac	1.101	0.207	5	rpoB	DNA-directed RNA polymerase	ID=cds1329;Parent=gene1366;Dbxref=NCBI_GP:ABK70312.1;Name=ABK70312.1;Note=identified by match to protein family HMM PF00562%3B match to protein family HMM PF04560%3B match to protein family HMM PF04561%3B match to protein family HMM PF04563%3B match to protein family HMM PF04565%3B match to protein family HMM TIGR02013;gbkey=CDS;gene=rpoB;product=DNA-directed RNA polymerase%2C beta subunit;protei…	1461630	2963	1465139
1465344	+	caagcccgagaaggacggcctgttcTgcgagaagatcttcggaccgactcg	1.043	0.207	5	rpoC	DNA-directed RNA polymerase	ID=cds1330;Parent=gene1367;Dbxref=NCBI_GP:ABK71951.1;Name=ABK71951.1;Note=identified by match to protein family HMM PF00623%3B match to protein family HMM PF04983%3B match to protein family HMM PF04997%3B match to protein family HMM PF04998%3B match to protein family HMM PF05000%3B match to protein family HMM TIGR02386;gbkey=CDS;gene=rpoC;product=DNA-directed RNA polymerase%2C beta' subunit;prote…	1465203	142	1469156
1499262	+	taccgacctgaacaaggtccgcaacAtcggcatcatggcgcacatcgatgc	1.565	0.31	5			ND	0	0	0
1519639	-	gcttctatctgggcgagttctgagtAggcgatttgtggagttttccgtgcg	2.377	0.413	5			ND	0	0	0
1519646	-	ggcgcccgcttctatctgggcgagtTctgagtaggcgatttgtggagtttt	2.551	0	5		glyoxalase family protein	ID=cds1376;Parent=gene1416;Dbxref=NCBI_GP:ABK75141.1;Name=ABK75141.1;Note=identified by match to protein family HMM PF00903;gbkey=CDS;product=glyoxalase family protein;protein_id=ABK75141.1;transl_table=11	1519642	1280	1520925
1541908	+	cgccgagacccgtatgggctccggtAagggttcgccggagtggtgggtcgc	1.855	0.362	5	rplP	ribosomal protein L16	ID=cds1402;Parent=gene1442;Dbxref=NCBI_GP:ABK74245.1;Name=ABK74245.1;Note=identified by match to protein family HMM PF00252%3B match to protein family HMM TIGR01164;gbkey=CDS;gene=rplP;product=ribosomal protein L16;protein_id=ABK74245.1;transl_table=11	1541650	259	1542066
1562613	+	aggtccgcatcgccaagaccaacggCaaggacatctgatgactaccactga	1.681	0.31	5	rplX	ribosomal protein L24	ID=cds1424;Parent=gene1465;Dbxref=NCBI_GP:ABK73139.1;Name=ABK73139.1;Note=identified by match to protein family HMM PF00467%3B match to protein family HMM TIGR01079;gbkey=CDS;gene=rplX;product=ribosomal protein L24;protein_id=ABK73139.1;transl_table=11	1562308	306	1562625
1614007	+	gatgacgacgagccggtcaccatgtAcctgcgcaagcagggccccggtgtc	2.435	0.413	5	rpoA	DNA-directed RNA polymerase	ID=cds1482;Parent=gene1523;Dbxref=NCBI_GP:ABK71739.1;Name=ABK71739.1;Note=identified by match to protein family HMM PF01000%3B match to protein family HMM PF01193%3B match to protein family HMM PF03118%3B match to protein family HMM TIGR02027;gbkey=CDS;gene=rpoA;product=DNA-directed RNA polymerase%2C alpha subunit;protein_id=ABK71739.1;transl_table=11	1613721	287	1614773
1631772	-	gccggttacgggtatgttggagtccGgcggcttgcctgttctgcctctgcc	9.623	1.809	5			ND	0	0	0
1740546	+	acacaatggcagccgtgggtgcgatAtcgctggacgggaagaccacgcgcg	1.043	0.207	5		tetrahydrofolate dehydrogenase/cyclohydrolase FolD	ID=cds1599;Parent=gene1645;Dbxref=NCBI_GP:ABK69727.1;Name=ABK69727.1;Note=identified by match to protein family HMM PF00763%3B match to protein family HMM PF02882;gbkey=CDS;product=tetrahydrofolate dehydrogenase/cyclohydrolase FolD;protein_id=ABK69727.1;transl_table=11	1740535	12	1741386
2000163	-	actcaagcgtcgcaacgcgcgcaccAaggcgcgcaccggagtctgacctgt	2.899	0.568	5		Transcription factor WhiB	ID=cds1861;Parent=gene1918;Dbxref=NCBI_GP:ABK73587.1;Name=ABK73587.1;Note=identified by match to protein family HMM PF02467;gbkey=CDS;product=Transcription factor WhiB;protein_id=ABK73587.1;transl_table=11	2000143	235	2000397
2047631	+	agcagctcggtagctcgctgggctcAtaacccagaggtcgcaggttcgaat	71.71	12.713	5		tRNA-Met	ID=rna9;Parent=gene1964;gbkey=tRNA;product=tRNA-Met	2047596	36	2047672
2047684	+	tgtccccgctactaggtggaacggcCcccggaggaaactccgggggccgtt	7.014	1.395	5			ND	0	0	0
2122092	+	ctacggcgatcgggtgggacgcaagAccgtcctggtcgccgcgctgctcgg	4.87	0.827	5		integral membrane transport protein	ID=cds1981;Parent=gene2043;Dbxref=NCBI_GP:ABK72947.1;Name=ABK72947.1;Note=identified by match to protein family HMM PF00083%3B match to protein family HMM PF07690;gbkey=CDS;product=integral membrane transport protein;protein_id=ABK72947.1;transl_table=11	2121822	271	2123135
2169369	+	attaagcgccgattccaatcagcgcGactacgccctcgctgcctaagcgac	1.159	0.207	5			ND	0	0	0
2213226	+	tccccttagctccactcctcagataCccgctccggccattggtcggggcgg	1.101	0.207	5			ND	0	0	0
2273999	+	tgctttatgtgataactccgggttcGccgttggtggaccctgcagcgttgg	1.217	0.207	5			ND	0	0	0
2367716	+	aggtctttcagatggatggcgtaggAacctccatcatcggaagacctcgac	8.928	1.705	5			ND	0	0	0
2380395	+	gtgccgaagatgaccgtcaccgtgtAcaccaagcccgcatgcgtgcagtgc	1.043	0.207	5		glutaredoxin	ID=cds2223;Parent=gene2296;Dbxref=NCBI_GP:ABK75047.1;Name=ABK75047.1;Note=identified by match to protein family HMM PF00462%3B match to protein family HMM TIGR02194;gbkey=CDS;product=glutaredoxin;protein_id=ABK75047.1;transl_table=11	2380379	17	2380618
2380433	+	atgcgtgcagtgcaacgccacctacAaggcgctggacaagctgggcatcgc	2.609	0.465	5		glutaredoxin	ID=cds2223;Parent=gene2296;Dbxref=NCBI_GP:ABK75047.1;Name=ABK75047.1;Note=identified by match to protein family HMM PF00462%3B match to protein family HMM TIGR02194;gbkey=CDS;product=glutaredoxin;protein_id=ABK75047.1;transl_table=11	2380379	55	2380618
2420930	+	gaggtctttcagatggatggcgtagGaacctccatcatcggaagacctcga	17.449	2.946	5		hypothetical protein	ID=cds2261;Parent=gene2339;Dbxref=NCBI_GP:ABK75553.1;Name=ABK75553.1;Note=identified by Glimmer2%3B putative;gbkey=CDS;product=hypothetical protein;protein_id=ABK75553.1;transl_table=11	2420692	239	2421201
2420931	+	aggtctttcagatggatggcgtaggAacctccatcatcggaagacctcgac	8.29	1.499	5		hypothetical protein	ID=cds2261;Parent=gene2339;Dbxref=NCBI_GP:ABK75553.1;Name=ABK75553.1;Note=identified by Glimmer2%3B putative;gbkey=CDS;product=hypothetical protein;protein_id=ABK75553.1;transl_table=11	2420692	240	2421201
2429956	-	gcgtgcgtggctgccccgcgacacgCcgtcgatcagcagcattctgcgcac	4.406	0.827	5			ND	0	0	0
2468092	+	ggtcgggtcggattaggtcagagagAatctctgagctatgctgacctcccg	12	2.222	5			ND	0	0	0
2468212	+	cccatcgggggtacaacagcgaaagGcgctcggttccacgaactgagcgcc	4.232	0.724	5			ND	0	0	0
2468225	+	caacagcgaaaggcgctcggttccaCgaactgagcgcctttcgcgtttccg	2.435	0.465	5			ND	0	0	0
2482071	-	ggcctcgacccgaagaacccgcgtgAcgcggacagcggcgagggatgcggc	12.696	2.377	5			ND	0	0	0
2520487	+	gtcgacgttgtcgacaccgaccagtAaccgctttcaccgaagcggctgctc	2.725	0.465	5		conserved hypothetical protein	ID=cds2352;Parent=gene2435;Dbxref=NCBI_GP:ABK70570.1;Name=ABK70570.1;gbkey=CDS;product=conserved hypothetical protein;protein_id=ABK70570.1;transl_table=11	2520258	230	2520488
2520821	+	atcgacgaccccgacgagttctacgAccacgaactcgagggcatgcgcgtc	3.304	0.62	5	rimM	16S rRNA processing protein RimM	ID=cds2353;Parent=gene2436;Dbxref=NCBI_GP:ABK71256.1;Name=ABK71256.1;Note=identified by match to protein family HMM PF01782%3B match to protein family HMM PF05239%3B match to protein family HMM TIGR02273;gbkey=CDS;gene=rimM;product=16S rRNA processing protein RimM;protein_id=ABK71256.1;transl_table=11	2520523	299	2521044
2607828	+	acgctgggactggatcgccgcgccgCgcggcgcctgtaccggctgccgctc	4.464	0.827	5		amidase	ID=cds2434;Parent=gene2520;Dbxref=NCBI_GP:ABK75044.1;Name=ABK75044.1;Note=identified by match to protein family HMM PF01425;gbkey=CDS;product=amidase;protein_id=ABK75044.1;transl_table=11	2606795	1034	2608255
2668254	+	aggtgatcgtcggcagtgccaccgaCcgccgtcgcgacgcgcccgcggacg	1.681	0.31	5		conserved hypothetical protein	ID=cds2498;Parent=gene2584;Dbxref=NCBI_GP:ABK74992.1;Name=ABK74992.1;Note=identified by match to protein family HMM PF08044;gbkey=CDS;product=conserved hypothetical protein;protein_id=ABK74992.1;transl_table=11	2667790	465	2668377
2707441	+	agttggccgccgacttgcttcgtacGgtcgcggtgcgggacgggaacggga	1.043	0.207	5		conserved hypothetical protein	ID=cds2539;Parent=gene2625;Dbxref=NCBI_GP:ABK72621.1;Name=ABK72621.1;Note=identified by match to protein family HMM PF04296;gbkey=CDS;product=conserved hypothetical protein;protein_id=ABK72621.1;transl_table=11	2707322	120	2707672
2710007	+	gatcctcaagggcgacaacgccggtAcggtcgaggcgctcgaagaggccct	2.609	0.517	5	infB	translation initiation factor IF-2	ID=cds2541;Parent=gene2627;Dbxref=NCBI_GP:ABK71301.1;Name=ABK71301.1;Note=identified by match to protein family HMM PF00009%3B match to protein family HMM PF03144%3B match to protein family HMM PF04760%3B match to protein family HMM TIGR00231%3B match to protein family HMM TIGR00487;gbkey=CDS;gene=infB;product=translation initiation factor IF-2;protein_id=ABK71301.1;transl_table=11	2708747	1261	2710579
2726866	+	cgggtcgtccccgaactcaccgagcAcccgggcgccgaggatgacaccaag	11.71	2.274	5			ND	0	0	0
2765908	+	gggggcccgcgccgggtggctcatgCtggccaagggcgcgggctccacggc	2.725	0.517	5		DNA translocase FtsK	ID=cds2600;Parent=gene2688;Dbxref=NCBI_GP:ABK76147.1;Name=ABK76147.1;Note=identified by match to protein family HMM PF01580;gbkey=CDS;product=DNA translocase FtsK;protein_id=ABK76147.1;transl_table=11	2765524	385	2768304
2825674	-	gtagagacgattcgcgggcagatgtAcctgctcaggggcggaaaggtggac	3.478	0.672	5			ND	0	0	0
2863647	+	tgcgcctcgtattggcgctttatctAggctccgggcggagccgataaagcg	1.217	0.207	5			ND	0	0	0
2884864	+	attagtgtgcaccgtcggcgcggatCttgatgaggactgctcgtaggtcct	1.507	0.258	5			ND	0	0	0
2885545	+	gaatcttggcgccgaggatgtaggaCaggccggcggactgcagcgcgacct	2.609	0	5			ND	0	0	0
2885776	+	ggttcttgacctgcagtttcggagtCggctcggccggaatttgcgcactaa	2.551	0	5			ND	0	0	0
2885800	+	tcggctcggccggaatttgcgcactAaggtcgggccgtaggctgccctggt	2.783	0	5			ND	0	0	0
2895828	+	tcgttcccatggtctcgtagctcagTgggagagcgtccgcctcacacgcgg	329.449	58.191	5		tRNA-Val	ID=rna17;Parent=gene2835;gbkey=tRNA;product=tRNA-Val	2895813	16	2895887
3049024	+	tcggcgcgcgccggtgccgtacccgAaaccgcggcaccggcgcacccagtc	12.928	2.481	5			ND	0	0	0
3049417	+	ccggatacatcggtgttgacgagagCgaccgctcggtcgaggtcacccgcg	1.449	0.258	5			ND	0	0	0
3125315	+	aggcgcgcagattgactgtcggccgTggggccggacaacgcgcgactgatg	13.043	2.222	5		guanylate kinase	ID=cds2943;Parent=gene3050;Dbxref=NCBI_GP:ABK70923.1;Name=ABK70923.1;Note=identified by match to protein family HMM PF00625;gbkey=CDS;product=guanylate kinase;protein_id=ABK70923.1;transl_table=11	3125301	15	3125903
3125348	+	gacaacgcgcgactgatgggcccgcAcgggcccgggtcgtcgtgctgtccg	48.464	8.786	5		guanylate kinase	ID=cds2943;Parent=gene3050;Dbxref=NCBI_GP:ABK70923.1;Name=ABK70923.1;Note=identified by match to protein family HMM PF00625;gbkey=CDS;product=guanylate kinase;protein_id=ABK70923.1;transl_table=11	3125301	48	3125903
3145682	+	gaccggctggggctgctgccgatgtAcgcggtgaaccaggacaagcacggt	1.333	0.258	5		riboflavin biosynthesis protein ribAB	ID=cds2964;Parent=gene3071;Dbxref=NCBI_GP:ABK73119.1;Name=ABK73119.1;Note=identified by match to protein family HMM PF00925%3B match to protein family HMM PF00926%3B match to protein family HMM TIGR00505%3B match to protein family HMM TIGR00506;gbkey=CDS;product=riboflavin biosynthesis protein ribAB;protein_id=ABK73119.1;transl_table=11	3145459	224	3146778
3196624	+	cgggcgtgcgccgccacctcgacgcAttgatcgaggcgggcgacgcgcagg	3.188	0.62	5		DNA-binding protein	ID=cds3012;Parent=gene3120;Dbxref=NCBI_GP:ABK72979.1;Name=ABK72979.1;Note=identified by match to protein family HMM PF01022;gbkey=CDS;product=DNA-binding protein;protein_id=ABK72979.1;transl_table=11	3196382	243	3197227
3253336	+	ccggcagcggtgcgtacacgcacatGacgatggtcgccgagaacgcgacgg	1.855	0.362	5		DNA polymerase III alpha subunit	ID=cds3069;Parent=gene3177;Dbxref=NCBI_GP:ABK72022.1;Name=ABK72022.1;Note=identified by match to protein family HMM PF01336%3B match to protein family HMM PF02811%3B match to protein family HMM PF07733%3B match to protein family HMM TIGR00594;gbkey=CDS;product=DNA polymerase III alpha subunit;protein_id=ABK72022.1;transl_table=11	3253007	330	3256561
3417365	+	gtcgtccccgaactcaccgagcaccCgggcgccgaggatgacaccaagtcc	8.406	1.499	5			ND	0	0	0
3586012	-	gggcgctcgggagaacaatcgccatAggagcgtcaggtggacgaaagggga	3.478	0.672	5			ND	0	0	0
3763714	+	aggtctttcagatggatggcgtaggAacctccatcatcggaagacctcgac	10.087	1.705	5		hypothetical protein	ID=cds3576;Parent=gene3697;Dbxref=NCBI_GP:ABK72387.1;Name=ABK72387.1;Note=identified by Glimmer2%3B putative;gbkey=CDS;product=hypothetical protein;protein_id=ABK72387.1;transl_table=11	3763403	312	3763897
3819442	-	cagctggcacctgaggtccgtcgtgAactcgtgaccctggacaaggccact	1.101	0.207	5		TPR-repeat-containing protein	ID=cds3627;Parent=gene3752;Dbxref=NCBI_GP:ABK74298.1;Name=ABK74298.1;gbkey=CDS;product=TPR-repeat-containing protein;protein_id=ABK74298.1;transl_table=11	3818844	392	3819833
3819845	-	cacaaattaggaatcaccccccacgTtttcgtggggggtgattctcttttc	10.377	2.067	5			ND	0	0	0
3819851	-	gccgaacacaaattaggaatcacccCccacgttttcgtggggggtgattct	19.942	3.979	5			ND	0	0	0
3820614	-	actagtgatccggcacctctgagtgGaaggggtgtcgctcaacggataaaa	372.29	66.873	5	rrlA	23S ribosomal RNA	ID=rna21;Parent=gene3754;gbkey=rRNA;gene=rrlA;product=23S ribosomal RNA	3820087	2637	3823250
3822147	-	aagctccgtgcgtcgagagggaaacAgcccagatcgccggctaaggcccct	3328.29	627.235	5	rrlA	23S ribosomal RNA	ID=rna21;Parent=gene3754;gbkey=rRNA;gene=rrlA;product=23S ribosomal RNA	3820087	1104	3823250
3822653	-	taccccgggaggggagtgaaagagtAcctgaaaccgtgcgcttacaatccg	1092.23	206.15	5	rrlA	23S ribosomal RNA	ID=rna21;Parent=gene3754;gbkey=rRNA;gene=rrlA;product=23S ribosomal RNA	3820087	598	3823250
3822661	-	gtgaaaagtaccccgggaggggagtGaaagagtacctgaaaccgtgcgctt	2045.28	360.775	5	rrlA	23S ribosomal RNA	ID=rna21;Parent=gene3754;gbkey=rRNA;gene=rrlA;product=23S ribosomal RNA	3820087	590	3823250
3823584	-	gcaccacgagagacactctccgttgGggagggtgtgagccgtgaggagctg	121.565	21.86	5			ND	0	0	0
3860955	-	cgcacgcttccttgccgagggacccAacctcgtcgaggcagcgttgcggcg	6.609	1.137	5		RNA methyltransferase	ID=cds3659;Parent=gene3788;Dbxref=NCBI_GP:ABK71160.1;Name=ABK71160.1;Note=identified by match to protein family HMM PF00588%3B match to protein family HMM PF08032;gbkey=CDS;product=RNA methyltransferase%2C TrmH family protein;protein_id=ABK71160.1;transl_table=11	3860269	73	3861027
3860970	-	cgggcgccgccgcgccgcacgcttcCttgccgagggacccaacctcgtcga	9.101	1.602	5		RNA methyltransferase	ID=cds3659;Parent=gene3788;Dbxref=NCBI_GP:ABK71160.1;Name=ABK71160.1;Note=identified by match to protein family HMM PF00588%3B match to protein family HMM PF08032;gbkey=CDS;product=RNA methyltransferase%2C TrmH family protein;protein_id=ABK71160.1;transl_table=11	3860269	58	3861027
3862076	-	aaggcgcgcgagtctcgcaagaaccAgcagcagaccgtcgtcaaggaacag	1.101	0.207	5	infC	translation initiation factor IF-3	ID=cds3662;Parent=gene3791;Dbxref=NCBI_GP:ABK71354.1;Name=ABK71354.1;Note=identified by match to protein family HMM PF00707%3B match to protein family HMM PF05198%3B match to protein family HMM TIGR00168;gbkey=CDS;gene=infC;product=translation initiation factor IF-3;protein_id=ABK71354.1;transl_table=11	3861730	275	3862350
3904725	-	gccgccatcgacaagaccatcaaatActtcaacgatggcgacatcgtggaa	1.681	0.31	5		30S ribosomal protein S1	ID=cds3700;Parent=gene3831;Dbxref=NCBI_GP:ABK74996.1;Name=ABK74996.1;Note=identified by match to protein family HMM PF00575;gbkey=CDS;product=30S ribosomal protein S1;protein_id=ABK74996.1;transl_table=11	3903380	95	3904819
3905027	+	ctcccgctcgtcagagacccttctcAcaccgggcctgtgcgtgcgaacgca	1.159	0.207	5			ND	0	0	0
3929218	+	caatggcaaaacgcgttgcactatcCggacgaaatcgcgtgatgaggagtg	1.565	0.31	5			ND	0	0	0
4094503	+	tctactggtcgtaccgccgctacgtCgtcggcacctactctccctagctag	1.623	0.31	5			ND	0	0	0
4392703	-	cgggctacccagatggatggtcgccGccccaccgccagagatggcggcggg	18.957	3.566	5			ND	0	0	0
4392735	-	cctgcgggtaggccgcttgaggtacCcggcgacgggctacccagatggatg	11.71	2.067	5			ND	0	0	0
4424637	-	tatgcccgcatgtcgagtgggcgttGtcgtcgaccctgtcggcgagggcca	5.855	0.982	5		conserved hypothetical protein	ID=cds4187;Parent=gene4334;Dbxref=NCBI_GP:ABK73832.1;Name=ABK73832.1;gbkey=CDS;product=conserved hypothetical protein;protein_id=ABK73832.1;transl_table=11	4424220	96	4424732
4424766	-	cgaccggtttcgcaaggccgttgggGaagacgtccctcgtggagccgaagg	1.855	0.362	5			ND	0	0	0
4424767	-	tcgaccggtttcgcaaggccgttggGgaagacgtccctcgtggagccgaag	1.333	0.258	5			ND	0	0	0
4424813	-	aaggcacaatagacacgcaaggcacAacgcatagtcgtttgcttgctcgac	2.435	0.413	5			ND	0	0	0
4718370	-	gcccccgctcttcatagaatggcgcGgtgaccgccagtcctgagaaccgtg	1.101	0.207	5			ND	0	0	0
4764335	-	gcagcttggtagcgcatccgctttgGgagcggaaggccgcaggttcaaatc	4.406	0.879	5		tRNA-Pro	ID=rna28;Parent=gene4673;gbkey=tRNA;product=tRNA-Pro	4764298	37	4764371
4789847	-	ggccctcacgggcatggacccttcgAggctgtagttaccgagcagaagtgc	2.551	0	5			ND	0	0	0
4797583	+	ccggtgtgtggagccggtggcccggAccgggctgctgctgccaccaccagg	1.043	0.207	5			ND	0	0	0
4817906	+	cgggttcgagtcccgtcagccacccCgatatcgggaaccccgcctacgcga	2.609	0.465	5		tRNA-His	ID=rna31;Parent=gene4723;gbkey=tRNA;product=tRNA-His	4817832	75	4817907
4817931	+	cgatatcgggaaccccgcctacgcgAgtaggcggggttttcgcgttgacgg	1.971	0.362	5			ND	0	0	0
5024186	-	ccgccgaacacaaattgacctgagcCccccaattccgattggggggctcag	14.667	2.687	5			ND	0	0	0
5024188	-	caccgccgaacacaaattgacctgaGccccccaattccgattggggggctc	9.971	1.705	5			ND	0	0	0
5024190	-	gacaccgccgaacacaaattgacctGagccccccaattccgattggggggc	8.638	1.55	5			ND	0	0	0
5024947	-	actagtgatccggcacctctgagtgGaaggggtgtcgctcaacggataaaa	372.87	67.855	5	rrlB	23S ribosomal RNA	ID=rna35;Parent=gene4928;gbkey=rRNA;gene=rrlB;product=23S ribosomal RNA	5024420	2637	5027583
5026480	-	aagctccgtgcgtcgagagggaaacAgcccagatcgccggctaaggcccct	3325.51	612.61	5	rrlB	23S ribosomal RNA	ID=rna35;Parent=gene4928;gbkey=rRNA;gene=rrlB;product=23S ribosomal RNA	5024420	1104	5027583
5026520	-	ccggtaagtccaagagtgcggcagtGagacggcgggggataagctccgtgc	1144.46	198.14	5	rrlB	23S ribosomal RNA	ID=rna35;Parent=gene4928;gbkey=rRNA;gene=rrlB;product=23S ribosomal RNA	5024420	1064	5027583
5026986	-	taccccgggaggggagtgaaagagtAcctgaaaccgtgcgcttacaatccg	1097.16	208.475	5	rrlB	23S ribosomal RNA	ID=rna35;Parent=gene4928;gbkey=rRNA;gene=rrlB;product=23S ribosomal RNA	5024420	598	5027583
5026994	-	gtgaaaagtaccccgggaggggagtGaaagagtacctgaaaccgtgcgctt	2047.01	361.137	5	rrlB	23S ribosomal RNA	ID=rna35;Parent=gene4928;gbkey=rRNA;gene=rrlB;product=23S ribosomal RNA	5024420	590	5027583
5027917	-	gcaccacgagagacactctccgttgGggagggtgtgagccgtgaggagctg	126.493	22.274	5			ND	0	0	0
5032624	-	agagcctcggcgccaagctgtgattGccatgtccttgagcgtccgaaaggt	1.159	0.207	5			ND	0	0	0
5038659	-	ccggctgttcaccccgttcttcatcAccgtcggtctggtggaagccgcgta	1.159	0.207	5	atpE	ATP synthase F0	ID=cds4769;Parent=gene4939;Dbxref=NCBI_GP:ABK70018.1;Name=ABK70018.1;Note=identified by similarity to SP:P41173%3B match to protein family HMM PF00137%3B match to protein family HMM TIGR01260;gbkey=CDS;gene=atpE;product=ATP synthase F0%2C C subunit;protein_id=ABK70018.1;transl_table=11	5038576	178	5038836
5051872	-	cgcgatcctgcggcgttgtggcatcGcagcggtgctgtcgggcgcgggtcc	3.014	0.568	5	thrB	homoserine kinase	ID=cds4783;Parent=gene4953;Dbxref=NCBI_GP:ABK72678.1;Name=ABK72678.1;Note=identified by match to protein family HMM PF00288%3B match to protein family HMM TIGR00191;gbkey=CDS;gene=thrB;product=homoserine kinase;protein_id=ABK72678.1;transl_table=11	5051708	790	5052661
5058270	+	atgaagcgcccccgtagctcaggggAtagagcgtctgcctccggagcagaa	28.058	4.91	5		tRNA-Arg	ID=rna37;Parent=gene4958;gbkey=tRNA;product=tRNA-Arg	5058252	19	5058327
5058279	+	ccccgtagctcaggggatagagcgtCtgcctccggagcagaaggccgcagg	12.174	2.222	5		tRNA-Arg	ID=rna37;Parent=gene4958;gbkey=tRNA;product=tRNA-Arg	5058252	28	5058327
5113563	-	cgccgttgcgagctgacgccaagatCgccgcattcggcgccggactcgtcg	1.043	0.207	5		secreted protein	ID=cds4842;Parent=gene5013;Dbxref=NCBI_GP:ABK70195.1;Name=ABK70195.1;gbkey=CDS;product=secreted protein;protein_id=ABK70195.1;transl_table=11	5112759	21	5113583
5180958	-	gctagacgcgattcggcgcggtcacGcgtgcactgcacgcgggccgcgccg	1.391	0.258	5			ND	0	0	0
5279899	+	aatagtgacccatacgctcagagtcAtgtggatcgacgacaccagtgccga	25.333	4.341	5		conserved hypothetical protein	ID=cds5002;Parent=gene5178;Dbxref=NCBI_GP:ABK72838.1;Name=ABK72838.1;gbkey=CDS;product=conserved hypothetical protein;protein_id=ABK72838.1;transl_table=11	5279899	1	5280030
5280109	+	gcggatcttgatgaggactgctcgtAggtcctcgggtagcgggtcggcggc	2.203	0.413	5			ND	0	0	0
5280771	+	gaatcttggcgccgaggatgtaggaCaggccggcggactgcagcgcgacct	2.667	0	5			ND	0	0	0
5340087	-	gccgcatgaagagcgccgttcccctAggagcgccacgtgactgagcaagct	2.435	0.465	5			ND	0	0	0
5478962	+	gcagcagtgaactaccgtcaaccatGgtccgcgttccttgtcctggatgcc	3.014	0.517	5			ND	0	0	0
5478990	+	ccgcgttccttgtcctggatgcctgAagaacacccagctcacaggggcgcg	14.435	2.584	5			ND	0	0	0
5505069	-	gaaaaggacagggcgacgtggacatGtcgaagttctcgaacccggcggggg	1.043	0.207	5	mfd	transcription-repair coupling factor	ID=cds5239;Parent=gene5421;Dbxref=NCBI_GP:ABK73840.1;Name=ABK73840.1;Note=identified by similarity to SP:P37474%3B match to protein family HMM PF00270%3B match to protein family HMM PF00271%3B match to protein family HMM PF02559%3B match to protein family HMM PF03461%3B match to protein family HMM TIGR00580;gbkey=CDS;gene=mfd;product=transcription-repair coupling factor;protein_id=ABK73840.1;tran…	5505030	3609	5508677
5613901	-	ttttcgcacaagctgccccttttcgTcggaaaaggggcagctttgtgtttg	2.783	0.517	5			ND	0	0	0
5688916	+	gcagtcaccggcaaccatcgctttcAaagccggtgtcgcaggttcgaatcc	1.449	0.258	5			ND	0	0	0
5768255	-	tcgccgcggtccaggatgcccttgaCcaccgcgcgggcgtcgccggtgttc	3.246	0.62	5			ND	0	0	0
5834249	-	gcagttggttagcgcgccgccctgtCacggcggaggtcgcgggttcaagtc	184.406	30.749	5		tRNA-Asp	ID=rna43;Parent=gene5754;gbkey=tRNA;product=tRNA-Asp	5834209	37	5834285
5834358	-	ctagtggcctaggacgccgccctttCacggcggtagcacgggttcgaatcc	1366.03	245.685	5		tRNA-Glu	ID=rna44;Parent=gene5755;gbkey=tRNA;product=tRNA-Glu	5834322	37	5834394
5834617	+	tagagctacggacttttaatccgcaGgtcccaggttcgagccctggtgggg	1.681	0.31	5		tRNA-Lys	ID=rna45;Parent=gene5756;gbkey=tRNA;product=tRNA-Lys	5834573	45	5834645
5834618	+	agagctacggacttttaatccgcagGtcccaggttcgagccctggtggggg	1.797	0.31	5		tRNA-Lys	ID=rna45;Parent=gene5756;gbkey=tRNA;product=tRNA-Lys	5834573	46	5834645
5860830	+	ggatcgcctgacaacagcgatgcccGcagcgtctcatcgaggcgctgcggg	1.391	0.258	5			ND	0	0	0
5862267	+	gcccgcaccacctgcgggattcgggCccccgccgggacatccggacgggcc	3.362	0.568	5		hypothetical protein	ID=cds5598;Parent=gene5792;Dbxref=NCBI_GP:ABK71888.1;Name=ABK71888.1;Note=identified by Glimmer2%3B putative;gbkey=CDS;product=hypothetical protein;protein_id=ABK71888.1;transl_table=11	5862063	205	5862440
5862472	+	gcggtaaccgcccccagatatggggCggcccccgagccgttgttcctggtt	25.797	4.91	5			ND	0	0	0
5862473	+	cggtaaccgcccccagatatggggcGgcccccgagccgttgttcctggttg	14.029	2.429	5			ND	0	0	0
5890214	-	cagccaggccgtgcgcgggctggccGacggctgcgccgcgctgggcatccc	1.217	0.207	5	purL	phosphoribosylformylglycinamidine synthase II	ID=cds5628;Parent=gene5822;Dbxref=NCBI_GP:ABK75771.1;Name=ABK75771.1;Note=identified by match to protein family HMM PF00586%3B match to protein family HMM PF02769%3B match to protein family HMM TIGR01736;gbkey=CDS;gene=purL;product=phosphoribosylformylglycinamidine synthase II;protein_id=ABK75771.1;transl_table=11	5889558	1642	5891855
6022636	-	tggagctgttccgacggcgacacaaTcgcctgcacggcgctgcgtacctcg	1.101	0.207	5		glycosyl transferase	ID=cds5763;Parent=gene5959;Dbxref=NCBI_GP:ABK73096.1;Name=ABK73096.1;Note=identified by match to protein family HMM PF00535;gbkey=CDS;product=glycosyl transferase%2C group 2 family protein%2C putative;protein_id=ABK73096.1;transl_table=11	6022498	804	6023439
6064585	+	agacgcaaaactgccgcttttcgcgTgaaaagcggcagttttgtgtctgtt	3.304	0.568	5			ND	0	0	0
6151716	-	aaacagcaggatcagattccggcgtGagtgaggtcgtccggctgtcgctgg	1.565	0.31	5		conserved hypothetical protein	ID=cds5886;Parent=gene6087;Dbxref=NCBI_GP:ABK73194.1;Name=ABK73194.1;gbkey=CDS;product=conserved hypothetical protein;protein_id=ABK73194.1;transl_table=11	6151715	806	6152521
6241155	-	gatacgcgacgacctccgcctcctcCccccctggcgggggtcgtcttcttt	7.942	1.447	5		hypothetical protein	ID=cds5968;Parent=gene6170;Dbxref=NCBI_GP:ABK75429.1;Name=ABK75429.1;Note=identified by Glimmer2%3B putative;gbkey=CDS;product=hypothetical protein;protein_id=ABK75429.1;transl_table=11	6240784	178	6241332
6241169	-	gaccccccggggctgatacgcgacgAcctccgcctcctccccccctggcgg	3.71	0.724	5		hypothetical protein	ID=cds5968;Parent=gene6170;Dbxref=NCBI_GP:ABK75429.1;Name=ABK75429.1;Note=identified by Glimmer2%3B putative;gbkey=CDS;product=hypothetical protein;protein_id=ABK75429.1;transl_table=11	6240784	164	6241332
6269880	+	acggcgatgcgcgggctgtggatttGcccactctgagctgtcacggaccgg	1.217	0.207	5			ND	0	0	0
6272413	+	agcgcgcttcgttcgggacgaagagGtcgtgggttcgaatcccgccacccc	2.145	0.362	5		tRNA-Pro	ID=rna48;Parent=gene6202;gbkey=tRNA;product=tRNA-Pro	6272367	47	6272440
6318189	-	gcccgaagaaatgccccggccacgaCccctcggtggccggggctcttcatt	1.043	0.207	5			ND	0	0	0
6334703	+	ccaagaacttatgaacacccctgatAtctcttctgacgccttttccaccgg	1.101	0.207	5	leuA	2-isopropylmalate synthase	ID=cds6066;Parent=gene6269;Dbxref=NCBI_GP:ABK73014.1;Name=ABK73014.1;Note=identified by match to protein family HMM PF00682%3B match to protein family HMM TIGR00970;gbkey=CDS;gene=leuA;product=2-isopropylmalate synthase;protein_id=ABK73014.1;transl_table=11	6334688	16	6336496
6354918	-	ccgggtaccaggcccgccgcctcggCggggccaccacgcagcacgtcctgg	4.232	0.775	5			ND	0	0	0
6410520	-	atgggactcactgctaatgagttgtCccccttaccggggaccggaggttca	15.884	3.101	5		tRNA-Ser	ID=rna52;Parent=gene6348;gbkey=tRNA;product=tRNA-Ser	6410476	48	6410567
6441154	+	ctgacacacaaccacctggacgcccAggccggcctcacagccggcctgggc	1.101	0.207	5			ND	0	0	0
6497377	+	cgaagagctgccggatgaaccgcagCccggcaccgtcggcctggtcatggc	4	0.724	5		conserved hypothetical protein	ID=cds6217;Parent=gene6426;Dbxref=NCBI_GP:ABK71650.1;Name=ABK71650.1;gbkey=CDS;product=conserved hypothetical protein;protein_id=ABK71650.1;transl_table=11	6497167	211	6497700
6519136	+	ggcgtcgtcggccggtgcgccccacGgcacgtcgggcgtaccggccgcgaa	1.623	0.31	5			ND	0	0	0
6519139	+	gtcgtcggccggtgcgccccacggcAcgtcgggcgtaccggccgcgaagac	1.217	0.207	5			ND	0	0	0
6560029	-	gcactgggtgctgatcgtcggggtgTcggggggacggttgcagtgctacga	3.942	0.672	5		hypothetical protein	ID=cds6286;Parent=gene6495;Dbxref=NCBI_GP:ABK73201.1;Name=ABK73201.1;Note=identified by Glimmer2%3B putative;gbkey=CDS;product=hypothetical protein;protein_id=ABK73201.1;transl_table=11	6559895	400	6560428
6645294	-	gcaagaccacccagctgcccaagatCtgcctcgagctcggccgcggcatcc	27.884	5.22	5	hrpA	ATP-dependent helicase HrpA	ID=cds6376;Parent=gene6586;Dbxref=NCBI_GP:ABK70817.1;Name=ABK70817.1;Note=identified by match to protein family HMM PF00271%3B match to protein family HMM PF04408%3B match to protein family HMM PF07717%3B match to protein family HMM TIGR01967;gbkey=CDS;gene=hrpA;product=ATP-dependent helicase HrpA;protein_id=ABK70817.1;transl_table=11	6641661	318	6645611
6687516	+	cctgagtgacttctccgggtggtggCcccggcgtcggaccggggccaccac	1.043	0.207	5			ND	0	0	0
6928594	+	cctcggtctggcgcaccatcgagaaGccgacggtggccatcgcaaggatgc	1.391	0.258	5			ND	0	0	0
